# Supplementary material for: Expression of a Siglec-Fc Protein and Its Characterization
Source: Biology (Basel). 2023 Apr 10;12(4):574. doi: 10.3390/biology12040574 (PMC10135921; doi:10.3390/biology12040574)
Supplement: Supplementary file 1 [file biology-12-00574-s001.zip]

Archive with 6 entries (5 files):
- biology-2293527-Supplementary Figures.pdf
- biology-2293527-Supplementary Tables/
- biology-2293527-Supplementary Tables/Supplementary_Table_S1_HEK293-Siglec9-Fc Glycopeptides MS+MS result.xlsx
- biology-2293527-Supplementary Tables/Supplementary_Table_S2_CHO-Siglec9-Fc Glycopeptides MS+MS result.xlsx
- biology-2293527-Supplementary Tables/Supplementary_Table_S3_Siglec9-Fc-IP-MS+MS result.xlsx
- biology-2293527-Supplementary Tables/Supplementary_Table_S4_HEK293-Siglec9_CHO-Siglec9-IP_MS .xlsx
