# Supplementary material for: Expression of a Siglec-Fc Protein and Its Characterization
Source: Biology (Basel). 2023 Apr 10;12(4):574. doi: 10.3390/biology12040574 (PMC10135921; doi:10.3390/biology12040574)
Supplement: Supplementary file 1 [file biology-12-00574-s001.zip › biology-2293527-Supplementary Tables/Supplementary_Table_S1_HEK293-Siglec9-Fc Glycopeptides MS+MS result.xlsx]

## Sheet: HEK-S9
Peptide	Glycan(H,N,A,F)	GlycanComposition	PlausibleStruct	ProSites	TotalScore	TotalFDR
JCTLSIR	5 4 0 2	H(5)N(4)F(2)	(N(F)(N(H(H(N(H)))(H(N(H(F)))))))	101	11.7805	0.00125549
JCTLSIR	5 4 0 2	H(5)N(4)F(2)	(N(F)(N(H(H(N(H)))(H(N(H(F)))))))	101	17.7764	3.23485e-145
JCTLSIR	4 5 0 2	H(4)N(5)F(2)	(N(F)(N(H(H(N(F)))(H(N)(N(H))))))	101	17.6263	1.13781e-114
JCTLSIR	4 5 0 2	H(4)N(5)F(2)	(N(F)(N(H(H(N(F)))(H(N)(N(H))))))	101	20.6509	1.18738e-142
JCTLSIR	8 2 0 0	H(8)N(2)	(N(N(H(H(H)(H))(H(H(H(H)))))))	101	11.9041	5.64094e-84
JCTLSIR	5 4 0 2	H(5)N(4)F(2)	(N(F)(N(H(H(N(H)))(H(N(H(F)))))))	101	13.5744	0.00187032
JCTLSIR	7 2 0 0	H(7)N(2)	(N(N(H(H(H(H)))(H(H(H))))))	101	25.1681	2.83247e-124
JCTLSIR	6 3 0 1	H(6)N(3)F(1)	(N(F)(N(H(H(H))(H(N(H(H)))))))	101	17.3881	4.60425e-92
JCTLSIR	6 4 0 1	H(6)N(4)F(1)	(N(N(H(H(H))(H(N(H))(N(H)(F))))))	101	9.0397	0.00125549
JCTLSIR	4 5 0 2	H(4)N(5)F(2)	(N(F)(N(H(H(N(F)))(H(N)(N(H))))))	101	9.6902	0.00125549
JCTLSIR	5 4 0 1	H(5)N(4)F(1)	(N(F)(N(H(H(N(H)))(H(N(H))))))	101	26.3544	1.01536e-154
JCTLSIR	5 2 0 0	H(5)N(2)	(N(N(H(H)(H(H)(H)))))	101	23.2822	5.77391e-112
JCTLSIR	5 4 0 1	H(5)N(4)F(1)	(N(F)(N(H(H(H))(H(N)(N(H))))))	101	26.8678	8.34016e-126
JCTLSIR	5 4 0 3	H(5)N(4)F(3)	(N(F)(N(H(H(N(H(F))))(H(N(H(F)))))))	101	12.6695	4.62699e-102
JCTLSIR	5 4 0 0	H(5)N(4)	(N(N(H(H(N))(H(H)(H)(N)))))	101	24.0468	2.86217e-130
JCTLSIR	6 5 0 0	H(6)N(5)	(N(N(H(H(N(H)))(H(N(H(N(H))))))))	101	8.0752	0.00344828
JCTLSIR	5 4 0 3	H(5)N(4)F(3)	(N(F)(N(H(H(N(H(F))))(H(N(H(F)))))))	101	12.5987	0.00125549
JCTLSIR	4 5 0 3	H(4)N(5)F(3)	(N(F)(N(H(H(N(F)))(H(N(H))(N(F))))))	101	17.4522	7.47807e-133
JCTLSIR	6 5 0 0	H(6)N(5)	(N(N(H(H(N(H)))(H(N(H(N(H))))))))	101	15.2429	7.24692e-100
JCTLSIR	3 6 0 3	H(3)N(6)F(3)	(N(F)(N(H(H(N)(N(F)))(H(N)(N(F))))))	101	14.2259	0.00344828
JCTLSIR	4 5 0 3	H(4)N(5)F(3)	(N(F)(N(H(H(N(F)))(H(N(H))(N(F))))))	101	14.2874	0.00125549
JCTLSIR	5 5 0 3	H(5)N(5)F(3)	(N(F)(N(H(N)(H(N(H(F))))(H(N(H(F)))))))	101	13.5521	1.90275e-87
JCTLSIR	5 4 0 0	H(5)N(4)	(N(N(H(H(N))(H(H)(H)(N)))))	101	13.2048	5.89386e-106
JCTLSIR	5 5 0 3	H(5)N(5)F(3)	(N(F)(N(H(N)(H(N(H(F))))(H(N(H(F)))))))	101	9.52409	2.43076e-69
JCTLSIR	5 3 0 1	H(5)N(3)F(1)	(N(F)(N(H(H(H))(H(N(H))))))	101	21.1648	1.57019e-103
JCTLSIR	6 5 0 1	H(6)N(5)F(1)	(N(F)(N(H(H(N(H)))(H(N(H(N(H))))))))	101	15.6882	0.00344828
JCTLSIR	4 5 0 1	H(4)N(5)F(1)	(N(F)(N(H(H(N))(H(N)(N(H))))))	101	19.4159	9.58358e-128
JCTLSIR	6 3 0 2	H(6)N(3)F(2)	(N(F)(N(H(H(H)(H))(H(N(H)(F))))))	101	7.11995	5.1826e-40
JCTLSIR	5 4 0 2	H(5)N(4)F(2)	(N(F)(N(H(H(N(H)))(H(N(H(F)))))))	101	19.575	4.16389e-134
JCTLSIR	4 2 0 0	H(4)N(2)	(N(N(H(H)(H(H)))))	101	21.636	5.4697e-77
JCTLSIR	3 3 0 0	H(3)N(3)	(N(N(H(H)(H(N)))))	101	27.0451	4.30298e-108
JCTLSIR	5 3 0 1	H(5)N(3)F(1)	(N(N(H(H(H))(H(N(H)(F))))))	101	13.8856	1.84153e-84
JCTLSIR	6 4 0 1	H(6)N(4)F(1)	(N(N(H(H(H))(H(N(H))(N(H)(F))))))	101	8.08095	5.4582e-56
JCTLSIR	6 2 0 0	H(6)N(2)	(N(N(H(H(H))(H(H(H))))))	101	16.5597	1.17418e-105
JCTLSIR	4 4 0 1	H(4)N(4)F(1)	(N(F)(N(H(H(H))(H(N)(N)))))	101	20.4352	3.67259e-103
JCTLSIR	4 3 0 0	H(4)N(3)	(N(N(H(H(H))(H(N)))))	101	28.4219	4.33162e-130
JCTLSIR	6 3 0 0	H(6)N(3)	(N(N(H(H(H(H)))(H(N(H))))))	101	21.97	1.47097e-115
JCTLSIR	5 4 0 1	H(5)N(4)F(1)	(N(F)(N(H(H(N(H)))(H(N(H))))))	101	26.6793	1.15702e-172
JCTLSIR	6 4 0 0	H(6)N(4)	(N(N(H(H(N(H)))(H(H(N(H)))))))	101	18.5213	1.10368e-126
JCTLSIR	4 5 0 1	H(4)N(5)F(1)	(N(F)(N(H(N)(H(H))(H(N)(N)))))	101	39.2003	3.52103e-182
JCTLSIR	6 3 0 2	H(6)N(3)F(2)	(N(F)(N(H(H(H)(H))(H(N(H)(F))))))	101	14.085	2.83057e-91
JCTLSIR	6 3 0 0	H(6)N(3)	(N(N(H(H(H)(H))(H(N(H))))))	101	26.4094	7.85889e-124
JCTLSIR	5 4 0 2	H(5)N(4)F(2)	(N(F)(N(H(H(N(H)))(H(N(H(F)))))))	101	29.1748	1.48024e-184
JCTLSIR	5 4 0 1	H(5)N(4)F(1)	(N(F)(N(H(H(N(H)))(H(N(H))))))	101	20.9419	8.96248e-108
JCTLSIR	3 6 0 1	H(3)N(6)F(1)	(N(F)(N(H(H(N)(N))(H(N)(N)))))	101	15.9361	1.63951e-113
JCTLSIR	5 5 0 2	H(5)N(5)F(2)	(N(F)(N(H(N)(H(N(H)))(H(N(H(F)))))))	101	16.0535	2.43647e-111
JCTLSIR	4 4 0 0	H(4)N(4)	(N(N(H(H(H))(H(N)(N)))))	101	18.5238	2.01658e-110
JCTLSIR	6 4 0 0	H(6)N(4)	(N(N(H(H(N(H)))(H(H(N(H)))))))	101	16.2193	3.55492e-114
JCTLSIR	3 6 0 1	H(3)N(6)F(1)	(N(F)(N(H(H(N)(N))(H(N)(N)))))	101	26.4114	3.82206e-141
JCTLSIR	7 4 0 0	H(7)N(4)	(N(N(H(N)(H(H)(H))(H(N(H(H)))))))	101	10.491	2.00682e-70
JCTLSIR	4 5 0 2	H(4)N(5)F(2)	(N(F)(N(H(H(N(F)))(H(N)(N(H))))))	101	30.0666	1.43744e-170
JCTLSIR	4 5 0 2	H(4)N(5)F(2)	(N(F)(N(H(H(N(F)))(H(N)(N(H))))))	101	24.3479	1.76329e-150
JCTLSIR	6 3 0 0	H(6)N(3)	(N(N(H(N)(H(H))(H(H)(H)))))	101	27.8528	9.45131e-130
JCTLSIR	4 5 0 2	H(4)N(5)F(2)	(N(F)(N(H(H(N(F)))(H(N)(N(H))))))	101	22.2863	1.3597e-161
JCTLSIR	5 5 0 1	H(5)N(5)F(1)	(N(F)(N(H(N)(H(N(H)))(H(N(H))))))	101	20.4808	1.74173e-106
JCTLSIR	4 3 0 1	H(4)N(3)F(1)	(N(F)(N(H(H(H))(H(N)))))	101	28.3103	2.42611e-171
JCTLSIR	4 4 0 0	H(4)N(4)	(N(N(H(N)(H(H))(H(N)))))	101	22.8567	8.89653e-153
JCTLSIR	5 5 0 1	H(5)N(5)F(1)	(N(F)(N(H(N)(H(N(H)))(H(N(H))))))	101	22.1866	2.52385e-153
JCTLSIR	5 3 0 0	H(5)N(3)	(N(H)(N(H(H)(H(N(H))))))	101	28.6198	2.63815e-161
JCTLSIR	5 3 0 2	H(5)N(3)F(2)	(N(F)(N(H(H(H))(H(N(H(F)))))))	101	22.5094	3.70945e-159
JCTLSIR	5 3 0 0	H(5)N(3)	(N(H)(N(H(H)(H(N(H))))))	101	19.535	6.59552e-136
JCTLSIR	5 4 0 0	H(5)N(4)	(N(N(H(H)(N)(H(H)(H(N))))))	101	23.2973	1.75236e-153
JCTLSIR	6 4 0 0	H(6)N(4)	(N(N(H(H(N(H)))(H(H(N(H)))))))	101	18.0444	1.10276e-133
JCTLSIR	4 4 0 2	H(4)N(4)F(2)	(N(F)(N(H(H(N(H)))(H(N(F))))))	101	24.7124	9.19241e-180
JCTLSIR	6 5 0 0	H(6)N(5)	(N(N(H(H(N(H)))(H(N(H(N(H))))))))	101	16.922	1.87937e-107
JCTLSIR	3 4 0 1	H(3)N(4)F(1)	(N(F)(N(H(H(N))(H(N)))))	101	20.6304	7.53414e-117
JCTLSIR	5 2 0 0	H(5)N(2)	(N(N(H(H)(H(H)(H)))))	101	22.9742	6.08774e-116
JCTLSIR	5 4 0 0	H(5)N(4)	(N(N(H(H(N))(H(H)(H)(N)))))	101	14.2858	1.42904e-96
JCTLSIR	4 4 0 2	H(4)N(4)F(2)	(N(F)(N(H(H(N(H)))(H(N(F))))))	101	22.8704	1.72354e-135
JCTLSIR	3 6 0 2	H(3)N(6)F(2)	(N(F)(N(H(H(N)(N))(H(N)(N(F))))))	101	21.5193	6.81512e-157
JCTLSIR	4 4 0 1	H(4)N(4)F(1)	(N(F)(N(H(H(H))(H(N)(N)))))	101	24.7625	6.40517e-148
JCTLSIR	5 4 0 2	H(5)N(4)F(2)	(N(F)(N(H(H(N(H)))(H(N(H(F)))))))	101	17.5845	2.04831e-129
JCTLSIR	4 5 0 1	H(4)N(5)F(1)	(N(F)(N(H(H(N))(H(N)(N(H))))))	101	26.5219	3.38796e-191
JCTLSIR	3 6 0 2	H(3)N(6)F(2)	(N(F)(N(H(H(N)(N))(H(N)(N(F))))))	101	16.1448	4.53462e-121
JCTLSIR	5 4 0 0	H(5)N(4)	(N(N(H(H)(N)(H(H)(H(N))))))	101	39.2071	2.34025e-167
JCTLSIR	6 3 0 1	H(6)N(3)F(1)	(N(F)(N(H(H(H))(H(N(H(H)))))))	101	18.7986	9.08992e-137
JCTLSIR	4 2 0 1	H(4)N(2)F(1)	(N(F)(N(H(H)(H(H)))))	101	33.7195	6.13265e-188
JCTLSIR	5 5 0 2	H(5)N(5)F(2)	(N(F)(N(H(N)(H(N(H)))(H(N(H(F)))))))	101	20.6569	8.09876e-138
JCTLSIR	6 4 0 1	H(6)N(4)F(1)	(N(F)(N(H(H(N(H)))(H(H(N(H)))))))	101	14.6165	8.48699e-114
JCTLSIR	3 6 0 2	H(3)N(6)F(2)	(N(F)(N(H(H(N)(N))(H(N)(N(F))))))	101	16.7683	1.89882e-125
JCTLSIR	4 3 0 2	H(4)N(3)F(2)	(N(F)(N(H(H)(H(N(H(F)))))))	101	25.1967	4.20331e-161
JCTLSIR	4 5 0 1	H(4)N(5)F(1)	(N(F)(N(H(H(N)(N))(H(N(H))))))	101	23.7369	6.73349e-182
JCTLSIR	5 6 0 1	H(5)N(6)F(1)	(N(F)(N(H(H(N(H(N))))(H(N(H(N)))))))	101	16.9679	2.5033e-125
JCTLSIR	6 6 0 0	H(6)N(6)	(N(N(H(N)(H(N(H)))(H(N(H))(N(H))))))	101	12.9604	8.39783e-93
JCTLSIR	5 3 0 0	H(5)N(3)	(N(H)(N(H(H)(H(N(H))))))	101	28.5418	1.05111e-112
JCTLSIR	4 4 0 1	H(4)N(4)F(1)	(N(F)(N(H(H(H))(H(N)(N)))))	101	22.2136	8.37974e-134
JCTLSIR	4 5 0 0	H(4)N(5)	(N(N(H(H(N))(H(N)(N(H))))))	101	16.1815	3.6129e-115
JCTLSIR	4 3 0 0	H(4)N(3)	(N(N(H(H(H))(H(N)))))	101	27.1507	1.13325e-125
JCTLSIR	4 4 0 1	H(4)N(4)F(1)	(N(F)(N(H(N)(H(H))(H(N)))))	101	25.9513	3.67136e-206
JCTLSIR	6 3 0 1	H(6)N(3)F(1)	(N(F)(N(H(H(H))(H(N(H(H)))))))	101	15.4523	1.8593e-17
JCTLSIR	6 5 0 1	H(6)N(5)F(1)	(N(F)(N(H(N(H))(H(N(H)))(H(N(H))))))	101	20.1419	0.00125549
JCTLSIR	6 4 0 0	H(6)N(4)	(N(N(H(H(N(H)))(H(H(N(H)))))))	101	15.7622	4.35399e-124
JCTLSIR	4 4 0 0	H(4)N(4)	(N(N(H(H(H))(H(N)(N)))))	101	18.3637	3.28515e-104
JCTLSIR	5 4 0 1	H(5)N(4)F(1)	(N(F)(N(H(H(N(H)))(H(N(H))))))	101	25.7912	1.60365e-146
JCTLSIR	3 5 0 2	H(3)N(5)F(2)	(N(F)(N(H(H(N)(N))(H(N(F))))))	101	25.2155	7.18563e-174
JCTLSIR	4 5 0 3	H(4)N(5)F(3)	(N(F)(N(H(H(N(F)))(H(N(H))(N(F))))))	101	15.7255	8.01237e-119
JCTLSIR	5 5 0 2	H(5)N(5)F(2)	(N(F)(N(H(N)(H(N(H)))(H(N(H(F)))))))	101	23.2231	3.90649e-181
JCTLSIR	3 4 0 2	H(3)N(4)F(2)	(N(F)(N(H(H(N))(H(N(F))))))	101	26.8072	7.08842e-204
JCTLSIR	4 3 0 2	H(4)N(3)F(2)	(N(F)(N(H(H)(H(N(H(F)))))))	101	14.2999	3.01352e-96
JCTLSIR	6 4 0 0	H(6)N(4)	(N(N(H(H(N(H)))(H(H(N(H)))))))	101	17.2468	1.04957e-122
JCTLSIR	3 5 0 2	H(3)N(5)F(2)	(N(F)(N(H(H(N)(N))(H(N(F))))))	101	20.0533	2.82152e-163
JCTLSIR	5 5 0 0	H(5)N(5)	(N(N(H(N)(H(N(H)))(H(N(H))))))	101	20.2044	4.51102e-118
JCTLSIR	4 5 0 0	H(4)N(5)	(N(N(H(H(N))(H(N)(N(H))))))	101	18.1258	3.63477e-131
JCTLSIR	3 6 0 1	H(3)N(6)F(1)	(N(F)(N(H(H(N)(N))(H(N)(N)))))	101	24.5012	3.67128e-140
JCTLSIR	6 4 0 1	H(6)N(4)F(1)	(N(F)(N(H(H(N(H)))(H(H(N(H)))))))	101	14.2785	1.28213e-112
JCTLSIR	4 5 0 2	H(4)N(5)F(2)	(N(F)(N(H(N)(H(N(H)))(H(N(F))))))	101	20.7084	6.3762e-158
JCTLSIR	3 4 0 1	H(3)N(4)F(1)	(N(F)(N(H(H(N))(H(N)))))	101	15.4044	4.76744e-122
JCTLSIR	3 4 0 2	H(3)N(4)F(2)	(N(F)(N(H(H(N))(H(N(F))))))	101	24.4201	1.882e-151
JCTLSIR	5 5 0 1	H(5)N(5)F(1)	(N(F)(N(H(N)(H(N(H)))(H(N(H))))))	101	17.9152	1.74965e-133
JCTLSIR	6 6 0 1	H(6)N(6)F(1)	(N(F)(N(H(N)(H(N(H)))(H(N(H))(N(H))))))	101	22.5191	8.38905e-112
JCTLSIR	4 6 0 2	H(4)N(6)F(2)	(N(F)(N(H(N)(H(N))(H(N)(N(H(F)))))))	101	11.4919	1.46167e-87
JCTLSIR	4 3 0 1	H(4)N(3)F(1)	(N(F)(N(H(H(H))(H(N)))))	101	26.9526	5.02109e-173
JCTLSIR	5 3 0 0	H(5)N(3)	(N(H)(N(H(H)(H(N(H))))))	101	18.4391	3.24121e-126
JCTLSIR	3 4 0 1	H(3)N(4)F(1)	(N(F)(N(H(H(N))(H(N)))))	101	24.3113	2.26582e-195
JCTLSIR	4 4 0 0	H(4)N(4)	(N(N(H(N)(H(H))(H(N)))))	101	37.3637	7.86791e-190
JCTLSIR	5 4 0 0	H(5)N(4)	(N(N(H(H)(N)(H(H)(H(N))))))	101	29.7964	1.32976e-169
JCTLSIR	4 5 0 0	H(4)N(5)	(N(N(H(H(H)(N))(H(N)(N)))))	101	19.2358	1.8848e-155
JCTLSIR	4 4 0 2	H(4)N(4)F(2)	(N(F)(N(H(H(N(H)))(H(N(F))))))	101	20.9631	5.80367e-172
JCTLSIR	5 4 0 1	H(5)N(4)F(1)	(N(F)(N(H(H(N(H)))(H(N(H))))))	101	38.6503	6.39491e-228
JCTLSIR	4 5 0 1	H(4)N(5)F(1)	(N(F)(N(H(H(N)(N))(H(N(H))))))	101	26.7846	1.97919e-197
JCTLSIR	5 4 0 0	H(5)N(4)	(N(N(H(H(N))(H(H)(H)(N)))))	101	18.3994	3.38437e-105
JCTLSIR	4 3 0 2	H(4)N(3)F(2)	(N(F)(N(H(H)(H(N(H(F)))))))	101	17.2327	2.19914e-140
JCTLSIR	3 6 0 0	H(3)N(6)	(N(N(H(H(N(N)))(H(N(N))))))	101	20.3839	1.36742e-133
JCTLSIR	5 3 0 1	H(5)N(3)F(1)	(N(F(H))(N(H(H)(H(N(H))))))	101	25.1783	3.88623e-170
JCTLSIR	3 6 0 0	H(3)N(6)	(N(N(H(N)(H(N))(H(N)(N)))))	101	19.5717	2.8161e-138
JCTLSIR	3 4 0 0	H(3)N(4)	(N(N(H(H)(N)(H(N)))))	101	35.6468	8.73884e-172
JCTLSIR	6 4 0 0	H(6)N(4)	(N(N(H(H(N(H)))(H(H(N(H)))))))	101	13.8859	0.00344828
JCTLSIR	4 5 0 2	H(4)N(5)F(2)	(N(F)(N(H(N)(H(N(H)))(H(N(F))))))	101	20.3619	1.50695e-159
JCTLSIR	5 5 0 0	H(5)N(5)	(N(N(H(N)(H(N(H)))(H(N(H))))))	101	29.9664	1.93083e-158
JCTLSIR	4 5 0 0	H(4)N(5)	(N(N(H(N)(H(N))(H(N(H))))))	101	18.8595	6.16735e-134
JCTLSIR	6 4 0 1	H(6)N(4)F(1)	(N(F)(N(H(H(N(H)))(H(H(N(H)))))))	101	22.7509	3.33755e-166
JCTLSIR	5 3 0 1	H(5)N(3)F(1)	(N(F(H))(N(H(H)(H(N(H))))))	101	9.49747	1.46684e-69
JCTLSIR	4 5 0 1	H(4)N(5)F(1)	(N(F)(N(H(H(N))(H(N)(N(H))))))	101	23.9293	6.18051e-185
JCTLSIR	3 3 0 0	H(3)N(3)	(N(N(H(H)(H(N)))))	101	22.4206	2.09635e-116
JCTLSIR	3 5 0 0	H(3)N(5)	(N(N(H(H(N))(H(N(N))))))	101	16.2731	9.06741e-131
JCTLSIR	4 5 0 1	H(4)N(5)F(1)	(N(F)(N(H(H(N))(H(N)(N(H))))))	101	25.413	2.47061e-199
JCTLSIR	6 4 0 0	H(6)N(4)	(N(N(H(H(N(H)))(H(H(N(H)))))))	101	11.9234	9.55522e-88
JCTLSIR	6 4 0 1	H(6)N(4)F(1)	(N(F)(N(H(H(N(H)))(H(H(N(H)))))))	101	22.1483	7.97708e-168
JCTLSIR	5 5 0 1	H(5)N(5)F(1)	(N(F)(N(H(N)(H(N(H)))(H(N(H))))))	101	20.0155	1.92157e-142
JCTLSIR	4 4 0 2	H(4)N(4)F(2)	(N(F)(N(H(H(N(H)))(H(N(F))))))	101	19.3078	4.3225e-153
JCTLSIR	3 4 0 0	H(3)N(4)	(N(N(H(H(N))(H(N)))))	101	14.4985	2.38028e-98
JCTLSIR	4 4 0 1	H(4)N(4)F(1)	(N(F)(N(H(H(N))(H(N(H))))))	101	21.4986	2.25167e-148
JCTLSIR	5 4 0 2	H(5)N(4)F(2)	(N(F)(N(H(H(N(H)))(H(N(H(F)))))))	101	19.1278	2.07926e-137
JCTLSIR	6 5 0 0	H(6)N(5)	(N(N(H(H(N(H)))(H(N(H(N(H))))))))	101	14.8777	4.72567e-105
JCTLSIR	4 4 0 0	H(4)N(4)	(N(N(H(H(N))(H(N(H))))))	101	16.3742	1.34983e-88
JCTLSIR	4 2 0 0	H(4)N(2)	(N(N(H(H)(H(H)))))	101	11.7477	4.97342e-59
JCTLSIR	4 3 0 0	H(4)N(3)	(N(N(H(H(H))(H(N)))))	101	19.7635	1.0374e-120
JCTLSIR	4 4 0 1	H(4)N(4)F(1)	(N(F)(N(H(N)(H(H))(H(N)))))	101	29.7724	4.80104e-234
JCTLSIR	4 4 0 0	H(4)N(4)	(N(N(H(H(N))(H(N(H))))))	101	16.2328	3.64036e-88
JCTLSIR	5 4 0 1	H(5)N(4)F(1)	(N(F)(N(H(H(N(H)))(H(N(H))))))	101	21.3107	2.82525e-146
JCTLSIR	4 5 0 2	H(4)N(5)F(2)	(N(F)(N(H(H(N(F)))(H(N)(N(H))))))	101	14.3653	0.00245098
JCTLSIR	5 5 0 0	H(5)N(5)	(N(N(H(N)(H(N(H)))(H(N(H))))))	101	23.2589	2.57403e-142
JCTLSIR	3 5 0 1	H(3)N(5)F(1)	(N(F)(N(H(H(N))(H(N)(N)))))	101	22.8921	2.90844e-172
JCTLSIR	3 6 0 1	H(3)N(6)F(1)	(N(F)(N(H(H(N)(N))(H(N)(N)))))	101	18.9931	1.65899e-156
JCTLSIR	5 5 0 1	H(5)N(5)F(1)	(N(F)(N(H(N)(H(N(H)))(H(N(H))))))	101	36.1447	2.98129e-223
JCTLSIR	9 2 0 1	H(9)N(2)F(1)	(N(F)(N(H(H(H(H)))(H(H(H))(H(H))))))	101	8.18743	1.05561e-56
JCTLSIR	6 6 0 0	H(6)N(6)	(N(N(H(N)(H(N(H)))(H(N(H))(N(H))))))	101	6.89902	0.00125549
JCTLSIR	3 3 0 1	H(3)N(3)F(1)	(N(F)(N(H(H)(H(N)))))	101	23.9507	1.35852e-166
JCTLSIR	4 6 0 0	H(4)N(6)	(N(N(H(N)(H(N)(N))(H(N(H))))))	101	16.4928	2.80611e-121
JCTLSIR	5 5 0 2	H(5)N(5)F(2)	(N(F)(N(H(N)(H(N(H)))(H(N(H(F)))))))	101	15.7454	1.07133e-101
JCTLSIR	4 5 0 0	H(4)N(5)	(N(N(H(N)(H(N))(H(N(H))))))	101	18.594	3.49666e-137
JCTLSIR	4 6 0 0	H(4)N(6)	(N(N(H(N)(H(N)(N))(H(N(H))))))	101	13.9232	0.00245098
JCTLSIR	5 5 0 2	H(5)N(5)F(2)	(N(F)(N(H(N)(H(N(H)))(H(N(H(F)))))))	101	21.5995	2.34765e-165
JCTLSIR	3 4 0 1	H(3)N(4)F(1)	(N(F)(N(H(H)(N)(H(N)))))	101	34.0468	1.48223e-248
JCTLSIR	5 4 0 0	H(5)N(4)	(N(N(H(H(N(H)))(H(N(H))))))	101	15.1162	1.45683e-120
JCTLSIR	4 5 0 0	H(4)N(5)	(N(N(H(N)(H(N))(H(N(H))))))	101	21.5814	7.15962e-154
JCTLSIR	5 4 0 1	H(5)N(4)F(1)	(N(F)(N(H(H(N(H)))(H(N(H))))))	101	25.8741	1.20773e-194
JCTLSIR	5 4 0 1	H(5)N(4)F(1)	(N(F)(N(H(N)(H(H))(H(N(H))))))	101	28.7176	1.2066e-202
JCTLSIR	5 5 0 0	H(5)N(5)	(N(N(H(N)(H(N(H)))(H(N(H))))))	101	19.5309	1.30675e-136
JCTLSIR	4 5 0 1	H(4)N(5)F(1)	(N(F)(N(H(N)(H(N))(H(N(H))))))	101	29.6527	3.29971e-219
JCTLSIR	4 5 0 1	H(4)N(5)F(1)	(N(F)(N(H(N)(H(N))(H(N(H))))))	101	27.4328	8.18875e-201
JCTLSIR	4 5 0 1	H(4)N(5)F(1)	(N(F)(N(H(N)(H(N))(H(N(H))))))	101	27.9075	7.31571e-219
JCTLSIR	4 4 0 1	H(4)N(4)F(1)	(N(F)(N(H(N)(H(H))(H(N)))))	101	30.2269	2.97773e-228
JCTLSIR	5 5 0 1	H(5)N(5)F(1)	(N(F)(N(H(N)(H(N(H)))(H(N(H))))))	101	17.1964	4.68678e-129
JCTLSIR	4 6 0 1	H(4)N(6)F(1)	(N(F)(N(H(N)(H(N)(N))(H(N(H))))))	101	18.6655	7.08975e-151
JCTLSIR	5 5 0 0	H(5)N(5)	(N(N(H(N)(H(N(H)))(H(N(H))))))	101	13.3583	1.52257e-104
JCTLSIR	6 6 0 1	H(6)N(6)F(1)	(N(F)(N(H(N)(H(N(H)))(H(N(H))(N(H))))))	101	7.73027	2.73481e-56
JCTLSIR	5 4 0 0	H(5)N(4)	(N(N(H(H(H))(H(N)(N(H))))))	101	14.8258	0.000669344
JCTLSIR	4 4 0 1	H(4)N(4)F(1)	(N(F)(N(H(N)(H(H))(H(N)))))	101	28.106	2.56501e-215
JCTLSIR	3 5 0 1	H(3)N(5)F(1)	(N(F)(N(H(N)(H(N))(H(N)))))	101	17.3632	1.66955e-140
JCTLSIR	7 5 2 3	H(7)N(5)A(2)F(3)	(N(F)(N(H(N)(H(H)(H))(H(N(F)(H(A)))(N(F)(H(A)))))))	101	7.19644	0.00125549
JCTLSIR	4 4 0 0	H(4)N(4)	(N(N(H(N)(H(H))(H(N)))))	101	15.9923	1.57364e-129
JCTLSIR	5 5 0 0	H(5)N(5)	(N(N(H(N)(H(N(H)))(H(N(H))))))	101	13.3066	0.000669344
JCTLSIR	5 5 0 1	H(5)N(5)F(1)	(N(F)(N(H(N)(H(N(H)))(H(N(H))))))	101	13.0245	0.00125549
JCTLSIR	5 5 0 1	H(5)N(5)F(1)	(N(F)(N(H(N)(H(N(H)))(H(N(H))))))	101	15.7543	5.7327e-124
JCTLSIR	7 5 2 3	H(7)N(5)A(2)F(3)	(N(F)(N(H(N)(H(H)(H))(H(N(F)(H(A)))(N(F)(H(A)))))))	101	5.17907	0.00344828
JCTLSIR	3 5 0 1	H(3)N(5)F(1)	(N(F)(N(H(N)(H(N))(H(N)))))	101	23.298	1.47218e-186
JCTLSIR	5 4 0 0	H(5)N(4)	(N(N(H(H(N(H)))(H(N(H))))))	101	14.7286	1.05767e-110
JCTLSIR	5 4 0 1	H(5)N(4)F(1)	(N(F)(N(H(H(N(H)))(H(N(H))))))	101	19.632	6.25656e-159
JCTLSIR	4 5 0 1	H(4)N(5)F(1)	(N(F)(N(H(N)(H(N))(H(N(H))))))	101	20.8301	6.29119e-169
JCTLSIR	5 5 0 0	H(5)N(5)	(N(N(H(N)(H(N(H)))(H(N(H))))))	101	8.4362	0.00245098
JCTLSIR	4 5 0 1	H(4)N(5)F(1)	(N(F)(N(H(N)(H(N))(H(N(H))))))	101	21.9589	0.000669344
JCTLSIR	5 4 0 1	H(5)N(4)F(1)	(N(F)(N(H(H(N(H)))(H(N(H))))))	101	15.8281	0.00125549
JCTLSIR	3 2 0 0	H(3)N(2)	(N(N(H(H)(H))))	101	7.25856	0.00245098
JCTLSIR	5 4 0 0	H(5)N(4)	(N(N(H(H(N(H)))(H(N(H))))))	101	8.63582	0.00344828
JCTLSIR	6 5 0 3	H(6)N(5)F(3)	(N(F)(N(H(H(N(H)(F)))(H(N(H))(N(H)(F))))))	101	6.97757	0.00344828
JCTLSIR	7 3 0 1	H(7)N(3)F(1)	(N(F)(N(H(H(H)(H))(H(N(H(H)))))))	101	4.88286	0.00125549
JCTLSIR	5 5 1 1	H(5)N(5)A(1)F(1)	(N(F)(N(H(N)(H(N(H)))(H(N(H(A)))))))	101	1.88027	0.00344828
JCTLSIR	5 4 1 1	H(5)N(4)A(1)F(1)	(N(F)(N(H(H(N(H)))(H(N(H(A)))))))	101	7.0686	0.00245098
JCTLSIR	6 5 1 1	H(6)N(5)A(1)F(1)	(N(F)(N(H(H(N(H(A))))(H(N(H))(N(H))))))	101	6.53813	0.00344828
JCTLSIR	5 4 1 1	H(5)N(4)A(1)F(1)	(N(F)(N(H(H(N(H)))(H(N(H(A)))))))	101	5.79666	0.00344828
JCTLSIR	6 5 1 2	H(6)N(5)A(1)F(2)	(N(F)(N(H(H(N(H)(F)))(H(N(H(N(H(A)))))))))	101	2.8121	0.00344828
JCTLSIR	6 5 1 1	H(6)N(5)A(1)F(1)	(N(F)(N(H(H(N(H(A))))(H(N(H))(N(H))))))	101	7.76169	0.00344828
JCTLSIR	6 4 1 0	H(6)N(4)A(1)	(N(N(H(N)(H(H)(H))(H(N(H(A)))))))	101	11.3886	9.88647e-89
JCTLSIR	7 4 1 0	H(7)N(4)A(1)	(N(N(H(H(H)(H))(H(N(H))(N(H(A)))))))	101	7.32695	0.00125549
JCTLSIR	4 5 1 1	H(4)N(5)A(1)F(1)	(N(F)(N(H(H(N)(N))(H(N(H(A)))))))	101	9.4865	0.00125549
JCTLSIR	5 4 1 2	H(5)N(4)A(1)F(2)	(N(F)(N(H(H(N(H(A))))(H(N(H(F)))))))	101	7.79524	0.00344828
JCTLSIR	6 4 1 0	H(6)N(4)A(1)	(N(N(H(H(H))(H(N(H))(N(H(A)))))))	101	14.0248	5.36732e-89
JCTLSIR	4 5 1 1	H(4)N(5)A(1)F(1)	(N(N(H(H(N(F)))(H(N)(N(H(A)))))))	101	6.08759	0.00344828
JCTLSIR	5 4 1 2	H(5)N(4)A(1)F(2)	(N(F)(N(H(H(N(H(A))))(H(N(H(F)))))))	101	12.2458	0.00125549
JCTLSIR	6 5 0 2	H(6)N(5)F(2)	(N(N(H(H(N(H)))(H(N(F)(H(N(H)(F))))))))	101	7.19396	0.00344828
JCTLSIR	5 5 1 1	H(5)N(5)A(1)F(1)	(N(F)(N(H(N)(H(N(H)))(H(N(H(A)))))))	101	14.4602	5.14559e-114
JCTLSIR	6 5 1 0	H(6)N(5)A(1)	(N(N(H(N)(H(H))(H(N(H))(N(H(A)))))))	101	9.3992	0.00125549
JCTLSIR	5 4 1 2	H(5)N(4)A(1)F(2)	(N(F)(N(H(H(N(H(A))))(H(N(H(F)))))))	101	11.59	4.64385e-88
JCTLSIR	4 5 1 1	H(4)N(5)A(1)F(1)	(N(N(H(H(N)(N(F)))(H(N(H(A)))))))	101	8.57719	0.00344828
JCTLSIR	5 4 1 1	H(5)N(4)A(1)F(1)	(N(F)(N(H(H(N(H)))(H(N(H(A)))))))	101	15.5707	8.07683e-115
JCTLSIR	5 4 1 1	H(5)N(4)A(1)F(1)	(N(F)(N(H(H(N(H)))(H(N(H(A)))))))	101	9.68458	0.00125549
JCTLSIR	5 5 1 2	H(5)N(5)A(1)F(2)	(N(F)(N(H(N)(H(N(H)(F)))(H(N(H(A)))))))	101	9.66442	0.00344828
JCTLSIR	5 4 1 2	H(5)N(4)A(1)F(2)	(N(F)(N(H(H(N(H(A))))(H(N(H(F)))))))	101	10.6896	0.00344828
JCTLSIR	6 5 0 1	H(6)N(5)F(1)	(N(N(H(H(N(H)))(H(N(F)(H(N(H))))))))	101	10.8332	9.00179e-72
JCTLSIR	5 5 1 2	H(5)N(5)A(1)F(2)	(N(F)(N(H(N)(H(N(H)(F)))(H(N(H(A)))))))	101	9.31846	0.00125549
JCTLSIR	5 4 1 1	H(5)N(4)A(1)F(1)	(N(N(H(H(N(H)(F)))(H(N(H(A)))))))	101	7.58277	0.00344828
JCTLSIR	6 3 1 0	H(6)N(3)A(1)	(N(N(H(H)(H(H)(H(N(H(A))))))))	101	10.3209	2.91312e-76
JCTLSIR	5 4 1 2	H(5)N(4)A(1)F(2)	(N(F)(N(H(H(N(H(A))))(H(N(H(F)))))))	101	12.1238	7.57172e-94
JCTLSIR	6 3 1 0	H(6)N(3)A(1)	(N(N(H(H)(H(H)(H(N(H(A))))))))	101	15.2258	2.63304e-88
JCTLSIR	6 3 1 0	H(6)N(3)A(1)	(N(N(H(H)(H(H)(H(N(H(A))))))))	101	15.2657	7.60341e-102
JCTLSIR	4 5 1 1	H(4)N(5)A(1)F(1)	(N(N(H(H(N(F)))(H(N)(N(H(A)))))))	101	6.4355	0.00344828
JCTLSIR	4 5 1 2	H(4)N(5)A(1)F(2)	(N(F)(N(H(H(N)(N(F)))(H(N(H(A)))))))	101	12.8683	0.00125549
JCTLSIR	5 4 1 1	H(5)N(4)A(1)F(1)	(N(F)(N(H(H(N(H)))(H(N(H(A)))))))	101	12.3778	0.00125549
JCTLSIR	5 6 1 0	H(5)N(6)A(1)	(N(N(H(H(N)(N(H)))(H(N)(N(H(A)))))))	101	7.32228	0.00344828
JCTLSIR	4 5 1 1	H(4)N(5)A(1)F(1)	(N(F)(N(H(H(N)(N))(H(N(H(A)))))))	101	11.2303	0.00344828
JCTLSIR	7 5 0 1	H(7)N(5)F(1)	(N(F)(N(H(H(N(H)))(H(N(H(N(H(H)))))))))	101	4.68868	0.00344828
JCTLSIR	5 4 1 0	H(5)N(4)A(1)	(N(N(H(H(N(H)))(H(N(H(A)))))))	101	8.53458	0.00125549
JCTLSIR	4 5 1 2	H(4)N(5)A(1)F(2)	(N(F)(N(H(H(N)(N(F)))(H(N(H(A)))))))	101	12.9155	0.00344828
JCTLSIR	5 4 1 2	H(5)N(4)A(1)F(2)	(N(F)(N(H(H(N(H(A))))(H(N(H(F)))))))	101	12.3759	0.00125549
JCTLSIR	5 6 1 1	H(5)N(6)A(1)F(1)	(N(N(H(H(N)(N(H(A))))(H(N(H))(N(F))))))	101	3.94364	0.00344828
JCTLSIR	6 4 1 1	H(6)N(4)A(1)F(1)	(N(F)(N(H(H(N(H(H))))(H(N(H(A)))))))	101	11.5728	0.00125549
JCTLSIR	6 5 1 1	H(6)N(5)A(1)F(1)	(N(F)(N(H(H(N(H(A))))(H(N(H))(N(H))))))	101	11.9081	0.00125549
JCTLSIR	6 4 1 1	H(6)N(4)A(1)F(1)	(N(F)(N(H(H(N(H(H))))(H(N(H(A)))))))	101	9.49191	0.00125549
JCTLSIR	6 5 1 0	H(6)N(5)A(1)	(N(N(H(H(N(H(A))))(H(N(H))(N(H))))))	101	8.51826	0.00245098
JCTLSIR	5 6 1 0	H(5)N(6)A(1)	(N(N(H(H(N)(N(H)))(H(N)(N(H(A)))))))	101	6.85377	0.00344828
JCTLSIR	5 5 1 2	H(5)N(5)A(1)F(2)	(N(F)(N(H(N)(H(N(H)(F)))(H(N(H(A)))))))	101	6.19748	0.00125549
JCTLSIR	3 6 0 4	H(3)N(6)F(4)	(N(F)(N(H(H(N)(N(F)))(H(N(F))(N(F))))))	101	5.41598	0.00344828
JCTLSIR	5 4 1 0	H(5)N(4)A(1)	(N(N(H(H(H))(H(N)(N(H(A)))))))	101	11.7188	5.52853e-91
JCTLSIR	4 5 1 1	H(4)N(5)A(1)F(1)	(N(F)(N(H(H(N)(N))(H(N(H(A)))))))	101	9.48927	0.00344828
JCTLSIR	6 3 1 0	H(6)N(3)A(1)	(N(N(H(H)(H(H)(H(N(H(A))))))))	101	17.9909	1.04193e-113
JCTLSIR	5 4 1 0	H(5)N(4)A(1)	(N(N(H(H(H))(H(N)(N(H(A)))))))	101	15.7846	4.24668e-99
JCTLSIR	6 5 0 1	H(6)N(5)F(1)	(N(F)(N(H(N(H))(H(N(H)))(H(N(H))))))	101	13.6512	1.23545e-97
JCTLSIR	4 5 1 2	H(4)N(5)A(1)F(2)	(N(F)(N(H(H(N)(N(F)))(H(N(H(A)))))))	101	2.87182	0.00125549
JCTLSIR	5 4 1 2	H(5)N(4)A(1)F(2)	(N(F)(N(H(H(N(H(A))))(H(N(H(F)))))))	101	8.15777	0.00344828
JCTLSIR	5 5 0 2	H(5)N(5)F(2)	(N(F)(N(H(N)(H(N(H)))(H(N(H(F)))))))	101	15.7472	6.98561e-127
JCTLSIR	6 5 0 1	H(6)N(5)F(1)	(N(F)(N(H(N(H))(H(N(H)))(H(N(H))))))	101	10.8308	1.97006e-81
JCTLSIR	4 5 1 2	H(4)N(5)A(1)F(2)	(N(F)(N(H(H(N)(N(F)))(H(N(H(A)))))))	101	11.6607	0.00344828
JCTLSIR	6 3 1 1	H(6)N(3)A(1)F(1)	(N(F)(N(H(H(H(H)))(H(N(H(A)))))))	101	13.51	3.69565e-96
JCTLSIR	5 4 0 3	H(5)N(4)F(3)	(N(N(H(H(N(H)(F)))(H(N(F)(H(F)))))))	101	25.3418	8.64772e-164
JCTLSIR	6 3 1 0	H(6)N(3)A(1)	(N(N(H(H)(H(H)(H(N(H(A))))))))	101	11.4554	9.71194e-87
JCTLSIR	6 4 1 0	H(6)N(4)A(1)	(N(N(H(H(H))(H(N(H))(N(H(A)))))))	101	15.2597	5.18522e-100
JCTLSIR	5 4 1 1	H(5)N(4)A(1)F(1)	(N(F)(N(H(H(N(H)))(H(N(H(A)))))))	101	19.4696	2.4546e-160
JCTLSIR	5 4 1 1	H(5)N(4)A(1)F(1)	(N(F)(N(H(H(N(H)))(H(N(H(A)))))))	101	13.2152	1.73318e-102
JCTLSIR	3 3 0 0	H(3)N(3)	(N(N(H(H)(H(N)))))	101	17.6732	2.43052e-133
JCTLSIR	6 5 1 0	H(6)N(5)A(1)	(N(N(H(N)(H(N(H(H))))(H(N(H(A)))))))	101	11.6488	1.33689e-86
JCTLSIR	5 4 1 0	H(5)N(4)A(1)	(N(N(H(N)(H(H))(H(N(H(A)))))))	101	23.7368	2.86614e-134
JCTLSIR	5 4 1 0	H(5)N(4)A(1)	(N(N(H(H(N(H)))(H(N(H(A)))))))	101	18.925	4.60999e-132
JCTLSIR	5 3 1 0	H(5)N(3)A(1)	(N(N(H(H(H))(H(N(H(A)))))))	101	17.6898	5.81011e-108
JCTLSIR	5 4 1 1	H(5)N(4)A(1)F(1)	(N(F)(N(H(H(N(H)))(H(N(H(A)))))))	101	19.7005	1.25504e-140
JCTLSIR	4 5 1 0	H(4)N(5)A(1)	(N(N(H(H(N)(N))(H(N(H(A)))))))	101	12.5968	1.02387e-95
JCTLSIR	5 4 1 1	H(5)N(4)A(1)F(1)	(N(F)(N(H(H(N(H)))(H(N(H(A)))))))	101	20.7219	1.24104e-148
JCTLSIR	5 5 1 0	H(5)N(5)A(1)	(N(N(H(N)(H(N(H)))(H(N(H(A)))))))	101	14.2431	3.7845e-95
JCTLSIR	6 5 1 0	H(6)N(5)A(1)	(N(N(H(N)(H(N(H(H))))(H(N(H(A)))))))	101	11.019	6.88593e-83
JCTLSIR	5 3 1 0	H(5)N(3)A(1)	(N(N(H(H(H))(H(N(H(A)))))))	101	16.167	1.94436e-117
JCTLSIR	4 5 1 0	H(4)N(5)A(1)	(N(N(H(H(N)(N))(H(N(H(A)))))))	101	16.4738	1.83571e-115
JCTLSIR	4 5 1 0	H(4)N(5)A(1)	(N(N(H(H(N)(N))(H(N(H(A)))))))	101	14.9767	1.91925e-108
JCTLSIR	5 5 1 0	H(5)N(5)A(1)	(N(N(H(N)(H(N(H)))(H(N(H(A)))))))	101	14.7147	2.09368e-101
JCTLSIR	4 5 1 0	H(4)N(5)A(1)	(N(N(H(H(N)(N))(H(N(H(A)))))))	101	15.9722	3.82439e-111
JCTLSIR	5 3 1 0	H(5)N(3)A(1)	(N(N(H(H(H))(H(N(H(A)))))))	101	17.2044	3.2229e-99
JCTLSIR	5 5 1 0	H(5)N(5)A(1)	(N(N(H(N)(H(N(H)))(H(N(H(A)))))))	101	14.7757	8.52193e-97
JCTLSIR	5 5 1 0	H(5)N(5)A(1)	(N(N(H(N)(H(N(H)))(H(N(H(A)))))))	101	12.8925	6.36419e-92
JCTLSIR	3 3 0 0	H(3)N(3)	(N(N(H(H)(H(N)))))	101	20.1983	2.67515e-119
JCTLSIR	5 4 1 1	H(5)N(4)A(1)F(1)	(N(F)(N(H(H(N(H)))(H(N(H(A)))))))	101	31.5711	1.13085e-218
JCTLSIR	6 3 1 0	H(6)N(3)A(1)	(N(N(H(H(H(H)))(H(N(H(A)))))))	101	15.857	8.02271e-109
JCTLSIR	5 4 1 0	H(5)N(4)A(1)	(N(N(H(H(H))(H(N)(N(H(A)))))))	101	14.3178	2.27482e-100
JCTLSIR	6 3 1 0	H(6)N(3)A(1)	(N(N(H(H(H(H)))(H(N(H(A)))))))	101	16.3429	5.04706e-110
JCTLSIR	4 3 0 0	H(4)N(3)	(N(N(H(H(H))(H(N)))))	101	20.9469	1.04663e-143
JCTLSIR	6 5 0 1	H(6)N(5)F(1)	(N(N(H(H(N(H)))(H(N(F)(H(N(H))))))))	101	5.52005	0.00245098
JCTLSIR	5 4 1 0	H(5)N(4)A(1)	(N(N(H(H(N(H)))(H(N(H(A)))))))	101	15.3712	7.02141e-111
JCTLSIR	6 4 1 0	H(6)N(4)A(1)	(N(N(H(H(N(H(H))))(H(N(H(A)))))))	101	9.18858	0.00125549
JCTLSIR	5 3 1 0	H(5)N(3)A(1)	(N(N(H(H(H))(H(N(H(A)))))))	101	20.4486	2.21251e-130
JCTLSIR	6 4 1 0	H(6)N(4)A(1)	(N(N(H(H(N(H(H))))(H(N(H(A)))))))	101	10.3746	1.83706e-77
JCTLSIR	6 5 0 3	H(6)N(5)F(3)	(N(F)(N(H(H(N(H)(F)))(H(N(H))(N(H)(F))))))	101	11.7537	0.00125549
JCTLSIR	5 4 1 1	H(5)N(4)A(1)F(1)	(N(F)(N(H(H(N(H)))(H(N(H(A)))))))	101	26.4302	2.75019e-176
JCTLSIR	6 3 1 0	H(6)N(3)A(1)	(N(N(H(H)(H(H)(H(N(H(A))))))))	101	16.3791	5.0787e-95
JCTLSIR	4 5 1 0	H(4)N(5)A(1)	(N(N(H(H(N)(N))(H(N(H(A)))))))	101	19.4317	1.1835e-129
JCTLSIR	4 4 1 0	H(4)N(4)A(1)	(N(N(H(H)(N)(H(N(H(A)))))))	101	15.1353	1.48477e-110
JCTLSIR	4 5 1 1	H(4)N(5)A(1)F(1)	(N(F)(N(H(H(N)(N))(H(N(H(A)))))))	101	16.9696	1.21897e-137
JCTLSIR	4 5 1 1	H(4)N(5)A(1)F(1)	(N(F)(N(H(H(N)(N))(H(N(H(A)))))))	101	17.3031	0.000669344
JCTLSIR	6 5 0 1	H(6)N(5)F(1)	(N(N(H(H(N(H)(F)))(H(N(H(N(H))))))))	101	8.1401	0.00245098
JCTLSIR	6 3 1 0	H(6)N(3)A(1)	(N(N(H(H)(H(H)(H(N(H(A))))))))	101	15.4988	1.79916e-85
JCTLSIR	4 5 1 0	H(4)N(5)A(1)	(N(N(H(H(N)(N))(H(N(H(A)))))))	101	17.2599	3.5619e-124
JCTLSIR	5 3 1 0	H(5)N(3)A(1)	(N(N(H(H(H))(H(N(H(A)))))))	101	17.1559	9.10679e-101
JCTLSIR	5 3 1 1	H(5)N(3)A(1)F(1)	(N(F)(N(H(H(H))(H(N(H(A)))))))	101	15.3284	0.00125549
JCTLSIR	4 4 1 0	H(4)N(4)A(1)	(N(N(H(H(N))(H(N(H(A)))))))	101	19.3051	3.38704e-112
JCTLSIR	4 5 1 1	H(4)N(5)A(1)F(1)	(N(F)(N(H(H(N)(N))(H(N(H(A)))))))	101	17.7145	1.53766e-141
JCTLSIR	5 5 1 0	H(5)N(5)A(1)	(N(N(H(N)(H(N(H)))(H(N(H(A)))))))	101	19.9457	4.6926e-115
JCTLSIR	5 5 1 0	H(5)N(5)A(1)	(N(N(H(N)(H(N(H)))(H(N(H(A)))))))	101	13.291	2.55146e-102
JCTLSIR	5 5 0 3	H(5)N(5)F(3)	(N(F)(N(H(N)(H(N(H(F))))(H(N(H(F)))))))	101	17.4479	8.6521e-135
JCTLSIR	6 4 1 0	H(6)N(4)A(1)	(N(N(H(H(N(H(H))))(H(N(H(A)))))))	101	9.11956	0.000669344
JCTLSIR	5 4 1 0	H(5)N(4)A(1)	(N(N(H(H(N(H)))(H(N(H(A)))))))	101	11.4497	0.00125549
JCTLSIR	5 3 1 0	H(5)N(3)A(1)	(N(N(H(H(H))(H(N(H(A)))))))	101	13.5303	1.16877e-93
JCTLSIR	5 4 1 1	H(5)N(4)A(1)F(1)	(N(F)(N(H(H(N(H)))(H(N(H(A)))))))	101	22.5328	1.19746e-171
JCTLSIR	5 5 1 1	H(5)N(5)A(1)F(1)	(N(F)(N(H(N)(H(N(H)))(H(N(H(A)))))))	101	17.0901	5.77064e-138
JCTLSIR	5 3 1 1	H(5)N(3)A(1)F(1)	(N(F)(N(H(H(H))(H(N(H(A)))))))	101	20.0136	2.16455e-143
JCTLSIR	5 3 1 1	H(5)N(3)A(1)F(1)	(N(F)(N(H(H(H))(H(N(H(A)))))))	101	18.2595	6.00284e-126
JCTLSIR	5 3 1 0	H(5)N(3)A(1)	(N(N(H(H(H))(H(N(H(A)))))))	101	13.3255	2.0339e-82
JCTLSIR	5 5 1 1	H(5)N(5)A(1)F(1)	(N(F)(N(H(N)(H(N(H)))(H(N(H(A)))))))	101	6.10438	0.00125549
JCTLSIR	5 4 1 0	H(5)N(4)A(1)	(N(N(H(H(N(H)))(H(N(H(A)))))))	101	12.0652	5.79431e-93
JCTLSIR	6 3 1 0	H(6)N(3)A(1)	(N(N(H(H(H(H)))(H(N(H(A)))))))	101	12.1349	1.60966e-92
JCTLSIR	5 5 0 3	H(5)N(5)F(3)	(N(F)(N(H(N)(H(N(H(F))))(H(N(H(F)))))))	101	8.13165	0.00344828
JCTLSIR	6 3 1 0	H(6)N(3)A(1)	(N(N(H(H(H(H)))(H(N(H(A)))))))	101	13.9525	4.64345e-104
JCTLSIR	4 3 1 0	H(4)N(3)A(1)	(N(N(H(H)(H(N(H(A)))))))	101	13.5981	1.00797e-97
JCTLSIR	5 4 1 0	H(5)N(4)A(1)	(N(N(H(H(N(H)))(H(N(H(A)))))))	101	13.2324	5.6444e-101
JCTLSIR	4 3 1 0	H(4)N(3)A(1)	(N(N(H(H)(H(N(H(A)))))))	101	13.6071	4.94452e-97
JCTLSIR	5 4 1 2	H(5)N(4)A(1)F(2)	(N(F)(N(H(H(N(H(A))))(H(N(H(F)))))))	101	9.90512	0.00344828
JCTLSIR	4 4 1 0	H(4)N(4)A(1)	(N(N(H(H(N))(H(N(H(A)))))))	101	17.2904	9.60673e-122
JCTLSIR	5 4 1 2	H(5)N(4)A(1)F(2)	(N(F)(N(H(H(N(H(A))))(H(N(H(F)))))))	101	8.53117	0.00344828
JCTLSIR	5 3 1 0	H(5)N(3)A(1)	(N(N(H(H(H))(H(N(H(A)))))))	101	11.4583	2.37339e-87
JCTLSIR	5 4 1 1	H(5)N(4)A(1)F(1)	(N(F)(N(H(H(N(H)))(H(N(H(A)))))))	101	16.7675	2.37699e-128
JCTLSIR	4 5 1 0	H(4)N(5)A(1)	(N(N(H(N)(H(N))(H(N(H(A)))))))	101	15.407	1.89863e-120
JCTLSIR	4 4 1 0	H(4)N(4)A(1)	(N(N(H(H(N))(H(N(H(A)))))))	101	16.5566	5.24718e-120
JCTLSIR	4 3 1 0	H(4)N(3)A(1)	(N(N(H(H)(H(N(H(A)))))))	101	16.2313	4.10192e-87
JCTLSIR	4 5 1 1	H(4)N(5)A(1)F(1)	(N(F)(N(H(H(N)(N))(H(N(H(A)))))))	101	23.4127	1.6023e-168
JCTLSIR	6 5 0 2	H(6)N(5)F(2)	(N(F)(N(H(H(N(H)))(H(N(H(N(H)(F))))))))	101	6.63856	0.00125549
JCTLSIR	5 5 0 2	H(5)N(5)F(2)	(N(N(H(N)(H(N(H)(F)))(H(N(H)(F))))))	101	4.49485	0.00344828
JCTLSIR	6 3 1 0	H(6)N(3)A(1)	(N(N(H(H)(H(H)(H(N(H(A))))))))	101	10.1219	8.26034e-67
JCTLSIR	6 5 1 1	H(6)N(5)A(1)F(1)	(N(F)(N(H(H(N(H(A))))(H(N(H))(N(H))))))	101	11.0694	0.00344828
JCTLSIR	6 4 0 1	H(6)N(4)F(1)	(N(N(H(H(H))(H(N(H))(N(H)(F))))))	101	6.72284	1.05314e-46
JCTLSIR	4 5 1 0	H(4)N(5)A(1)	(N(N(H(N)(H(N))(H(N(H(A)))))))	101	13.5905	1.30861e-106
JCTLSIR	6 3 1 0	H(6)N(3)A(1)	(N(N(H(H)(H(H)(H(N(H(A))))))))	101	8.68929	0.00125549
JCTLSIR	4 4 1 0	H(4)N(4)A(1)	(N(N(H(H(N))(H(N(H(A)))))))	101	17.4512	1.14263e-115
JCTLSIR	4 4 0 1	H(4)N(4)F(1)	(N(F)(N(H(H)(N)(H(N(H))))))	101	21.9104	2.28688e-174
JCTLSIR	5 5 1 0	H(5)N(5)A(1)	(N(N(H(N)(H(N(H)))(H(N(H(A)))))))	101	10.979	0.00125549
JCTLSIR	3 6 0 3	H(3)N(6)F(3)	(N(F)(N(H(H(N)(N(F)))(H(N)(N(F))))))	101	16.926	0.00125549
JCTLSIR	4 4 1 1	H(4)N(4)A(1)F(1)	(N(F)(N(H(H(N))(H(N(H(A)))))))	101	9.36277	0.00245098
JCTLSIR	6 4 0 3	H(6)N(4)F(3)	(N(F)(N(H(H(N(H(F))))(H(N(H(H)(F)))))))	101	4.89647	0.00125549
JCTLSIR	5 4 1 1	H(5)N(4)A(1)F(1)	(N(F)(N(H(H(N(H)))(H(N(H(A)))))))	101	16.4342	7.7468e-132
JCTLSIR	4 5 1 2	H(4)N(5)A(1)F(2)	(N(F)(N(H(H(N)(N(F)))(H(N(H(A)))))))	101	11.2707	0.00344828
JCTLSIR	5 5 1 1	H(5)N(5)A(1)F(1)	(N(F)(N(H(N)(H(N(H)))(H(N(H(A)))))))	101	24.6192	7.6659e-173
JCTLSIR	5 3 1 1	H(5)N(3)A(1)F(1)	(N(F)(N(H(H(H))(H(N(H(A)))))))	101	19.0639	5.18501e-125
JCTLSIR	6 3 1 1	H(6)N(3)A(1)F(1)	(N(F)(N(H(H(H(H)))(H(N(H(A)))))))	101	5.94421	0.00125549
JCTLSIR	3 3 0 0	H(3)N(3)	(N(N(H(H)(H(N)))))	101	20.1822	2.36161e-104
JCTLSIR	5 4 0 3	H(5)N(4)F(3)	(N(F)(N(H(H(N(H(F))))(H(N(H(F)))))))	101	14.6805	2.70969e-116
JCTLSIR	4 5 0 4	H(4)N(5)F(4)	(N(F)(N(H(H(N(F)))(H(N(F))(N(H)(F))))))	101	13.3626	0.00125549
JCTLSIR	5 6 1 1	H(5)N(6)A(1)F(1)	(N(F)(N(H(H(N)(N(H)))(H(N)(N(H(A)))))))	101	8.59143	0.00344828
JCTLSIR	4 5 1 0	H(4)N(5)A(1)	(N(N(H(N)(H(N))(H(N(H(A)))))))	101	15.9301	6.10897e-117
JCTLSIR	5 3 1 1	H(5)N(3)A(1)F(1)	(N(F)(N(H(H(H))(H(N(H(A)))))))	101	18.0642	1.0973e-135
JCTLSIR	4 3 0 0	H(4)N(3)	(N(N(H(H(H))(H(N)))))	101	20.9299	1.44565e-125
JCTLSIR	4 4 1 1	H(4)N(4)A(1)F(1)	(N(F)(N(H(H(N))(H(N(H(A)))))))	101	24.5684	6.92247e-170
JCTLSIR	5 4 1 0	H(5)N(4)A(1)	(N(N(H(H(N(H)))(H(N(H(A)))))))	101	27.5047	1.19865e-130
JCTLSIR	4 5 1 1	H(4)N(5)A(1)F(1)	(N(F)(N(H(H(N)(N))(H(N(H(A)))))))	101	18.3419	7.01201e-142
JCTLSIR	5 5 1 1	H(5)N(5)A(1)F(1)	(N(F)(N(H(N)(H(N(H)))(H(N(H(A)))))))	101	13.1036	1.73999e-101
JCTLSIR	5 4 1 0	H(5)N(4)A(1)	(N(N(H(H(N(H)))(H(N(H(A)))))))	101	27.0598	8.993e-141
JCTLSIR	5 4 1 1	H(5)N(4)A(1)F(1)	(N(F)(N(H(H(N(H)))(H(N(H(A)))))))	101	19.3522	1.32391e-139
JCTLSIR	4 3 1 0	H(4)N(3)A(1)	(N(N(H(H)(H(N(H(A)))))))	101	23.5996	2.00374e-127
JCTLSIR	5 4 1 0	H(5)N(4)A(1)	(N(N(H(H(N(H)))(H(N(H(A)))))))	101	30.2845	6.92306e-141
JCTLSIR	4 3 1 0	H(4)N(3)A(1)	(N(N(H(H)(H(N(H(A)))))))	101	15.2715	3.91856e-98
JCTLSIR	3 6 0 3	H(3)N(6)F(3)	(N(F)(N(H(H(N)(N(F)))(H(N)(N(F))))))	101	8.70079	0.00457404
JCTLSIR	5 4 0 0	H(5)N(4)	(N(N(H(H(N(H)))(H(N(H))))))	101	18.7853	4.8021e-119
JCTLSIR	4 4 1 1	H(4)N(4)A(1)F(1)	(N(F)(N(H(H(N))(H(N(H(A)))))))	101	17.5844	4.00085e-138
JCTLSIR	5 5 2 2	H(5)N(5)A(2)F(2)	(N(N(H(H(N(F)(H(A))))(H(N(F))(N(H(A)))))))	101	1.98775	0.00222295
JCTLSIR	4 3 1 0	H(4)N(3)A(1)	(N(N(H(H)(H(N(H(A)))))))	101	17.0724	1.63812e-95
JCTLSIR	5 4 0 0	H(5)N(4)	(N(N(H(H(H))(H(N)(N(H))))))	101	20.1662	1.27846e-119
JCTLSIR	5 3 1 0	H(5)N(3)A(1)	(N(N(H(H(H))(H(N(H(A)))))))	101	16.6512	1.38315e-117
JCTLSIR	4 5 1 1	H(4)N(5)A(1)F(1)	(N(F)(N(H(N)(H(N))(H(N(H(A)))))))	101	20.6822	3.39649e-147
JCTLSIR	5 5 1 1	H(5)N(5)A(1)F(1)	(N(F)(N(H(N)(H(N(H)))(H(N(H(A)))))))	101	5.53527	0.00125549
JCTLSIR	5 3 1 0	H(5)N(3)A(1)	(N(N(H(H(H))(H(N(H(A)))))))	101	18.1572	4.39958e-126
JCTLSIR	5 4 1 1	H(5)N(4)A(1)F(1)	(N(F)(N(H(H(N(H)))(H(N(H(A)))))))	101	20.7426	3.92537e-148
JCTLSIR	6 4 0 1	H(6)N(4)F(1)	(N(N(H(H(H))(H(N(H))(N(H)(F))))))	101	9.13805	0.00344828
JCTLSIR	4 4 0 0	H(4)N(4)	(N(N(H(H(N))(H(N(H))))))	101	17.3845	3.67738e-120
JCTLSIR	4 6 0 3	H(4)N(6)F(3)	(N(F)(N(H(N)(H(N(F)))(H(N(H))(N(F))))))	101	15.0666	9.82849e-120
JCTLSIR	4 5 1 2	H(4)N(5)A(1)F(2)	(N(F)(N(H(H(N)(N(F)))(H(N(H(A)))))))	101	8.80341	0.00125549
JCTLSIR	6 5 0 0	H(6)N(5)	(N(N(H(H(N(H)))(H(N(H(N(H))))))))	101	12.552	6.89062e-90
JCTLSIR	4 3 1 1	H(4)N(3)A(1)F(1)	(N(F)(N(H(H)(H(N(H(A)))))))	101	16.3647	2.11686e-122
JCTLSIR	5 5 0 2	H(5)N(5)F(2)	(N(F)(N(H(N)(H(N(H)))(H(N(H(F)))))))	101	18.2372	4.70371e-113
JCTLSIR	4 3 1 1	H(4)N(3)A(1)F(1)	(N(F)(N(H(H)(H(N(H(A)))))))	101	22.7352	2.5858e-154
JCTLSIR	4 3 1 0	H(4)N(3)A(1)	(N(N(H(H)(H(N(H(A)))))))	101	11.4817	4.37147e-77
JCTLSIR	5 3 1 0	H(5)N(3)A(1)	(N(N(H(H(H))(H(N(H(A)))))))	101	14.6633	4.11137e-93
JCTLSIR	5 4 1 1	H(5)N(4)A(1)F(1)	(N(F)(N(H(H(N(H)))(H(N(H(A)))))))	101	26.586	7.75731e-191
JCTLSIR	4 5 1 2	H(4)N(5)A(1)F(2)	(N(F)(N(H(H(N)(N(F)))(H(N(H(A)))))))	101	14.3454	6.33849e-113
JCTLSIR	5 5 1 1	H(5)N(5)A(1)F(1)	(N(F)(N(H(N)(H(N(H)))(H(N(H(A)))))))	101	16.3697	0.00125549
JCTLSIR	4 5 1 0	H(4)N(5)A(1)	(N(N(H(H(N)(N))(H(N(H(A)))))))	101	13.6394	2.34689e-99
JCTLSIR	3 3 0 1	H(3)N(3)F(1)	(N(F)(N(H(H)(H(N)))))	101	17.3591	2.65353e-141
JCTLSIR	4 5 1 0	H(4)N(5)A(1)	(N(N(H(H(N)(N))(H(N(H(A)))))))	101	12.0951	0.00125549
JCTLSIR	6 4 0 2	H(6)N(4)F(2)	(N(F)(N(H(H(N(H)))(H(N(H(H)(F)))))))	101	14.6862	9.58926e-107
JCTLSIR	4 4 1 1	H(4)N(4)A(1)F(1)	(N(F)(N(H(H(N))(H(N(H(A)))))))	101	12.1392	0.000669344
JCTLSIR	4 3 0 1	H(4)N(3)F(1)	(N(F)(N(H(H)(H(N(H))))))	101	20.4281	6.5467e-149
JCTLSIR	5 4 1 0	H(5)N(4)A(1)	(N(N(H(H(N(H)))(H(N(H(A)))))))	101	19.1675	1.23789e-128
JCTLSIR	4 3 0 0	H(4)N(3)	(N(N(H(H(H))(H(N)))))	101	17.6133	2.99653e-107
JCTLSIR	4 4 1 1	H(4)N(4)A(1)F(1)	(N(F)(N(H(H(N))(H(N(H(A)))))))	101	16.7296	0.00125549
JCTLSIR	3 5 0 3	H(3)N(5)F(3)	(N(F)(N(H(H(N(F)))(H(N)(N(F))))))	101	18.6881	5.01062e-141
JCTLSIR	4 5 1 0	H(4)N(5)A(1)	(N(N(H(H(N)(N))(H(N(H(A)))))))	101	12.3868	0.00344828
JCTLSIR	6 5 0 2	H(6)N(5)F(2)	(N(F)(N(H(N)(H(H))(H(N(H))(N(H)(F))))))	101	3.07928	0.00344828
JCTLSIR	4 3 1 0	H(4)N(3)A(1)	(N(N(H(H)(H(N(H(A)))))))	101	11.5895	0.00125549
JCTLSIR	5 4 1 0	H(5)N(4)A(1)	(N(N(H(H(N(H)))(H(N(H(A)))))))	101	13.2417	3.74442e-100
JCTLSIR	4 5 1 1	H(4)N(5)A(1)F(1)	(N(F)(N(H(H(N)(N))(H(N(H(A)))))))	101	10.8308	0.00125549
JCTLSIR	6 5 0 0	H(6)N(5)	(N(N(H(H(N(H)))(H(N(H(N(H))))))))	101	7.60458	0.00344828
JCTLSIR	6 4 0 1	H(6)N(4)F(1)	(N(N(H(H(H))(H(N(H))(N(H)(F))))))	101	7.17423	0.00344828
JCTLSIR	5 3 1 0	H(5)N(3)A(1)	(N(N(H(H(H))(H(N(H(A)))))))	101	19.2075	2.55071e-135
JCTLSIR	4 4 1 0	H(4)N(4)A(1)	(N(N(H(H(N))(H(N(H(A)))))))	101	16.0397	7.35277e-108
JCTLSIR	5 4 1 1	H(5)N(4)A(1)F(1)	(N(F)(N(H(H(N(H)))(H(N(H(A)))))))	101	26.2188	7.63026e-175
JCTLSIR	5 3 1 0	H(5)N(3)A(1)	(N(N(H(H(H))(H(N(H(A)))))))	101	10.9929	3.00092e-82
JCTLSIR	4 4 1 0	H(4)N(4)A(1)	(N(N(H(H(N))(H(N(H(A)))))))	101	32.9826	1.66398e-178
JCTLSIR	5 5 1 0	H(5)N(5)A(1)	(N(N(H(N)(H(N(H)))(H(N(H(A)))))))	101	15.3713	1.24001e-118
JCTLSIR	4 3 1 1	H(4)N(3)A(1)F(1)	(N(F)(N(H(H)(H(N(H(A)))))))	101	11.4584	6.02814e-86
JCTLSIR	6 6 1 0	H(6)N(6)A(1)	(N(N(H(N)(H(N(H(A))))(H(N(H))(N(H))))))	101	8.23103	0.00125549
JCTLSIR	4 3 1 1	H(4)N(3)A(1)F(1)	(N(F)(N(H(H)(H(N(H(A)))))))	101	17.8427	9.21456e-145
JCTLSIR	5 4 1 1	H(5)N(4)A(1)F(1)	(N(F)(N(H(H(N(H)))(H(N(H(A)))))))	101	21.7137	1.37621e-176
JCTLSIR	4 5 1 1	H(4)N(5)A(1)F(1)	(N(F)(N(H(N)(H(N))(H(N(H(A)))))))	101	17.232	0.00125549
JCTLSIR	4 3 1 1	H(4)N(3)A(1)F(1)	(N(F)(N(H(H)(H(N(H(A)))))))	101	13.6952	6.53346e-107
JCTLSIR	5 3 1 1	H(5)N(3)A(1)F(1)	(N(F)(N(H(H(H))(H(N(H(A)))))))	101	16.3521	5.15325e-130
JCTLSIR	5 5 1 1	H(5)N(5)A(1)F(1)	(N(F)(N(H(N)(H(N(H)))(H(N(H(A)))))))	101	12.5293	0.00344828
JCTLSIR	5 3 1 1	H(5)N(3)A(1)F(1)	(N(F)(N(H(H(H))(H(N(H(A)))))))	101	20.9921	5.09814e-150
JCTLSIR	5 5 1 0	H(5)N(5)A(1)	(N(N(H(N)(H(N(H)))(H(N(H(A)))))))	101	12.9498	1.20539e-99
JCTLSIR	5 4 1 0	H(5)N(4)A(1)	(N(N(H(H(N(H)))(H(N(H(A)))))))	101	14.2787	1.1699e-111
JCTLSIR	5 5 1 1	H(5)N(5)A(1)F(1)	(N(F)(N(H(N)(H(N(H)))(H(N(H(A)))))))	101	11.9918	0.00344828
JCTLSIR	4 5 1 1	H(4)N(5)A(1)F(1)	(N(F)(N(H(H(N)(N))(H(N(H(A)))))))	101	13.9996	0.00344828
JCTLSIR	6 6 1 0	H(6)N(6)A(1)	(N(N(H(N)(H(N(H(A))))(H(N(H))(N(H))))))	101	8.10461	2.07387e-55
JCTLSIR	4 3 1 0	H(4)N(3)A(1)	(N(N(H(H)(H(N(H(A)))))))	101	20.8258	8.8658e-143
JCTLSIR	5 4 1 0	H(5)N(4)A(1)	(N(N(H(H(N(H)))(H(N(H(A)))))))	101	16.2462	1.45689e-107
JCTLSIR	5 5 1 0	H(5)N(5)A(1)	(N(N(H(N)(H(N(H)))(H(N(H(A)))))))	101	9.69699	0.00125549
JCTLSIR	5 3 1 1	H(5)N(3)A(1)F(1)	(N(F)(N(H(H(H))(H(N(H(A)))))))	101	15.7473	4.57511e-116
JCTLSIR	4 4 1 0	H(4)N(4)A(1)	(N(N(H(H(N))(H(N(H(A)))))))	101	14.8497	3.27605e-110
JCTLSIR	4 4 1 1	H(4)N(4)A(1)F(1)	(N(F)(N(H(H(N))(H(N(H(A)))))))	101	20.799	1.06002e-153
JCTLSIR	4 3 1 0	H(4)N(3)A(1)	(N(N(H(H)(H(N(H(A)))))))	101	14.3579	3.31177e-89
JCTLSIR	5 3 1 1	H(5)N(3)A(1)F(1)	(N(F)(N(H(H(H))(H(N(H(A)))))))	101	17.3334	3.53535e-130
JCTLSIR	5 4 1 1	H(5)N(4)A(1)F(1)	(N(F)(N(H(H(N(H)))(H(N(H(A)))))))	101	18.7673	2.56275e-144
JCTLSIR	4 4 1 0	H(4)N(4)A(1)	(N(N(H(H(N))(H(N(H(A)))))))	101	18.0591	3.66205e-135
JCTLSIR	5 4 1 1	H(5)N(4)A(1)F(1)	(N(F)(N(H(H(N(H)))(H(N(H(A)))))))	101	16.9847	0.000669344
JCTLSIR	5 4 1 0	H(5)N(4)A(1)	(N(N(H(H(N(H)))(H(N(H(A)))))))	101	12.1054	0.00125549
JCTLSIR	5 4 1 0	H(5)N(4)A(1)	(N(N(H(H(N(H)))(H(N(H(A)))))))	101	12.172	0.00125549
JCTLSIR	5 4 1 1	H(5)N(4)A(1)F(1)	(N(F)(N(H(H(N(H)))(H(N(H(A)))))))	101	17.947	4.56813e-139
JCTLSIR	4 4 1 1	H(4)N(4)A(1)F(1)	(N(F)(N(H(H(N))(H(N(H(A)))))))	101	20.1698	7.87539e-165
JCTLSIR	5 4 1 0	H(5)N(4)A(1)	(N(N(H(H(N(H)))(H(N(H(A)))))))	101	12.464	1.3291e-95
JCTLSIR	5 5 1 1	H(5)N(5)A(1)F(1)	(N(F)(N(H(N)(H(N(H)))(H(N(H(A)))))))	101	14.5785	2.07312e-113
JCTLSIR	5 4 1 0	H(5)N(4)A(1)	(N(N(H(H(H))(H(N)(N(H(A)))))))	101	9.1627	2.56055e-65
JCTLSIR	5 5 1 1	H(5)N(5)A(1)F(1)	(N(F)(N(H(N)(H(N(H)))(H(N(H(A)))))))	101	19.88	1.23824e-150
JCTLSIR	4 3 1 0	H(4)N(3)A(1)	(N(N(H(H)(H(N(H(A)))))))	101	17.3837	9.3657e-129
JCTLSIR	4 3 1 0	H(4)N(3)A(1)	(N(N(H(H)(H(N(H(A)))))))	101	18.6981	3.96927e-128
JCTLSIR	6 6 0 3	H(6)N(6)F(3)	(N(F)(N(H(N)(H(N(H)(F)))(H(N(H))(N(H)(F))))))	101	8.85342	0.00125549
JCTLSIR	4 3 1 1	H(4)N(3)A(1)F(1)	(N(F)(N(H(H)(H(N(H(A)))))))	101	20.4077	2.25207e-147
JCTLSIR	6 6 1 1	H(6)N(6)A(1)F(1)	(N(F)(N(H(N)(H(N(H(A))))(H(N(H))(N(H))))))	101	7.24351	0.00344828
JCTLSIR	5 5 1 1	H(5)N(5)A(1)F(1)	(N(F)(N(H(N)(H(N(H)))(H(N(H(A)))))))	101	16.1798	1.02384e-124
JCTLSIR	5 4 1 0	H(5)N(4)A(1)	(N(N(H(H(N(H)))(H(N(H(A)))))))	101	11.7007	1.09174e-90
JCTLSIR	4 5 1 1	H(4)N(5)A(1)F(1)	(N(F)(N(H(N)(H(N))(H(N(H(A)))))))	101	16.0741	0.000669344
JCTLSIR	5 4 1 1	H(5)N(4)A(1)F(1)	(N(F)(N(H(H(N(H)))(H(N(H(A)))))))	101	12.6471	0.00245098
JCTLSIR	4 3 1 1	H(4)N(3)A(1)F(1)	(N(F)(N(H(H)(H(N(H(A)))))))	101	15.4874	2.18881e-124
JCTLSIR	4 3 1 1	H(4)N(3)A(1)F(1)	(N(F)(N(H(H)(H(N(H(A)))))))	101	14.4228	0.00125549
JCTLSIR	4 5 1 1	H(4)N(5)A(1)F(1)	(N(F)(N(H(N)(H(N))(H(N(H(A)))))))	101	15.4645	0.00125549
JCTLSIR	5 5 0 2	H(5)N(5)F(2)	(N(N(H(N)(H(N(H)(F)))(H(N(H)(F))))))	101	7.69555	0.00344828
JCTLSIR	5 4 1 0	H(5)N(4)A(1)	(N(N(H(H(N(H)))(H(N(H(A)))))))	101	10.1838	0.00344828
JCTLSIR	5 4 1 0	H(5)N(4)A(1)	(N(N(H(H(N(H)))(H(N(H(A)))))))	101	10.2456	0.00344828
JCTLSIR	5 4 1 0	H(5)N(4)A(1)	(N(N(H(H(N(H)))(H(N(H(A)))))))	101	10.2261	0.00125549
JCTLSIR	5 5 1 0	H(5)N(5)A(1)	(N(N(H(N)(H(N(H)))(H(N(H(A)))))))	101	11.2993	0.00344828
JCTLSIR	5 4 1 0	H(5)N(4)A(1)	(N(N(H(H(N(H)))(H(N(H(A)))))))	101	9.79461	0.00344828
JCTLSIR	5 4 1 0	H(5)N(4)A(1)	(N(N(H(H(N(H)))(H(N(H(A)))))))	101	10.3706	0.00344828
JCTLSIR	5 4 1 0	H(5)N(4)A(1)	(N(N(H(H(N(H)))(H(N(H(A)))))))	101	10.3805	0.00125549
JCTLSIR	5 4 1 0	H(5)N(4)A(1)	(N(N(H(H(N(H)))(H(N(H(A)))))))	101	10.6645	8.28858e-80
JCTLSIR	5 4 1 0	H(5)N(4)A(1)	(N(N(H(H(N(H)))(H(N(H(A)))))))	101	9.35505	0.00344828
JCTLSIR	5 4 1 0	H(5)N(4)A(1)	(N(N(H(H(N(H)))(H(N(H(A)))))))	101	7.20477	0.00457404
JCTLSIR	5 4 1 1	H(5)N(4)A(1)F(1)	(N(F)(N(H(H(N(H)))(H(N(H(A)))))))	101	5.93865	0.00344828
JCTLSIR	5 4 1 0	H(5)N(4)A(1)	(N(N(H(H(N(H)))(H(N(H(A)))))))	101	9.10727	0.00344828
JCTLSIR	5 4 1 0	H(5)N(4)A(1)	(N(N(H(H(N(H)))(H(N(H(A)))))))	101	11.2466	1.95319e-78
JCTLSIR	5 4 1 0	H(5)N(4)A(1)	(N(N(H(H(N(H)))(H(N(H(A)))))))	101	5.02938	0.00344828
JCTLSIR	5 4 1 1	H(5)N(4)A(1)F(1)	(N(F)(N(H(H(N(H)))(H(N(H(A)))))))	101	4.35569	0.00187032
JCTLSIR	5 4 1 1	H(5)N(4)A(1)F(1)	(N(F)(N(H(H(N(H)))(H(N(H(A)))))))	101	7.78426	0.00187032
JCTLSIR	5 4 1 0	H(5)N(4)A(1)	(N(N(H(H(N(H)))(H(N(H(A)))))))	101	5.8616	0.00457404
JCTLSIR	5 4 1 0	H(5)N(4)A(1)	(N(N(H(H(N(H)))(H(N(H(A)))))))	101	4.60543	0.00344828
JCTLSIR	6 5 2 0	H(6)N(5)A(2)	(N(N(H(H(N(H(A))))(H(N(H))(N(H(A)))))))	101	8.17685	0.00457404
JCTLSIR	6 5 1 3	H(6)N(5)A(1)F(3)	(N(F)(N(H(H(N(H)(F)))(H(N(F)(H(N(H(A)))))))))	101	5.94849	0.00125549
JCTLSIR	7 5 1 1	H(7)N(5)A(1)F(1)	(N(N(H(N)(H(H)(H))(H(N(H)(F))(N(H(A)))))))	101	3.65291	0.00125549
JCTLSIR	6 5 1 2	H(6)N(5)A(1)F(2)	(N(N(H(H(N(H)(F)))(H(N(F)(H(N(H(A)))))))))	101	4.48573	0.00125549
JCTLSIR	6 5 2 0	H(6)N(5)A(2)	(N(N(H(H(N(H(A))))(H(N(H))(N(H(A)))))))	101	6.39574	0.00187032
JCTLSIR	6 5 2 0	H(6)N(5)A(2)	(N(N(H(H(N(H(A))))(H(N(H))(N(H(A)))))))	101	8.02018	5.2985e-58
JCTLSIR	6 5 1 3	H(6)N(5)A(1)F(3)	(N(F)(N(H(H(N(H)(F)))(H(N(F)(H(N(H(A)))))))))	101	8.89621	3.63143e-64
JCTLSIR	6 6 2 0	H(6)N(6)A(2)	(N(N(H(N)(H(N(H(A))))(H(N(H))(N(H(A)))))))	101	4.40173	0.00344828
JCTLSIR	5 6 1 2	H(5)N(6)A(1)F(2)	(N(N(H(H(N(F))(N(F)))(H(N(H))(N(H(A)))))))	101	5.5786	0.00344828
JCTLSIR	6 6 1 2	H(6)N(6)A(1)F(2)	(N(N(H(N)(H(N(H(A))))(H(N(H)(F))(N(H)(F))))))	101	3.33179	0.00344828
JCTLSIR	6 6 1 2	H(6)N(6)A(1)F(2)	(N(N(H(N)(H(N(H(A))))(H(N(H)(F))(N(H)(F))))))	101	2.52999	0.00344828
JCTLSIR	5 6 2 0	H(5)N(6)A(2)	(N(N(H(H(N)(N(H(A))))(H(N)(N(H(A)))))))	101	6.39459	0.00457404
JCTLSIR	6 5 2 1	H(6)N(5)A(2)F(1)	(N(F)(N(H(H(N(H(A))))(H(N(H(N(H(A)))))))))	101	3.32061	0.00344828
JCTLSIR	6 5 2 1	H(6)N(5)A(2)F(1)	(N(F)(N(H(H(N(H(A))))(H(N(H(N(H(A)))))))))	101	5.54207	0.00344828
JCTLSIR	5 6 2 1	H(5)N(6)A(2)F(1)	(N(F)(N(H(H(N)(N(H(A))))(H(N)(N(H(A)))))))	101	3.74932	0.00344828
JCTLSIR	6 6 2 0	H(6)N(6)A(2)	(N(N(H(N)(H(N(H(A))))(H(N(H))(N(H(A)))))))	101	5.20885	0.00344828
JCTLSIR	5 4 1 3	H(5)N(4)A(1)F(3)	(N(F)(N(H(H(N(H)(F)))(H(N(F)(H(A)))))))	101	5.2952	0.00344828
JCTLSIR	5 6 1 3	H(5)N(6)A(1)F(3)	(N(F)(N(H(H(N(H))(N(F)))(H(N(F))(N(H(A)))))))	101	4.44941	0.00344828
JCTLSIR	6 6 2 1	H(6)N(6)A(2)F(1)	(N(F)(N(H(N)(H(N(H(A))))(H(N(H))(N(H(A)))))))	101	2.44264	0.00344828
JCTLSIR	6 5 2 0	H(6)N(5)A(2)	(N(N(H(H(N(H(A))))(H(N(H))(N(H(A)))))))	101	6.02274	0.00344828
JCTLSIR	8 8 0 0	H(8)N(8)	(N(N(H(N)(H(N(H))(N(H)))(H(N(H))(N(H(N(H))))))))	101	2.78921	0.00344828
JCTLSIR	6 5 2 0	H(6)N(5)A(2)	(N(N(H(H(N(H(A))))(H(N(H))(N(H(A)))))))	101	8.36024	0.00125549
JCTLSIR	6 5 2 0	H(6)N(5)A(2)	(N(N(H(H(N(H(A))))(H(N(H))(N(H(A)))))))	101	8.44997	0.00125549
JCTLSIR	5 4 2 0	H(5)N(4)A(2)	(N(N(H(H(N(H(A))))(H(N(H(A)))))))	101	6.49458	0.00344828
JCTLSIR	6 5 1 3	H(6)N(5)A(1)F(3)	(N(F)(N(H(H(N(H)(F)))(H(N(F)(H(N(H(A)))))))))	101	2.23634	0.00344828
JCTLSIR	5 4 1 2	H(5)N(4)A(1)F(2)	(N(N(H(H(N(H)(F)))(H(N(F)(H(A)))))))	101	5.68428	0.00344828
JCTLSIR	5 4 2 0	H(5)N(4)A(2)	(N(N(H(H(N(H(A))))(H(N(H(A)))))))	101	12.1844	2.87146e-93
JCTLSIR	6 4 1 1	H(6)N(4)A(1)F(1)	(N(N(H(H(N(H(H))))(H(N(F)(H(A)))))))	101	6.80178	0.00187032
JCTLSIR	5 4 2 1	H(5)N(4)A(2)F(1)	(N(F)(N(H(H(N(H(A))))(H(N(H(A)))))))	101	16.4164	3.11686e-132
JCTLSIR	5 4 2 0	H(5)N(4)A(2)	(N(N(H(H(N(H(A))))(H(N(H(A)))))))	101	12.2167	3.18948e-87
JCTLSIR	5 4 2 0	H(5)N(4)A(2)	(N(N(H(H(N(H(A))))(H(N(H(A)))))))	101	9.92205	0.00344828
JCTLSIR	5 4 2 0	H(5)N(4)A(2)	(N(N(H(H(N(H(A))))(H(N(H(A)))))))	101	13.156	1.14045e-96
JCTLSIR	5 4 2 0	H(5)N(4)A(2)	(N(N(H(H(N(H(A))))(H(N(H(A)))))))	101	10.5692	0.00344828
JCTLSIR	4 5 2 0	H(4)N(5)A(2)	(N(N(H(N)(H(N))(H(N(H(A(A))))))))	101	10.4536	1.45612e-72
FHLLGDPHTKJCTLSIR	4 5 0 2	H(4)N(5)F(2)	(N(F)(N(H(H(N(F)))(H(N)(N(H))))))	101	36.5587	4.89399e-131
JCTLSIR	4 5 2 1	H(4)N(5)A(2)F(1)	(N(F)(N(H(N)(H(N))(H(N(H(A(A))))))))	101	12.0053	0.00125549
FHLLGDPHTKJCTLSIR	5 4 0 2	H(5)N(4)F(2)	(N(F)(N(H(H(N(H)))(H(N(H(F)))))))	101	18.4252	4.00626e-73
FHLLGDPHTKJCTLSIR	4 5 0 2	H(4)N(5)F(2)	(N(F)(N(H(H(N(F)))(H(N)(N(H))))))	101	16.7093	1.17837e-87
FHLLGDPHTKJCTLSIR	4 5 0 2	H(4)N(5)F(2)	(N(F)(N(H(H(N(F)))(H(N)(N(H))))))	101	29.0415	8.29281e-118
JCTLSIR	4 5 2 1	H(4)N(5)A(2)F(1)	(N(F)(N(H(N)(H(N))(H(N(H(A(A))))))))	101	10.4466	2.47236e-77
FHLLGDPHTKJCTLSIR	4 5 0 2	H(4)N(5)F(2)	(N(F)(N(H(H(N(F)))(H(N)(N(H))))))	101	40.4293	1.33688e-192
FHLLGDPHTKJCTLSIR	5 4 0 2	H(5)N(4)F(2)	(N(F)(N(H(H(N(H)))(H(N(H(F)))))))	101	29.8193	1.01725e-132
FHLLGDPHTKJCTLSIR	4 5 0 1	H(4)N(5)F(1)	(N(F)(N(H(H(N))(H(N)(N(H))))))	101	43.4314	1.10327e-116
FHLLGDPHTKJCTLSIR	5 4 0 2	H(5)N(4)F(2)	(N(F)(N(H(H(N(H)))(H(N(H(F)))))))	101	28.6524	9.70014e-110
JCTLSIR	5 5 1 2	H(5)N(5)A(1)F(2)	(N(N(H(H(N(H(A))))(H(N(F))(N(H)(F))))))	101	7.65707	0.00125549
FHLLGDPHTKJCTLSIR	4 4 0 1	H(4)N(4)F(1)	(N(N(H(H(N))(H(N(H(F)))))))	101	27.4112	6.50237e-22
FHLLGDPHTKJCTLSIR	4 3 0 1	H(4)N(3)F(1)	(N(N(H(H)(H(N(H(F)))))))	101	54.2742	2.64975e-129
FHLLGDPHTKJCTLSIR	5 4 0 1	H(5)N(4)F(1)	(N(F)(N(H(H(N(H)))(H(N(H))))))	101	40.5123	2.49761e-95
JCTLSIR	5 5 2 0	H(5)N(5)A(2)	(N(N(H(N)(H(N(H(A))))(H(N(H(A)))))))	101	8.65443	0.00344828
FHLLGDPHTKJCTLSIR	5 4 0 1	H(5)N(4)F(1)	(N(F)(N(H(H(N(H)))(H(N(H))))))	101	49.4297	7.23406e-210
FHLLGDPHTKJCTLSIR	5 4 0 1	H(5)N(4)F(1)	(N(N(H(H(N(H)))(H(N(H)(F))))))	101	31.2943	2.16598e-132
DRFHLLGDPHTKJCTLSIR	5 4 0 2	H(5)N(4)F(2)	(N(F)(N(H(H(N(H)))(H(N(H(F)))))))	101	20.6311	1.57787e-114
FHLLGDPHTKJCTLSIR	4 5 0 1	H(4)N(5)F(1)	(N(F)(N(H(H(N)(N))(H(N(H))))))	101	41.1405	2.09656e-114
FHLLGDPHTKJCTLSIR	6 4 0 1	H(6)N(4)F(1)	(N(N(H(H(H))(H(N(H))(N(H)(F))))))	101	17.6516	9.57948e-15
FHLLGDPHTKJCTLSIR	4 3 0 1	H(4)N(3)F(1)	(N(F)(N(H(H)(H(N(H))))))	101	49.1284	1.09766e-108
FHLLGDPHTKJCTLSIR	5 4 0 1	H(5)N(4)F(1)	(N(F)(N(H(H(N(H)))(H(N(H))))))	101	35.7903	9.21795e-167
FHLLGDPHTKJCTLSIR	4 4 0 2	H(4)N(4)F(2)	(N(F)(N(H(H(N(H)))(H(N(F))))))	101	19.3638	2.53909e-115
DRFHLLGDPHTKJCTLSIR	5 4 0 2	H(5)N(4)F(2)	(N(F)(N(H(H(N(H)))(H(N(H(F)))))))	101	42.2734	3.26239e-177
FHLLGDPHTKJCTLSIR	5 5 0 2	H(5)N(5)F(2)	(N(F)(N(H(N)(H(N(H)))(H(N(H(F)))))))	101	30.0363	6.19489e-130
FHLLGDPHTKJCTLSIR	4 4 0 2	H(4)N(4)F(2)	(N(F)(N(H(N)(H(H))(H(N(F))))))	101	37.4939	5.44537e-167
FHLLGDPHTKJCTLSIR	4 4 0 1	H(4)N(4)F(1)	(N(F)(N(H(H(H))(H(N)(N)))))	101	37.3578	3.62975e-143
FHLLGDPHTKJCTLSIR	5 4 0 0	H(5)N(4)	(N(N(H(H(N(H)))(H(N(H))))))	101	27.8493	5.72215e-80
FHLLGDPHTKJCTLSIR	4 4 0 2	H(4)N(4)F(2)	(N(F)(N(H(H(H))(H(N)(N(F))))))	101	43.0501	1.82821e-112
FHLLGDPHTKJCTLSIR	5 5 0 1	H(5)N(5)F(1)	(N(F)(N(H(N)(H(N(H)))(H(N(H))))))	101	54.8867	2.318e-173
DRFHLLGDPHTKJCTLSIR	4 5 0 2	H(4)N(5)F(2)	(N(F)(N(H(H(N)(N))(H(N(H)(F))))))	101	50.2922	2.7158e-233
FHLLGDPHTKJCTLSIR	5 3 0 2	H(5)N(3)F(2)	(N(F)(N(H(H(H))(H(N(H(F)))))))	101	30.0913	4.81175e-162
FHLLGDPHTKJCTLSIR	5 5 0 1	H(5)N(5)F(1)	(N(F)(N(H(N)(H(N(H)))(H(N(H))))))	101	59.5758	1.85409e-162
FHLLGDPHTKJCTLSIR	6 4 0 1	H(6)N(4)F(1)	(N(F)(N(H(H(N(H)))(H(H(N(H)))))))	101	15.6032	2.24371e-38
FHLLGDPHTKJCTLSIR	3 5 0 2	H(3)N(5)F(2)	(N(F)(N(H(H(N)(N))(H(N(F))))))	101	14.9872	1.43161e-65
FHLLGDPHTKJCTLSIR	4 4 0 2	H(4)N(4)F(2)	(N(F)(N(H(H(H))(H(N)(N(F))))))	101	33.4796	9.7965e-99
FHLLGDPHTKJCTLSIR	4 4 0 1	H(4)N(4)F(1)	(N(F)(N(H(H(H))(H(N)(N)))))	101	42.2448	4.5682e-142
FHLLGDPHTKJCTLSIR	5 4 0 2	H(5)N(4)F(2)	(N(F)(N(H(H(N(H)))(H(N(H(F)))))))	101	19.5754	1.10794e-58
FHLLGDPHTKJCTLSIR	5 5 0 1	H(5)N(5)F(1)	(N(F)(N(H(N)(H(N(H)))(H(N(H))))))	101	47.3316	1.57498e-126
FHLLGDPHTKJCTLSIR	5 4 0 0	H(5)N(4)	(N(N(H(H(N(H)))(H(N(H))))))	101	16.9027	4.9634e-75
FHLLGDPHTKJCTLSIR	4 5 0 2	H(4)N(5)F(2)	(N(F)(N(H(H(N(F)))(H(N)(N(H))))))	101	13.6925	5.04851e-65
DRFHLLGDPHTKJCTLSIR	5 4 0 2	H(5)N(4)F(2)	(N(F)(N(H(H(N))(H(N(H(H)(F)))))))	101	31.2254	1.9954e-172
FHLLGDPHTKJCTLSIR	5 3 0 1	H(5)N(3)F(1)	(N(N(H(H(H))(H(N(H)(F))))))	101	16.5904	1.12422e-40
FHLLGDPHTKJCTLSIR	4 5 0 2	H(4)N(5)F(2)	(N(F)(N(H(H(N(F)))(H(N)(N(H))))))	101	20.4855	3.20665e-66
DRFHLLGDPHTKJCTLSIR	4 5 0 2	H(4)N(5)F(2)	(N(F)(N(H(H(N)(N))(H(N(H)(F))))))	101	55.3841	2.54909e-259
FHLLGDPHTKJCTLSIR	5 4 0 0	H(5)N(4)	(N(N(H(H(N(H)))(H(N(H))))))	101	10.8115	5.85558e-43
FHLLGDPHTKJCTLSIR	5 5 0 1	H(5)N(5)F(1)	(N(F)(N(H(N)(H(N(H)))(H(N(H))))))	101	44.0436	2.72386e-217
FHLLGDPHTKJCTLSIR	5 5 0 2	H(5)N(5)F(2)	(N(F)(N(H(N)(H(N(H)))(H(N(H(F)))))))	101	16.5436	2.12133e-79
DRFHLLGDPHTKJCTLSIR	4 5 0 1	H(4)N(5)F(1)	(N(F)(N(H(N)(H(N))(H(N(H))))))	101	19.2059	5.62129e-78
FHLLGDPHTKJCTLSIR	4 3 0 2	H(4)N(3)F(2)	(N(F)(N(H(H)(H(N(H(F)))))))	101	43.3867	8.70321e-162
FHLLGDPHTKJCTLSIR	3 4 0 2	H(3)N(4)F(2)	(N(F)(N(H(H(N))(H(N(F))))))	101	33.3571	9.50991e-104
FHLLGDPHTKJCTLSIR	3 4 0 2	H(3)N(4)F(2)	(N(F)(N(H(H(N))(H(N(F))))))	101	25.6556	1.70791e-118
FHLLGDPHTKJCTLSIR	5 5 0 0	H(5)N(5)	(N(N(H(N)(H(N(H)))(H(N(H))))))	101	11.0351	6.48417e-48
JCTLSIR	5 4 2 0	H(5)N(4)A(2)	(N(N(H(H(N(H(A))))(H(N(H(A)))))))	101	9.50392	0.00125549
FHLLGDPHTKJCTLSIR	4 5 0 1	H(4)N(5)F(1)	(N(F)(N(H(H(N))(H(N)(N(H))))))	101	24.1393	2.15071e-92
FHLLGDPHTKJCTLSIR	5 4 0 2	H(5)N(4)F(2)	(N(F)(N(H(H(N(H)))(H(N(H(F)))))))	101	30.3116	2.43428e-83
DRFHLLGDPHTKJCTLSIR	5 5 0 2	H(5)N(5)F(2)	(N(F)(N(H(N)(H(N(H)))(H(N(H(F)))))))	101	11.9683	1.35266e-53
FHLLGDPHTKJCTLSIR	5 3 0 1	H(5)N(3)F(1)	(N(N(H(H(H))(H(N(H)(F))))))	101	11.8088	1.14882e-25
FHLLGDPHTKJCTLSIR	4 5 0 1	H(4)N(5)F(1)	(N(F)(N(H(H(N)(N))(H(N(H))))))	101	18.782	1.69433e-80
DRFHLLGDPHTKJCTLSIR	4 5 0 2	H(4)N(5)F(2)	(N(F)(N(H(H(N(F)))(H(N)(N(H))))))	101	25.7281	9.55347e-116
FHLLGDPHTKJCTLSIR	4 4 0 1	H(4)N(4)F(1)	(N(N(H(H(N))(H(N(H(F)))))))	101	41.2309	3.71631e-97
FHLLGDPHTKJCTLSIR	5 3 0 2	H(5)N(3)F(2)	(N(F)(N(H(H(H))(H(N(H(F)))))))	101	12.4976	2.09297e-63
DRFHLLGDPHTKJCTLSIR	5 4 0 1	H(5)N(4)F(1)	(N(F)(N(H(H(N(H)))(H(N(H))))))	101	22.8488	6.2355e-115
FHLLGDPHTKJCTLSIR	5 5 0 0	H(5)N(5)	(N(N(H(H(N(H)))(H(N)(N(H))))))	101	6.87301	2.21055e-25
FHLLGDPHTKJCTLSIR	4 5 0 2	H(4)N(5)F(2)	(N(F)(N(H(N)(H(N(H)))(H(N(F))))))	101	16.5367	9.48282e-75
FHLLGDPHTKJCTLSIR	5 4 0 0	H(5)N(4)	(N(N(H(H(N(H)))(H(N(H))))))	101	10.3968	2.36745e-45
FHLLGDPHTKJCTLSIR	5 4 0 1	H(5)N(4)F(1)	(N(F)(N(H(H(N(H)))(H(N(H))))))	101	33.906	1.46858e-89
FHLLGDPHTKJCTLSIR	4 6 0 1	H(4)N(6)F(1)	(N(N(H(N)(H(N(F)))(H(N)(N(H))))))	101	13.5209	8.78678e-44
JCTLSIR	5 4 2 1	H(5)N(4)A(2)F(1)	(N(F)(N(H(H(N(H(A))))(H(N(H(A)))))))	101	13.0614	0.00125549
FHLLGDPHTKJCTLSIR	3 4 0 2	H(3)N(4)F(2)	(N(F)(N(H(H(N))(H(N(F))))))	101	26.4836	1.55199e-75
FHLLGDPHTKJCTLSIR	4 4 0 1	H(4)N(4)F(1)	(N(F)(N(H(H(N))(H(N(H))))))	101	35.304	1.06613e-123
FHLLGDPHTKJCTLSIR	5 4 0 2	H(5)N(4)F(2)	(N(N(H(H(N(H(F))))(H(N(H(F)))))))	101	10.8969	1.86462e-58
FHLLGDPHTKJCTLSIR	5 4 0 1	H(5)N(4)F(1)	(N(F)(N(H(H(N))(H(N(H(H)))))))	101	32.6656	1.90905e-121
FHLLGDPHTKJCTLSIR	4 6 0 1	H(4)N(6)F(1)	(N(F)(N(H(N)(H(N))(H(N)(N(H))))))	101	16.1905	2.38905e-49
FHLLGDPHTKJCTLSIR	5 3 0 1	H(5)N(3)F(1)	(N(F)(N(H(H)(H(N(H(H)))))))	101	15.2624	5.41163e-27
FHLLGDPHTKJCTLSIR	4 5 0 1	H(4)N(5)F(1)	(N(F)(N(H(H(N))(H(N)(N(H))))))	101	31.224	5.44678e-137
DRFHLLGDPHTKJCTLSIR	5 4 0 1	H(5)N(4)F(1)	(N(F)(N(H(H(N(H)))(H(N(H))))))	101	51.4186	3.41321e-186
FHLLGDPHTKJCTLSIR	4 3 0 2	H(4)N(3)F(2)	(N(F)(N(H(H)(H(N(H(F)))))))	101	30.1862	4.08136e-56
DRFHLLGDPHTKJCTLSIR	5 4 0 1	H(5)N(4)F(1)	(N(F)(N(H(H(N(H)))(H(N(H))))))	101	46.6616	1.51602e-130
FHLLGDPHTKJCTLSIR	5 5 0 2	H(5)N(5)F(2)	(N(F)(N(H(N)(H(N(H)))(H(N(H(F)))))))	101	17.0164	4.44805e-69
FHLLGDPHTKJCTLSIR	4 4 0 2	H(4)N(4)F(2)	(N(N(H(H(N(F)))(H(N(H)(F))))))	101	11.9469	3.9064e-65
FHLLGDPHTKJCTLSIR	6 4 0 1	H(6)N(4)F(1)	(N(F)(N(H(H(N(H)))(H(H(N(H)))))))	101	15.742	3.81874e-80
FHLLGDPHTKJCTLSIR	4 5 0 1	H(4)N(5)F(1)	(N(F)(N(H(N)(H(N))(H(N(H))))))	101	23.6973	1.5525e-128
FHLLGDPHTKJCTLSIR	4 4 0 1	H(4)N(4)F(1)	(N(F)(N(H(H(N))(H(N(H))))))	101	23.2642	3.57511e-117
FHLLGDPHTKJCTLSIR	5 5 0 1	H(5)N(5)F(1)	(N(F)(N(H(N)(H(N(H)))(H(N(H))))))	101	31.7935	2.74684e-140
JCTLSIR	6 4 1 1	H(6)N(4)A(1)F(1)	(N(N(H(H(N(H(H))))(H(N(F)(H(A)))))))	101	3.97178	0.00125549
FHLLGDPHTKJCTLSIR	5 4 0 1	H(5)N(4)F(1)	(N(F)(N(H(N)(H(H))(H(N(H))))))	101	32.414	1.54576e-142
DRFHLLGDPHTKJCTLSIR	5 4 0 1	H(5)N(4)F(1)	(N(F)(N(H(H(N(H)))(H(N(H))))))	101	23.1373	1.05487e-183
FHLLGDPHTKJCTLSIR	5 5 0 1	H(5)N(5)F(1)	(N(F)(N(H(N)(H(N(H)))(H(N(H))))))	101	16.7117	3.75806e-81
DRFHLLGDPHTKJCTLSIR	5 5 0 2	H(5)N(5)F(2)	(N(F)(N(H(H(N))(H(N(H))(N(H(F)))))))	101	21.1157	2.22037e-72
FHLLGDPHTKJCTLSIR	4 3 0 1	H(4)N(3)F(1)	(N(N(H(H)(H(N(H(F)))))))	101	17.543	5.45353e-45
FHLLGDPHTKJCTLSIR	4 4 0 1	H(4)N(4)F(1)	(N(F)(N(H(H(N))(H(N(H))))))	101	28.1693	4.22641e-86
DRFHLLGDPHTKJCTLSIR	5 4 0 1	H(5)N(4)F(1)	(N(F)(N(H(H(N(H)))(H(N(H))))))	101	24.0026	5.09664e-156
FHLLGDPHTKJCTLSIR	4 3 0 1	H(4)N(3)F(1)	(N(N(H(H)(H(N(H(F)))))))	101	13.5619	1.65815e-48
FHLLGDPHTKJCTLSIR	4 4 0 2	H(4)N(4)F(2)	(N(F)(N(H(H(N(H)))(H(N(F))))))	101	13.3156	1.97183e-52
JCTLSIR	5 4 2 0	H(5)N(4)A(2)	(N(N(H(H(N(H(A))))(H(N(H(A)))))))	101	15.0395	5.03477e-103
JCTLSIR	5 4 2 1	H(5)N(4)A(2)F(1)	(N(F)(N(H(H(N(H(A))))(H(N(H(A)))))))	101	16.126	1.94602e-128
FHLLGDPHTKJCTLSIR	5 4 0 1	H(5)N(4)F(1)	(N(F)(N(H(H(N(H)))(H(N(H))))))	101	24.0013	9.06334e-78
JCTLSIR	5 4 2 0	H(5)N(4)A(2)	(N(N(H(H(N(H(A))))(H(N(H(A)))))))	101	12.2327	0.00245098
FHLLGDPHTKJCTLSIR	4 4 0 1	H(4)N(4)F(1)	(N(N(H(H(N))(H(N(H(F)))))))	101	8.94652	2.7472e-08
DRFHLLGDPHTKJCTLSIR	4 4 0 2	H(4)N(4)F(2)	(N(F)(N(H(H(N(H)))(H(N(F))))))	101	26.7549	2.71901e-81
FHLLGDPHTKJCTLSIR	5 5 0 1	H(5)N(5)F(1)	(N(F)(N(H(N)(H(N(H)))(H(N(H))))))	101	16.7455	1.88753e-44
DRFHLLGDPHTKJCTLSIR	4 4 0 2	H(4)N(4)F(2)	(N(F)(N(H(H(N(H)))(H(N(F))))))	101	16.8696	1.59287e-100
DRFHLLGDPHTKJCTLSIR	5 4 0 1	H(5)N(4)F(1)	(N(F)(N(H(H(N(H)))(H(N(H))))))	101	38.1155	8.56387e-217
DRFHLLGDPHTKJCTLSIR	5 5 0 1	H(5)N(5)F(1)	(N(F)(N(H(H(N(H)))(H(N)(N(H))))))	101	16.4509	1.02389e-62
DRFHLLGDPHTKJCTLSIR	5 4 0 1	H(5)N(4)F(1)	(N(F)(N(H(H(N(H)))(H(N(H))))))	101	30.4089	2.09895e-175
JCTLSIR	5 4 2 1	H(5)N(4)A(2)F(1)	(N(F)(N(H(H(N(H(A))))(H(N(H(A)))))))	101	15.9535	0.000669344
JCTLSIR	5 4 2 1	H(5)N(4)A(2)F(1)	(N(F)(N(H(H(N(H(A))))(H(N(H(A)))))))	101	14.0774	3.52459e-113
FHLLGDPHTKJCTLSIR	4 5 0 1	H(4)N(5)F(1)	(N(F)(N(H(N)(H(N))(H(N(H))))))	101	24.9541	2.52369e-85
FHLLGDPHTKJCTLSIR	5 5 0 1	H(5)N(5)F(1)	(N(F)(N(H(N)(H(N(H)))(H(N(H))))))	101	22.683	3.71789e-74
DRFHLLGDPHTKJCTLSIR	5 4 0 1	H(5)N(4)F(1)	(N(F)(N(H(H(N(H)))(H(N(H))))))	101	24.6463	6.30278e-87
FHLLGDPHTKJCTLSIR	5 5 0 1	H(5)N(5)F(1)	(N(F)(N(H(N)(H(N(H)))(H(N(H))))))	101	9.93536	1.2814e-37
FHLLGDPHTKJCTLSIR	4 5 0 1	H(4)N(5)F(1)	(N(F)(N(H(N)(H(N))(H(N(H))))))	101	21.9345	2.51499e-86
JCTLSIR	5 4 2 0	H(5)N(4)A(2)	(N(N(H(H(N(H(A))))(H(N(H(A)))))))	101	11.0039	0.00245098
DRFHLLGDPHTKJCTLSIR	5 5 0 1	H(5)N(5)F(1)	(N(F)(N(H(N)(H(N(H)))(H(N(H))))))	101	19.7814	1.07797e-84
LSVJVTALTHR	6 6 0 1	H(6)N(6)F(1)	(N(F)(N(H(N)(H(N(H)))(H(N(H))(N(H))))))	138	8.961	3.8573e-45
LSVJVTALTHR	6 6 0 1	H(6)N(6)F(1)	(N(F)(N(H(H(N)(N(H)))(H(N(H))(N(H))))))	138	4.61138	0.000669344
LSVJVTALTHR	5 4 0 2	H(5)N(4)F(2)	(N(F)(N(H(H(N(H)))(H(N(H(F)))))))	138	14.3853	2.57226e-74
LSVJVTALTHR	5 4 0 2	H(5)N(4)F(2)	(N(F)(N(H(H(N(H)))(H(N(H(F)))))))	138	15.7665	1.28671e-94
LSVJVTALTHR	6 6 0 1	H(6)N(6)F(1)	(N(F)(N(H(N)(H(N(H)))(H(N(H))(N(H))))))	138	10.5939	1.76573e-56
LSVJVTALTHR	4 5 0 2	H(4)N(5)F(2)	(N(F)(N(H(H(N(F)))(H(N)(N(H))))))	138	22.5318	1.8473e-130
LSVJVTALTHR	5 5 0 1	H(5)N(5)F(1)	(N(F)(N(H(N)(H(N(H)))(H(N(H))))))	138	15.1242	2.0415e-93
LSVJVTALTHR	5 3 0 2	H(5)N(3)F(2)	(N(F)(N(H(H(H))(H(N(H(F)))))))	138	13.8518	1.50481e-49
LSVJVTALTHR	4 5 0 1	H(4)N(5)F(1)	(N(F)(N(H(N)(H(N))(H(N(H))))))	138	17.8367	3.04113e-98
LSVJVTALTHR	5 4 0 1	H(5)N(4)F(1)	(N(F)(N(H(H(N(H)))(H(N(H))))))	138	17.0099	1.76046e-96
LSVJVTALTHR	5 4 0 1	H(5)N(4)F(1)	(N(F)(N(H(H(N(H)))(H(N(H))))))	138	20.3669	2.3076e-105
LSVJVTALTHR	4 4 0 2	H(4)N(4)F(2)	(N(F)(N(H(H(N(H)))(H(N(F))))))	138	16.3042	4.39288e-78
LSVJVTALTHR	5 5 0 1	H(5)N(5)F(1)	(N(F)(N(H(N)(H(N(H)))(H(N(H))))))	138	16.7342	6.48969e-95
LSVJVTALTHR	5 5 0 1	H(5)N(5)F(1)	(N(F)(N(H(H(N))(H(N(H))(N(H))))))	138	9.41601	7.40623e-56
LSVJVTALTHR	4 5 0 1	H(4)N(5)F(1)	(N(F)(N(H(N)(H(N))(H(N(H))))))	138	16.4253	4.48466e-107
LSVJVTALTHR	5 4 0 1	H(5)N(4)F(1)	(N(F)(N(H(H(N(H)))(H(N(H))))))	138	18.1044	2.37285e-90
LSVJVTALTHR	4 5 0 1	H(4)N(5)F(1)	(N(F)(N(H(N)(H(N))(H(N(H))))))	138	18.7769	6.12876e-96
LSVJVTALTHR	5 5 0 1	H(5)N(5)F(1)	(N(F)(N(H(N)(H(N(H)))(H(N(H))))))	138	10.7202	4.09549e-63
LSVJVTALTHR	4 5 0 1	H(4)N(5)F(1)	(N(F)(N(H(N)(H(N))(H(N(H))))))	138	15.5245	9.36026e-70
LSVJVTALTHR	5 5 0 1	H(5)N(5)F(1)	(N(F)(N(H(H(N(H)))(H(N)(N(H))))))	138	4.77305	9.92377e-30
LSVJVTALTHR	5 4 0 1	H(5)N(4)F(1)	(N(N(H(H(N(H)))(H(N(H(F)))))))	138	6.84705	3.08581e-22
LSVJVTALTHR	4 5 0 1	H(4)N(5)F(1)	(N(F)(N(H(H(N)(N))(H(N(H))))))	138	4.09419	0.00187032
LSVJVTALTHR	6 2 0 0	H(6)N(2)	(N(N(H(H(H))(H(H(H))))))	138	4.08174	0.000683653
FHLLGDPHTKJCTLSIR	6 5 1 1	H(6)N(5)A(1)F(1)	(N(F)(N(H(H(N(H(A))))(H(N(H))(N(H))))))	101	14.8991	6.58231e-97
FHLLGDPHTKJCTLSIR	6 5 1 1	H(6)N(5)A(1)F(1)	(N(F)(N(H(H(N(H(A))))(H(N(H))(N(H))))))	101	19.3875	2.9938e-118
DRFHLLGDPHTKJCTLSIR	5 4 1 1	H(5)N(4)A(1)F(1)	(N(F)(N(H(H(N(H)))(H(N(H(A)))))))	101	17.7026	3.89794e-94
DRFHLLGDPHTKJCTLSIR	6 4 0 2	H(6)N(4)F(2)	(N(F)(N(H(H(N(H)))(H(N(H(H)(F)))))))	101	11.3349	1.08512e-70
DRFHLLGDPHTKJCTLSIR	5 5 0 2	H(5)N(5)F(2)	(N(F)(N(H(H(N))(H(N(H))(N(H(F)))))))	101	3.8039	6.66819e-16
DRFHLLGDPHTKJCTLSIR	5 4 1 1	H(5)N(4)A(1)F(1)	(N(F)(N(H(H(N(H)))(H(N(H(A)))))))	101	25.6585	5.33494e-109
DRFHLLGDPHTKJCTLSIR	5 5 0 3	H(5)N(5)F(3)	(N(F)(N(H(N)(H(N(H(F))))(H(N(H(F)))))))	101	17.3315	9.39112e-64
DRFHLLGDPHTKJCTLSIR	5 5 1 0	H(5)N(5)A(1)	(N(N(H(N)(H(H))(H(N)(N(H(A)))))))	101	5.17953	1.23843e-19
DRFHLLGDPHTKJCTLSIR	6 4 1 0	H(6)N(4)A(1)	(N(N(H(H(N(H(H))))(H(N(H(A)))))))	101	11.1222	8.83935e-22
DRFHLLGDPHTKJCTLSIR	4 5 1 1	H(4)N(5)A(1)F(1)	(N(F)(N(H(H(N)(N))(H(N(H(A)))))))	101	16.787	7.53461e-88
DRFHLLGDPHTKJCTLSIR	5 4 0 2	H(5)N(4)F(2)	(N(N(H(H(N(H(F))))(H(N(H(F)))))))	101	11.7191	2.72899e-48
FHLLGDPHTKJCTLSIR	6 5 1 1	H(6)N(5)A(1)F(1)	(N(F)(N(H(H(N(H(A))))(H(N(H))(N(H))))))	101	10.3823	2.60407e-26
FHLLGDPHTKJCTLSIR	5 4 1 2	H(5)N(4)A(1)F(2)	(N(F)(N(H(H(N(H(A))))(H(N(H(F)))))))	101	27.8208	2.42172e-131
FHLLGDPHTKJCTLSIR	5 4 0 4	H(5)N(4)F(4)	(N(F)(N(H(H(N(H(F))))(H(N(F)(H(F)))))))	101	22.3664	1.58523e-116
FHLLGDPHTKJCTLSIR	4 5 0 4	H(4)N(5)F(4)	(N(F)(N(H(H(N(F)))(H(N(F))(N(H)(F))))))	101	6.8813	4.11786e-38
FHLLGDPHTKJCTLSIR	5 5 0 2	H(5)N(5)F(2)	(N(F)(N(H(H(N(F)))(H(N(H))(N(H))))))	101	18.357	5.57291e-20
FHLLGDPHTKJCTLSIR	6 4 0 2	H(6)N(4)F(2)	(N(F)(N(H(H(N(H)))(H(N(H(H)(F)))))))	101	20.0405	6.96865e-120
FHLLGDPHTKJCTLSIR	6 4 1 0	H(6)N(4)A(1)	(N(N(H(N)(H(H)(H))(H(N(H(A)))))))	101	8.0399	3.40756e-30
FHLLGDPHTKJCTLSIR	4 5 0 4	H(4)N(5)F(4)	(N(F)(N(H(H(N(H)(F)))(H(N(F))(N(F))))))	101	5.16055	1.32295e-11
FHLLGDPHTKJCTLSIR	6 5 0 3	H(6)N(5)F(3)	(N(F)(N(H(H(N(H)(F)))(H(N(H))(N(H)(F))))))	101	14.0574	8.65286e-106
FHLLGDPHTKJCTLSIR	6 4 0 2	H(6)N(4)F(2)	(N(F)(N(H(H(N(H)))(H(N(H(H)(F)))))))	101	19.2307	1.97567e-89
FHLLGDPHTKJCTLSIR	4 5 0 4	H(4)N(5)F(4)	(N(F)(N(H(H(N(F)))(H(N(F))(N(H)(F))))))	101	6.77442	1.66477e-47
DRFHLLGDPHTKJCTLSIR	4 5 1 1	H(4)N(5)A(1)F(1)	(N(F)(N(H(H(N)(N))(H(N(H(A)))))))	101	27.9679	1.82451e-166
FHLLGDPHTKJCTLSIR	6 4 0 2	H(6)N(4)F(2)	(N(F)(N(H(H(N(H)))(H(N(H(H)(F)))))))	101	19.3764	4.82778e-98
DRFHLLGDPHTKJCTLSIR	5 5 1 1	H(5)N(5)A(1)F(1)	(N(F)(N(H(N)(H(N(H)))(H(N(H(A)))))))	101	6.98833	6.04267e-42
DRFHLLGDPHTKJCTLSIR	5 5 1 1	H(5)N(5)A(1)F(1)	(N(F)(N(H(N)(H(N(H)))(H(N(H(A)))))))	101	12.4407	2.82467e-59
DRFHLLGDPHTKJCTLSIR	4 5 1 1	H(4)N(5)A(1)F(1)	(N(F)(N(H(H(N)(N))(H(N(H(A)))))))	101	30.9232	1.29771e-185
FHLLGDPHTKJCTLSIR	6 5 1 1	H(6)N(5)A(1)F(1)	(N(N(H(H(N(H)(F)))(H(N(H(N(H(A)))))))))	101	20.1579	5.65705e-94
DRFHLLGDPHTKJCTLSIR	4 5 1 1	H(4)N(5)A(1)F(1)	(N(F)(N(H(H(N)(N))(H(N(H(A)))))))	101	24.6842	1.18055e-134
FHLLGDPHTKJCTLSIR	5 5 1 1	H(5)N(5)A(1)F(1)	(N(F)(N(H(N)(H(N(H)))(H(N(H(A)))))))	101	19.9744	1.04422e-75
FHLLGDPHTKJCTLSIR	5 4 1 2	H(5)N(4)A(1)F(2)	(N(F)(N(H(H(N(H(A))))(H(N(H(F)))))))	101	20.8236	2.48395e-101
DRFHLLGDPHTKJCTLSIR	5 5 1 1	H(5)N(5)A(1)F(1)	(N(F)(N(H(N)(H(N(H)))(H(N(H(A)))))))	101	9.04621	1.21951e-67
FHLLGDPHTKJCTLSIR	4 5 1 1	H(4)N(5)A(1)F(1)	(N(F)(N(H(H(N)(N))(H(N(H(A)))))))	101	8.76929	4.1218e-32
FHLLGDPHTKJCTLSIR	4 5 1 1	H(4)N(5)A(1)F(1)	(N(F)(N(H(H(N)(N))(H(N(H(A)))))))	101	27.2663	3.26652e-127
DRFHLLGDPHTKJCTLSIR	5 4 0 3	H(5)N(4)F(3)	(N(F)(N(H(H(N(H(F))))(H(N(H(F)))))))	101	13.4711	3.7012e-101
FHLLGDPHTKJCTLSIR	5 4 1 1	H(5)N(4)A(1)F(1)	(N(F)(N(H(H(N(H)))(H(N(H(A)))))))	101	26.5139	6.76873e-143
FHLLGDPHTKJCTLSIR	4 5 1 1	H(4)N(5)A(1)F(1)	(N(F)(N(H(H(N)(N))(H(N(H(A)))))))	101	14.0544	3.90277e-72
FHLLGDPHTKJCTLSIR	4 5 1 1	H(4)N(5)A(1)F(1)	(N(F)(N(H(H(N)(N))(H(N(H(A)))))))	101	29.1179	1.92689e-149
FHLLGDPHTKJCTLSIR	5 5 1 0	H(5)N(5)A(1)	(N(N(H(H(N)(N(H)))(H(N(H(A)))))))	101	30.7386	3.36701e-92
FHLLGDPHTKJCTLSIR	5 5 1 1	H(5)N(5)A(1)F(1)	(N(F)(N(H(N)(H(N(H)))(H(N(H(A)))))))	101	31.5607	9.01232e-117
FHLLGDPHTKJCTLSIR	5 4 1 1	H(5)N(4)A(1)F(1)	(N(F)(N(H(H(N(H)))(H(N(H(A)))))))	101	40.4235	6.99501e-199
FHLLGDPHTKJCTLSIR	5 5 1 1	H(5)N(5)A(1)F(1)	(N(F)(N(H(N)(H(N(H)))(H(N(H(A)))))))	101	34.8196	8.04265e-181
FHLLGDPHTKJCTLSIR	5 5 1 0	H(5)N(5)A(1)	(N(N(H(H(N)(N(H)))(H(N(H(A)))))))	101	27.25	9.47895e-69
DRFHLLGDPHTKJCTLSIR	5 4 1 1	H(5)N(4)A(1)F(1)	(N(F)(N(H(H(N(H)))(H(N(H(A)))))))	101	44.6241	1.31868e-249
FHLLGDPHTKJCTLSIR	4 5 1 1	H(4)N(5)A(1)F(1)	(N(F)(N(H(H(N)(N))(H(N(H(A)))))))	101	32.0385	1.58722e-123
FHLLGDPHTKJCTLSIR	6 3 1 1	H(6)N(3)A(1)F(1)	(N(N(H(H(H)(H))(H(N(F)(H(A)))))))	101	9.77474	1.35068e-50
FHLLGDPHTKJCTLSIR	5 4 1 0	H(5)N(4)A(1)	(N(N(H(H(N(H)))(H(N(H(A)))))))	101	22.2408	6.64272e-82
DRFHLLGDPHTKJCTLSIR	5 5 0 3	H(5)N(5)F(3)	(N(F)(N(H(N)(H(N(H(F))))(H(N(H(F)))))))	101	5.88457	1.25341e-24
FHLLGDPHTKJCTLSIR	5 5 1 1	H(5)N(5)A(1)F(1)	(N(F)(N(H(N)(H(N(H)))(H(N(H(A)))))))	101	35.7432	5.3281e-192
DRFHLLGDPHTKJCTLSIR	5 4 0 3	H(5)N(4)F(3)	(N(F)(N(H(H(N(H(F))))(H(N(H(F)))))))	101	14.775	7.07832e-104
FHLLGDPHTKJCTLSIR	5 5 0 2	H(5)N(5)F(2)	(N(N(H(N)(H(N(H)(F)))(H(N(H)(F))))))	101	31.6072	1.40998e-66
FHLLGDPHTKJCTLSIR	6 4 0 2	H(6)N(4)F(2)	(N(F)(N(H(H(N(H)))(H(N(H(H)(F)))))))	101	10.9491	1.24462e-59
FHLLGDPHTKJCTLSIR	5 3 0 3	H(5)N(3)F(3)	(N(F)(N(H(H(H))(H(N(F)(H(F)))))))	101	15.4045	6.52767e-81
FHLLGDPHTKJCTLSIR	6 4 0 2	H(6)N(4)F(2)	(N(F)(N(H(H(N(H)))(H(N(H(H)(F)))))))	101	16.6721	1.49499e-108
FHLLGDPHTKJCTLSIR	5 4 1 1	H(5)N(4)A(1)F(1)	(N(F)(N(H(H(N(H)))(H(N(H(A)))))))	101	50.0789	4.25309e-154
FHLLGDPHTKJCTLSIR	3 6 0 3	H(3)N(6)F(3)	(N(F)(N(H(H(N)(N(F)))(H(N)(N(F))))))	101	15.6567	4.08246e-90
DRFHLLGDPHTKJCTLSIR	5 4 0 3	H(5)N(4)F(3)	(N(F)(N(H(H(N(H(F))))(H(N(H(F)))))))	101	33.596	8.83226e-205
FHLLGDPHTKJCTLSIR	5 3 1 1	H(5)N(3)A(1)F(1)	(N(F)(N(H(H(H))(H(N(H(A)))))))	101	38.9318	7.03798e-144
FHLLGDPHTKJCTLSIR	5 3 1 1	H(5)N(3)A(1)F(1)	(N(F)(N(H(H(H))(H(N(H(A)))))))	101	43.7841	6.17298e-183
FHLLGDPHTKJCTLSIR	6 4 1 0	H(6)N(4)A(1)	(N(N(H(H(N(H(H))))(H(N(H(A)))))))	101	13.0538	3.35473e-77
FHLLGDPHTKJCTLSIR	5 3 1 1	H(5)N(3)A(1)F(1)	(N(F)(N(H(H(H))(H(N(H(A)))))))	101	9.60535	1.09359e-27
FHLLGDPHTKJCTLSIR	6 6 1 1	H(6)N(6)A(1)F(1)	(N(F)(N(H(N)(H(N(H(A))))(H(N(H))(N(H))))))	101	25.3208	1.00254e-149
FHLLGDPHTKJCTLSIR	5 3 1 1	H(5)N(3)A(1)F(1)	(N(F)(N(H(H(H))(H(N(H(A)))))))	101	31.754	7.01987e-129
FHLLGDPHTKJCTLSIR	5 4 1 0	H(5)N(4)A(1)	(N(N(H(H(N(H)))(H(N(H(A)))))))	101	23.7016	2.55905e-113
FHLLGDPHTKJCTLSIR	4 5 1 1	H(4)N(5)A(1)F(1)	(N(F)(N(H(N)(H(N))(H(N(H(A)))))))	101	18.3626	1.9456e-65
FHLLGDPHTKJCTLSIR	5 5 1 1	H(5)N(5)A(1)F(1)	(N(F)(N(H(N)(H(N(H)))(H(N(H(A)))))))	101	22.8989	1.2364e-82
FHLLGDPHTKJCTLSIR	5 3 1 1	H(5)N(3)A(1)F(1)	(N(F)(N(H(H(H))(H(N(H(A)))))))	101	33.2076	2.19499e-136
FHLLGDPHTKJCTLSIR	4 4 0 3	H(4)N(4)F(3)	(N(F)(N(H(H(H))(H(N(F))(N(F))))))	101	25.372	2.87874e-103
FHLLGDPHTKJCTLSIR	4 5 1 1	H(4)N(5)A(1)F(1)	(N(F)(N(H(N)(H(N))(H(N(H(A)))))))	101	23.8339	1.81297e-105
FHLLGDPHTKJCTLSIR	4 5 0 4	H(4)N(5)F(4)	(N(F)(N(H(N)(H(N(F)))(H(N(F)(H(F)))))))	101	12.5017	7.78582e-77
FHLLGDPHTKJCTLSIR	4 4 1 1	H(4)N(4)A(1)F(1)	(N(N(H(H(N(F)))(H(N(H(A)))))))	101	29.3691	2.51033e-117
FHLLGDPHTKJCTLSIR	4 4 1 1	H(4)N(4)A(1)F(1)	(N(F)(N(H(H(N))(H(N(H(A)))))))	101	20.9972	7.32592e-76
FHLLGDPHTKJCTLSIR	4 5 1 1	H(4)N(5)A(1)F(1)	(N(F)(N(H(N)(H(N))(H(N(H(A)))))))	101	24.1032	2.22598e-123
FHLLGDPHTKJCTLSIR	5 4 0 2	H(5)N(4)F(2)	(N(N(H(H(N(H(F))))(H(N(H(F)))))))	101	24.7173	1.09675e-102
FHLLGDPHTKJCTLSIR	5 4 1 1	H(5)N(4)A(1)F(1)	(N(F)(N(H(H(N(H)))(H(N(H(A)))))))	101	42.8521	4.63896e-200
FHLLGDPHTKJCTLSIR	5 4 1 1	H(5)N(4)A(1)F(1)	(N(F)(N(H(H(N(H)))(H(N(H(A)))))))	101	20.3029	2.21849e-118
FHLLGDPHTKJCTLSIR	5 4 0 2	H(5)N(4)F(2)	(N(N(H(H(N(H(F))))(H(N(H(F)))))))	101	27.0497	2.60017e-110
FHLLGDPHTKJCTLSIR	4 5 0 4	H(4)N(5)F(4)	(N(F)(N(H(H(N(F)))(H(N(F))(N(H)(F))))))	101	12.921	8.21095e-49
FHLLGDPHTKJCTLSIR	5 5 0 3	H(5)N(5)F(3)	(N(F)(N(H(N)(H(N(H(F))))(H(N(H(F)))))))	101	33.3537	1.30479e-198
FHLLGDPHTKJCTLSIR	5 4 1 0	H(5)N(4)A(1)	(N(N(H(H(N(H)))(H(N(H(A)))))))	101	24.9528	1.50645e-97
FHLLGDPHTKJCTLSIR	5 5 1 1	H(5)N(5)A(1)F(1)	(N(F)(N(H(N)(H(N(H)))(H(N(H(A)))))))	101	14.9813	2.17126e-76
FHLLGDPHTKJCTLSIR	4 4 0 3	H(4)N(4)F(3)	(N(F)(N(H(H(H))(H(N(F))(N(F))))))	101	31.2471	8.44566e-161
FHLLGDPHTKJCTLSIR	5 4 1 1	H(5)N(4)A(1)F(1)	(N(F)(N(H(H(N(H)))(H(N(H(A)))))))	101	16.7587	2.33921e-96
FHLLGDPHTKJCTLSIR	4 3 1 1	H(4)N(3)A(1)F(1)	(N(F)(N(H(H)(H(N(H(A)))))))	101	58.3659	9.33215e-208
FHLLGDPHTKJCTLSIR	4 3 1 1	H(4)N(3)A(1)F(1)	(N(F)(N(H(H)(H(N(H(A)))))))	101	54.3711	7.14502e-215
FHLLGDPHTKJCTLSIR	4 4 1 1	H(4)N(4)A(1)F(1)	(N(N(H(H(N(F)))(H(N(H(A)))))))	101	25.3946	4.38857e-96
FHLLGDPHTKJCTLSIR	5 4 1 1	H(5)N(4)A(1)F(1)	(N(F)(N(H(H(N(H)))(H(N(H(A)))))))	101	24.3524	1.58718e-111
FHLLGDPHTKJCTLSIR	5 5 0 3	H(5)N(5)F(3)	(N(F)(N(H(N)(H(N(H(F))))(H(N(H(F)))))))	101	9.06722	4.31761e-29
FHLLGDPHTKJCTLSIR	5 4 1 1	H(5)N(4)A(1)F(1)	(N(F)(N(H(H(N(H)))(H(N(H(A)))))))	101	32.2314	3.66089e-184
FHLLGDPHTKJCTLSIR	5 3 1 1	H(5)N(3)A(1)F(1)	(N(F)(N(H(H(H))(H(N(H(A)))))))	101	15.2361	7.87505e-55
FHLLGDPHTKJCTLSIR	5 4 1 1	H(5)N(4)A(1)F(1)	(N(N(H(H(N(H)(F)))(H(N(H(A)))))))	101	10.6789	2.93415e-16
FHLLGDPHTKJCTLSIR	5 4 1 1	H(5)N(4)A(1)F(1)	(N(N(H(H(N(H)(F)))(H(N(H(A)))))))	101	11.3274	4.39883e-16
DRFHLLGDPHTKJCTLSIR	6 7 0 0	H(6)N(7)	(N(N(H(N)(H(N)(N(H)))(H(N(H))(N(H))))))	101	4.84438	1.39061e-17
DRFHLLGDPHTKJCTLSIR	5 4 2 1	H(5)N(4)A(2)F(1)	(N(F)(N(H(H(N(H(A))))(H(N(H(A)))))))	101	41.5692	2.04801e-269
FHLLGDPHTKJCTLSIR	6 5 2 1	H(6)N(5)A(2)F(1)	(N(F)(N(H(H(N(H(A))))(H(N(H(N(H(A)))))))))	101	9.73683	2.76889e-67
FHLLGDPHTKJCTLSIR	6 5 1 3	H(6)N(5)A(1)F(3)	(N(F)(N(H(H(N(H)(F)))(H(N(F)(H(N(H(A)))))))))	101	7.16548	6.78937e-39
FHLLGDPHTKJCTLSIR	6 6 2 1	H(6)N(6)A(2)F(1)	(N(F)(N(H(H(N)(N(H(A))))(H(N(H))(N(H(A)))))))	101	3.66603	0.000669344
FHLLGDPHTKJCTLSIR	6 5 1 3	H(6)N(5)A(1)F(3)	(N(F)(N(H(H(N(H)(F)))(H(N(F)(H(N(H(A)))))))))	101	4.79369	9.49495e-23
DRFHLLGDPHTKJCTLSIR	5 4 2 1	H(5)N(4)A(2)F(1)	(N(F)(N(H(H(N(H(A))))(H(N(H(A)))))))	101	40.14	3.08301e-254
DRFHLLGDPHTKJCTLSIR	5 4 2 1	H(5)N(4)A(2)F(1)	(N(F)(N(H(H(N(H(A))))(H(N(H(A)))))))	101	14.4829	0.000669344
FHLLGDPHTKJCTLSIR	6 5 2 1	H(6)N(5)A(2)F(1)	(N(F)(N(H(H(N(H(A))))(H(N(H(N(H(A)))))))))	101	20.4238	3.76016e-125
FHLLGDPHTKJCTLSIR	6 5 1 3	H(6)N(5)A(1)F(3)	(N(F)(N(H(H(N(H)(F)))(H(N(F)(H(N(H(A)))))))))	101	6.91818	4.12632e-41
DRFHLLGDPHTKJCTLSIR	5 4 2 1	H(5)N(4)A(2)F(1)	(N(F)(N(H(H(N(H(A))))(H(N(H(A)))))))	101	6.70107	1.97234e-39
DRFHLLGDPHTKJCTLSIR	7 6 0 0	H(7)N(6)	(N(N(H(H(N(H(N(H)))))(H(N(H(N(H))))))))	101	2.19092	0.00245098
FHLLGDPHTKJCTLSIR	8 7 0 0	H(8)N(7)	(N(N(H(H(N(H))(N(H)))(H(N(H))(N(H(N(H))))))))	101	3.68487	2.93605e-18
FHLLGDPHTKJCTLSIR	6 5 2 1	H(6)N(5)A(2)F(1)	(N(F)(N(H(H(N(H(A))))(H(N(H(N(H(A)))))))))	101	18.0135	6.75768e-131
FHLLGDPHTKJCTLSIR	8 7 0 0	H(8)N(7)	(N(N(H(H(N(H))(N(H)))(H(N(H))(N(H(N(H))))))))	101	8.01663	1.08337e-23
FHLLGDPHTKJCTLSIR	5 4 1 3	H(5)N(4)A(1)F(3)	(N(F)(N(H(H(N(H)(F)))(H(N(F)(H(A)))))))	101	24.0339	4.7265e-117
FHLLGDPHTKJCTLSIR	5 4 1 3	H(5)N(4)A(1)F(3)	(N(F)(N(H(H(N(H)(F)))(H(N(F)(H(A)))))))	101	16.648	7.53085e-96
FHLLGDPHTKJCTLSIR	5 4 2 1	H(5)N(4)A(2)F(1)	(N(F)(N(H(H(N(H(A))))(H(N(H(A)))))))	101	19.5974	3.43094e-116
LSVJVTALTHR	6 5 0 3	H(6)N(5)F(3)	(N(F)(N(H(H(N(H)(F)))(H(N(H))(N(H)(F))))))	138	12.2934	1.88503e-67
FHLLGDPHTKJCTLSIR	6 4 1 2	H(6)N(4)A(1)F(2)	(N(F)(N(H(H(N(H(H))))(H(N(F)(H(A)))))))	101	15.1973	1.2823e-77
FHLLGDPHTKJCTLSIR	6 7 0 0	H(6)N(7)	(N(N(H(N)(H(N)(N(H)))(H(N(H))(N(H))))))	101	8.65282	2.72767e-32
LSVJVTALTHR	6 5 1 1	H(6)N(5)A(1)F(1)	(N(F)(N(H(H(N(H(A))))(H(N(H))(N(H))))))	138	13.272	7.57961e-89
FHLLGDPHTKJCTLSIR	5 4 2 1	H(5)N(4)A(2)F(1)	(N(F)(N(H(H(N(H(A))))(H(N(H(A)))))))	101	29.4436	7.58917e-177
FHLLGDPHTKJCTLSIR	6 7 0 0	H(6)N(7)	(N(N(H(N)(H(N)(N(H)))(H(N(H))(N(H))))))	101	9.07549	7.66672e-58
LSVJVTALTHR	5 5 0 3	H(5)N(5)F(3)	(N(F)(N(H(N)(H(N(H(F))))(H(N(H(F)))))))	138	14.9134	9.47169e-81
LSVJVTALTHR	5 5 1 1	H(5)N(5)A(1)F(1)	(N(F)(N(H(N)(H(N(H)))(H(N(H(A)))))))	138	9.36928	1.10642e-52
LSVJVTALTHR	6 6 1 1	H(6)N(6)A(1)F(1)	(N(F)(N(H(N)(H(N(H(A))))(H(N(H))(N(H))))))	138	14.207	1.03213e-76
FHLLGDPHTKJCTLSIR	5 4 2 1	H(5)N(4)A(2)F(1)	(N(F)(N(H(H(N(H(A))))(H(N(H(A)))))))	101	33.315	5.05686e-165
LSVJVTALTHR	5 4 1 1	H(5)N(4)A(1)F(1)	(N(F)(N(H(H)(H(N(H))(N(H(A)))))))	138	2.44328	0.00125549
LSVJVTALTHR	6 6 1 1	H(6)N(6)A(1)F(1)	(N(F)(N(H(N)(H(N(H(A))))(H(N(H))(N(H))))))	138	11.947	3.78481e-67
LSVJVTALTHR	4 5 1 1	H(4)N(5)A(1)F(1)	(N(F)(N(H(H(N))(H(N)(N(H(A)))))))	138	23.0286	2.21509e-126
LSVJVTALTHR	5 5 1 1	H(5)N(5)A(1)F(1)	(N(F)(N(H(N)(H(N(H)))(H(N(H(A)))))))	138	13.7446	1.08797e-83
FHLLGDPHTKJCTLSIR	12 2 0 0	H(12)N(2)	(N(N(H(H(H))(H(H(H))(H(H(H(H(H(H))))))))))	101	9.55978	6.39616e-38
LSVJVTALTHR	5 4 1 1	H(5)N(4)A(1)F(1)	(N(F)(N(H(H(N(H)))(H(N(H(A)))))))	138	27.1676	1.63074e-137
LSVJVTALTHR	5 5 1 1	H(5)N(5)A(1)F(1)	(N(F)(N(H(H(N)(N(H)))(H(N(H(A)))))))	138	5.06632	0.00125549
LSVJVTALTHR	4 5 1 1	H(4)N(5)A(1)F(1)	(N(F)(N(H(H(N)(N))(H(N(H(A)))))))	138	14.9805	3.73618e-76
FHLLGDPHTKJCTLSIR	12 2 0 0	H(12)N(2)	(N(N(H(H(H(H(H(H)))))(H(H(H))(H(H(H)))))))	101	2.88167	0.00125549
LSVJVTALTHR	5 3 1 1	H(5)N(3)A(1)F(1)	(N(F)(N(H(H(H))(H(N(H(A)))))))	138	6.55684	1.63245e-25
LSVJVTALTHR	4 4 1 1	H(4)N(4)A(1)F(1)	(N(F)(N(H(H(N))(H(N(H(A)))))))	138	12.519	3.08854e-79
LSVJVTALTHR	4 5 0 3	H(4)N(5)F(3)	(N(F)(N(H(N)(H(N))(H(N(F)(H(F)))))))	138	3.80674	2.12327e-19
LSVJVTALTHR	5 4 0 3	H(5)N(4)F(3)	(N(F)(N(H(H(N(H(F))))(H(N(H(F)))))))	138	4.63329	3.54379e-24
LSVJVTALTHR	4 5 1 2	H(4)N(5)A(1)F(2)	(N(F)(N(H(H(N)(N(F)))(H(N(H(A)))))))	138	11.6354	5.45325e-74
LSVJVTALTHR	5 4 1 0	H(5)N(4)A(1)	(N(N(H(H(H))(H(N)(N(H(A)))))))	138	4.85203	1.97456e-22
AQNPLGSQQVYLJVSLQSK	6 6 0 1	H(6)N(6)F(1)	(N(F)(N(H(H(N)(N(H)))(H(N(H))(N(H))))))	334	63.7677	1.56458e-14
LSVJVTALTHR	5 4 2 1	H(5)N(4)A(2)F(1)	(N(F)(N(H(H(N(H(A))))(H(N(H(A)))))))	138	29.8372	2.75932e-198
AQNPLGSQQVYLJVSLQSK	4 5 0 2	H(4)N(5)F(2)	(N(N(H(H(N(F)))(H(N(H))(N(F))))))	334	43.8424	1.04393e-12
LSVJVTALTHR	5 4 2 1	H(5)N(4)A(2)F(1)	(N(F)(N(H(H(N(H(A))))(H(N(H(A)))))))	138	16.7444	9.48096e-94
AQNPLGSQQVYLJVSLQSK	5 5 0 1	H(5)N(5)F(1)	(N(N(H(H(N(F)))(H(N(H))(N(H))))))	334	76.9583	0.00373436
AQNPLGSQQVYLJVSLQSK	4 5 0 1	H(4)N(5)F(1)	(N(F)(N(H(H(N)(N))(H(N(H))))))	334	63.9983	0.000166352
AQNPLGSQQVYLJVSLQSK	3 4 0 1	H(3)N(4)F(1)	(N(N(H(H(N))(H(N(F))))))	334	36.3152	6.75553e-14
AQNPLGSQQVYLJVSLQSK	6 6 0 1	H(6)N(6)F(1)	(N(N(H(H(N(H))(N(H)))(H(N(H))(N(F))))))	334	46.4667	6.7684e-24
AQNPLGSQQVYLJVSLQSK	4 5 0 1	H(4)N(5)F(1)	(N(N(H(N)(H(N(H)))(H(N(F))))))	334	57.6519	8.28379e-37
AQNPLGSQQVYLJVSLQSK	5 5 0 1	H(5)N(5)F(1)	(N(N(H(H(N(F)))(H(N(H))(N(H))))))	334	51.4771	5.08306e-14
AQNPLGSQQVYLJVSLQSK	6 6 0 1	H(6)N(6)F(1)	(N(F)(N(H(N)(H(N(H)))(H(N(H))(N(H))))))	334	36.3125	2.91244e-17
AQNPLGSQQVYLJVSLQSK	5 5 0 1	H(5)N(5)F(1)	(N(N(H(H(N(H)))(H(N(H))(N(F))))))	334	43.9651	7.60374e-18
AQNPLGSQQVYLJVSLQSK	5 5 0 1	H(5)N(5)F(1)	(N(N(H(H(N)(N(H)))(H(N(H)(F))))))	334	63.4032	5.11954e-33
AQNPLGSQQVYLJVSLQSK	5 5 0 1	H(5)N(5)F(1)	(N(N(H(H)(N)(H(N(H))(N(H)(F))))))	334	62.3931	1.66582e-40
AQNPLGSQQVYLJVSLQSK	6 5 1 1	H(6)N(5)A(1)F(1)	(N(N(H(H(N(H)(F)))(H(N(H(N(H(A)))))))))	334	51.7734	7.9239e-25
AQNPLGSQQVYLJVSLQSK	6 5 0 3	H(6)N(5)F(3)	(N(N(H(H(N(H)(F)))(H(N(H)(F))(N(H)(F))))))	334	30.6417	1.02081e-09
AQNPLGSQQVYLJVSLQSK	6 5 0 3	H(6)N(5)F(3)	(N(F)(N(H(H(N(H)(F)))(H(N(H))(N(H)(F))))))	334	35.7625	3.56195e-15
AQNPLGSQQVYLJVSLQSK	6 5 0 3	H(6)N(5)F(3)	(N(F)(N(H(H(N(H)(F)))(H(N(H))(N(H)(F))))))	334	35.8485	8.25264e-26
AQNPLGSQQVYLJVSLQSK	6 5 1 1	H(6)N(5)A(1)F(1)	(N(N(H(H(N(H)(F)))(H(N(H(N(H(A)))))))))	334	34.7839	0.000427501
AQNPLGSQQVYLJVSLQSK	7 5 0 2	H(7)N(5)F(2)	(N(F)(N(H(N)(H(N(H(H))))(H(N(F)(H(H)))))))	334	12.9827	4.12079e-14
AQNPLGSQQVYLJVSLQSK	5 4 1 1	H(5)N(4)A(1)F(1)	(N(N(H(H(N(H)(F)))(H(N(H(A)))))))	334	59.4446	0.00907245
AQNPLGSQQVYLJVSLQSK	5 4 0 2	H(5)N(4)F(2)	(N(N(H(H(N(H(F))))(H(N(H(F)))))))	334	98.024	4.82342e-133
AQNPLGSQQVYLJVSLQSK	6 5 0 3	H(6)N(5)F(3)	(N(N(H(H(N(H)(F)))(H(N(H)(F))(N(H)(F))))))	334	9.89988	2.06783e-10
AQNPLGSQQVYLJVSLQSK	7 5 0 2	H(7)N(5)F(2)	(N(F)(N(H(N)(H(N(H(H))))(H(N(F)(H(H)))))))	334	24.5022	3.55337e-31
AQNPLGSQQVYLJVSLQSK	6 5 1 1	H(6)N(5)A(1)F(1)	(N(F)(N(H(H(N(H(A))))(H(N(H))(N(H))))))	334	38.0675	3.23723e-14
AQNPLGSQQVYLJVSLQSK	7 5 0 2	H(7)N(5)F(2)	(N(N(H(N)(H(H)(H))(H(N(H)(F))(N(H)(F))))))	334	35.2412	1.6412e-30
AQNPLGSQQVYLJVSLQSK	6 5 1 1	H(6)N(5)A(1)F(1)	(N(N(H(H(N(H)(F)))(H(N(H(N(H(A)))))))))	334	41.919	5.12566e-23
AQNPLGSQQVYLJVSLQSK	5 5 1 1	H(5)N(5)A(1)F(1)	(N(N(H(H(N(F)))(H(N(H))(N(H(A)))))))	334	47.7503	5.52185e-12
AQNPLGSQQVYLJVSLQSK	7 6 0 3	H(7)N(6)F(3)	(N(N(H(H(N(H))(N(H)(F)))(H(N(H)(F))(N(H)(F))))))	334	9.15445	0.00432748
AQNPLGSQQVYLJVSLQSK	6 5 1 1	H(6)N(5)A(1)F(1)	(N(N(H(H(N(H)(F)))(H(N(H(N(H(A)))))))))	334	27.6466	7.622e-08
LSVJVTALTHR	6 5 2 3	H(6)N(5)A(2)F(3)	(N(N(H(H(N(F)(H(A))))(H(N(H)(F))(N(F)(H(A)))))))	138	2.84622	0.00187032
LSVJVTALTHR	6 5 3 1	H(6)N(5)A(3)F(1)	(N(F)(N(H(H(N(H(A))))(H(N(H(A)))(N(H(A)))))))	138	5.79782	2.02453e-35
AQNPLGSQQVYLJVSLQSK	5 4 1 1	H(5)N(4)A(1)F(1)	(N(F)(N(H(H(N(H)))(H(N(H(A)))))))	334	48.4325	0.00200245
SSVLTLIPQPQDHGTSLTCQVTFPGASVTTJK	5 4 0 2	H(5)N(4)F(2)	(N(N(H(H(N(H(F))))(H(N(H(F)))))))	225	16.3769	4.0971e-17
SSVLTLIPQPQDHGTSLTCQVTFPGASVTTJK	5 5 0 1	H(5)N(5)F(1)	(N(F)(N(H(N)(H(H))(H(N)(N(H))))))	225	19.9302	2.30447e-06
SSVLTLIPQPQDHGTSLTCQVTFPGASVTTJK	5 4 0 1	H(5)N(4)F(1)	(N(F)(N(H(H(N))(H(N(H(H)))))))	225	16.554	1.90192e-07
SSVLTLIPQPQDHGTSLTCQVTFPGASVTTJK	5 4 0 0	H(5)N(4)	(N(N(H(H(N(H)))(H(N(H))))))	225	7.66484	0.00257269
SSVLTLIPQPQDHGTSLTCQVTFPGASVTTJK	5 5 0 1	H(5)N(5)F(1)	(N(N(H(N)(H(H))(H(N)(N(H)(F))))))	225	20.5762	7.05285e-09
SSVLTLIPQPQDHGTSLTCQVTFPGASVTTJK	5 4 0 2	H(5)N(4)F(2)	(N(N(H(H(N(H(F))))(H(N(H(F)))))))	225	9.51815	5.57053e-07
SSVLTLIPQPQDHGTSLTCQVTFPGASVTTJK	5 5 0 2	H(5)N(5)F(2)	(N(F)(N(H(N)(H(H)(H))(H(N)(N(F))))))	225	15.2971	1.74142e-09
SSVLTLIPQPQDHGTSLTCQVTFPGASVTTJK	4 5 0 1	H(4)N(5)F(1)	(N(F)(N(H(H(N)(N))(H(N(H))))))	225	21.7413	0.00561887
SSVLTLIPQPQDHGTSLTCQVTFPGASVTTJK	5 4 0 1	H(5)N(4)F(1)	(N(F)(N(H(H(N))(H(N(H(H)))))))	225	23.5409	2.05016e-14
SSVLTLIPQPQDHGTSLTCQVTFPGASVTTJK	5 4 0 0	H(5)N(4)	(N(N(H(H(N(H)))(H(N(H))))))	225	9.42433	1.51648e-12
SSVLTLIPQPQDHGTSLTCQVTFPGASVTTJK	5 5 0 1	H(5)N(5)F(1)	(N(F)(N(H(N)(H(H))(H(N)(N(H))))))	225	18.092	2.37478e-11
SSVLTLIPQPQDHGTSLTCQVTFPGASVTTJK	4 5 0 1	H(4)N(5)F(1)	(N(F)(N(H(H(N)(N))(H(N(H))))))	225	19.983	0.0014423
AQNPLGSQQVYLJVSLQSK	5 4 1 1	H(5)N(4)A(1)F(1)	(N(N(H(H(N(H)(F)))(H(N(H(A)))))))	334	33.8379	1.10739e-13
AQNPLGSQQVYLJVSLQSK	5 4 1 1	H(5)N(4)A(1)F(1)	(N(N(H(H(N(H)(F)))(H(N(H(A)))))))	334	41.3354	5.10956e-15
AQNPLGSQQVYLJVSLQSK	5 4 1 1	H(5)N(4)A(1)F(1)	(N(N(H(H(N(H)(F)))(H(N(H(A)))))))	334	44.3205	9.08665e-06
AQNPLGSQQVYLJVSLQSK	5 4 1 1	H(5)N(4)A(1)F(1)	(N(N(H(H(N(H)(F)))(H(N(H(A)))))))	334	32.5473	2.62297e-14
AQNPLGSQQVYLJVSLQSK	7 6 2 1	H(7)N(6)A(2)F(1)	(N(F)(N(H(H(N(H))(N(H(A))))(H(N(H))(N(H(A)))))))	334	15.3311	0.00699314
SSVLTLIPQPQDHGTSLTCQVTFPGASVTTJK	6 6 0 4	H(6)N(6)F(4)	(N(F)(N(H(N)(H(N(H)(F)))(H(N(H)(F))(N(H)(F))))))	225	10.4259	0.00314332
SSVLTLIPQPQDHGTSLTCQVTFPGASVTTJK	7 6 0 3	H(7)N(6)F(3)	(N(F)(N(H(H(N(H))(N(H)(F)))(H(N(H))(N(H)(F))))))	225	20.205	0.00768126
SSVLTLIPQPQDHGTSLTCQVTFPGASVTTJK	5 4 1 1	H(5)N(4)A(1)F(1)	(N(F)(N(H(H(H))(H(N)(N(H(A)))))))	225	17.1738	7.28756e-15
SSVLTLIPQPQDHGTSLTCQVTFPGASVTTJK	5 4 1 1	H(5)N(4)A(1)F(1)	(N(F)(N(H(H(H))(H(N)(N(H(A)))))))	225	12.9801	0.00493677
SSVLTLIPQPQDHGTSLTCQVTFPGASVTTJK	5 4 1 1	H(5)N(4)A(1)F(1)	(N(F)(N(H(H(H))(H(N)(N(H(A)))))))	225	18.6803	4.68256e-13
SSVLTLIPQPQDHGTSLTCQVTFPGASVTTJK	5 4 1 1	H(5)N(4)A(1)F(1)	(N(F)(N(H(H(H))(H(N)(N(H(A)))))))	225	22.5412	3.26505e-07
SSVLTLIPQPQDHGTSLTCQVTFPGASVTTJK	5 4 1 0	H(5)N(4)A(1)	(N(N(H(H(N(H)))(H(N(H(A)))))))	225	27.6502	2.10542e-15
SSVLTLIPQPQDHGTSLTCQVTFPGASVTTJK	5 4 1 1	H(5)N(4)A(1)F(1)	(N(F)(N(H(H(H))(H(N)(N(H(A)))))))	225	15.256	2.77176e-21
AQNPLGSQQVYLJVSLQSK	7 6 0 0	H(7)N(6)	(N(N(H(H(N(H(N(H)))))(H(N(H(N(H))))))))	334	37.5023	1.11597e-47
AQNPLGSQQVYLJVSLQSK	5 4 2 1	H(5)N(4)A(2)F(1)	(N(N(H(H(N(H(A))))(H(N(F)(H(A)))))))	334	38.4626	3.01516e-19
AQNPLGSQQVYLJVSLQSK	6 5 2 1	H(6)N(5)A(2)F(1)	(N(F)(N(H(H(N(H(A))))(H(N(H(N(H(A)))))))))	334	38.0156	2.09692e-27
AQNPLGSQQVYLJVSLQSK	6 5 2 1	H(6)N(5)A(2)F(1)	(N(F)(N(H(H(N(H(A))))(H(N(H(N(H(A)))))))))	334	36.0987	3.2028e-65
AQNPLGSQQVYLJVSLQSK	6 5 2 1	H(6)N(5)A(2)F(1)	(N(F)(N(H(H(N(H(A))))(H(N(H(N(H(A)))))))))	334	36.8527	1.73332e-24
AQNPLGSQQVYLJVSLQSK	6 5 2 1	H(6)N(5)A(2)F(1)	(N(F)(N(H(H(N(H(A))))(H(N(H(N(H(A)))))))))	334	41.3663	3.52002e-35
AQNPLGSQQVYLJVSLQSK	6 5 1 3	H(6)N(5)A(1)F(3)	(N(F)(N(H(H(N(H)(F)))(H(N(F)(H(N(H(A)))))))))	334	31.4383	9.30322e-29
AQNPLGSQQVYLJVSLQSK	6 5 2 1	H(6)N(5)A(2)F(1)	(N(F)(N(H(H(N(H(A))))(H(N(H(N(H(A)))))))))	334	18.1393	0.00630577
AQNPLGSQQVYLJVSLQSK	8 6 0 4	H(8)N(6)F(4)	(N(N(H(H(N(H)(F))(N(H)(F)))(H(N(H(H)))(N(F)(H(F)))))))	334	9.3094	7.14275e-32
AQNPLGSQQVYLJVSLQSK	5 4 1 1	H(5)N(4)A(1)F(1)	(N(N(H(H(N(H)))(H(N(F)(H(A)))))))	334	56.5847	1.27827e-80
AQNPLGSQQVYLJVSLQSK	5 4 0 3	H(5)N(4)F(3)	(N(N(H(H(N(H)(F)))(H(N(F)(H(F)))))))	334	48.4829	5.67682e-49
AQNPLGSQQVYLJVSLQSK	6 4 0 2	H(6)N(4)F(2)	(N(N(H(H(H)(H))(H(N(F))(N(H)(F))))))	334	30.7394	6.6892e-75
AQNPLGSQQVYLJVSLQSK	5 4 1 3	H(5)N(4)A(1)F(3)	(N(F)(N(H(H)(H(N(H)(F))(N(F)(H(A)))))))	334	30.4695	1.21123e-38
SSVLTLIPQPQDHGTSLTCQVTFPGASVTTJK	5 4 2 1	H(5)N(4)A(2)F(1)	(N(F)(N(H(H(N(H(A))))(H(N(H(A)))))))	225	26.0288	4.63829e-22
AQNPLGSQQVYLJVSLQSK	5 4 0 3	H(5)N(4)F(3)	(N(F)(N(H(H(N(H(F))))(H(N(H(F)))))))	334	47.2293	1.22415e-42
AQNPLGSQQVYLJVSLQSK	5 4 0 3	H(5)N(4)F(3)	(N(N(H(H(N(H)(F)))(H(N(F)(H(F)))))))	334	20.5471	0.00029097
AQNPLGSQQVYLJVSLQSK	5 4 0 3	H(5)N(4)F(3)	(N(F)(N(H(H(N(H)))(H(N(F)(H(F)))))))	334	55.8782	9.54456e-74
AQNPLGSQQVYLJVSLQSK	5 4 1 1	H(5)N(4)A(1)F(1)	(N(F)(N(H(H(N(H)))(H(N(H(A)))))))	334	30.7627	0.00977054
AQNPLGSQQVYLJVSLQSK	5 4 1 3	H(5)N(4)A(1)F(3)	(N(N(H(H(N(F)(H(A))))(H(N(F)(H(F)))))))	334	24.7479	4.76157e-28
AQNPLGSQQVYLJVSLQSK	5 4 1 1	H(5)N(4)A(1)F(1)	(N(N(H(H(N(H)(F)))(H(N(H(A)))))))	334	61.6676	1.42043e-93
AQNPLGSQQVYLJVSLQSK	12 2 0 0	H(12)N(2)	(N(N(H(H(H))(H(H(H(H)))(H(H(H(H(H)))))))))	334	10.8493	1.2368e-14
AQNPLGSQQVYLJVSLQSK	5 4 1 3	H(5)N(4)A(1)F(3)	(N(N(H(H(N(F)(H(A))))(H(N(F)(H(F)))))))	334	15.7808	1.91278e-46
AQNPLGSQQVYLJVSLQSK	5 4 0 3	H(5)N(4)F(3)	(N(N(H(H(N(H)(F)))(H(N(F)(H(F)))))))	334	23.5559	4.78035e-10
AQNPLGSQQVYLJVSLQSK	5 4 1 1	H(5)N(4)A(1)F(1)	(N(N(H(H(N(H)(F)))(H(N(H(A)))))))	334	25.0889	8.69489e-05
AQNPLGSQQVYLJVSLQSK	5 4 1 1	H(5)N(4)A(1)F(1)	(N(N(H(H(N(H)(F)))(H(N(H(A)))))))	334	25.3302	7.51902e-13
AQNPLGSQQVYLJVSLQSK	6 4 0 2	H(6)N(4)F(2)	(N(N(H(H(H))(H(N(H)(F))(N(H)(F))))))	334	5.94199	1.26509e-07
AQNPLGSQQVYLJVSLQSK	6 4 0 2	H(6)N(4)F(2)	(N(N(H(H(H)(H))(H(N(F))(N(H)(F))))))	334	16.2738	2.58749e-12
AQNPLGSQQVYLJVSLQSK	5 4 1 1	H(5)N(4)A(1)F(1)	(N(N(H(H(N(H)(F)))(H(N(H(A)))))))	334	27.0354	8.68029e-14
AQNPLGSQQVYLJVSLQSK	6 4 0 2	H(6)N(4)F(2)	(N(N(H(H(H)(H))(H(N(F))(N(H)(F))))))	334	13.3416	0.00837527
AQNPLGSQQVYLJVSLQSK	6 4 1 0	H(6)N(4)A(1)	(N(N(H(H(N(H(H))))(H(N(H(A)))))))	334	14.1764	3.00914e-05
AQNPLGSQQVYLJVSLQSK	5 4 1 1	H(5)N(4)A(1)F(1)	(N(N(H(H(N(H)(F)))(H(N(H(A)))))))	334	51.9168	1.39597e-55
AQNPLGSQQVYLJVSLQSK	5 4 1 1	H(5)N(4)A(1)F(1)	(N(F)(N(H(H(N(H)))(H(N(H(A)))))))	334	35.2092	6.73959e-114
AQNPLGSQQVYLJVSLQSK	5 4 1 1	H(5)N(4)A(1)F(1)	(N(F)(N(H(H(N(H)))(H(N(H(A)))))))	334	47.695	1.3129e-113
AQNPLGSQQVYLJVSLQSK	5 4 1 1	H(5)N(4)A(1)F(1)	(N(N(H(H(N(H)(F)))(H(N(H(A)))))))	334	49.1767	2.47092e-13
AQNPLGSQQVYLJVSLQSK	5 4 0 3	H(5)N(4)F(3)	(N(F)(N(H(H(N(H)(F)))(H(N(H)(F))))))	334	41.9663	7.75363e-60
JCTLSIR	5 4 0 2	H(5)N(4)F(2)	(N(F)(N(H(H(N(H)))(H(N(H(F)))))))	101	13.1506	0.0032538
JCTLSIR	5 4 0 2	H(5)N(4)F(2)	(N(F)(N(H(H(N(H)))(H(N(H(F)))))))	101	12.7734	0.00218818
JCTLSIR	3 6 0 4	H(3)N(6)F(4)	(N(N(H(H(N(F))(N(F)))(H(N(F))(N(F))))))	101	1.39545	0.00387875
JCTLSIR	4 5 0 2	H(4)N(5)F(2)	(N(F)(N(H(H(N(F)))(H(N)(N(H))))))	101	17.4939	2.14788e-146
JCTLSIR	4 5 0 2	H(4)N(5)F(2)	(N(N(H(H(N(F)))(H(N(H))(N(F))))))	101	14.5543	3.2156e-71
JCTLSIR	6 4 0 1	H(6)N(4)F(1)	(N(N(H(H(H))(H(N(H))(N(H)(F))))))	101	9.04458	1.66858e-63
JCTLSIR	4 5 0 2	H(4)N(5)F(2)	(N(F)(N(H(H(N(F)))(H(N)(N(H))))))	101	16.266	0.00387597
JCTLSIR	5 5 0 1	H(5)N(5)F(1)	(N(N(H(N)(H(H))(H(N(H))(N(F))))))	101	6.8598	0.00931414
JCTLSIR	3 6 0 2	H(3)N(6)F(2)	(N(F)(N(H(H(N)(N))(H(N)(N(F))))))	101	12.1842	0.00387597
JCTLSIR	8 2 0 0	H(8)N(2)	(N(N(H(H(H(H)))(H(H)(H)(H)))))	101	10.2346	8.02264e-75
JCTLSIR	5 5 0 2	H(5)N(5)F(2)	(N(F)(N(H(N)(H(N(H)))(H(N(H(F)))))))	101	6.27447	0.0032538
JCTLSIR	5 4 0 1	H(5)N(4)F(1)	(N(F)(N(H(H(H))(H(N)(N(H))))))	101	21.0859	5.22666e-110
JCTLSIR	5 4 0 3	H(5)N(4)F(3)	(N(F)(N(H(H(N(H(F))))(H(N(H(F)))))))	101	13.9432	2.7716e-112
JCTLSIR	5 4 0 0	H(5)N(4)	(N(N(H(H(H))(H(N)(N(H))))))	101	19.8183	1.17365e-116
JCTLSIR	4 5 0 3	H(4)N(5)F(3)	(N(F)(N(H(H(N(F)))(H(N(H))(N(F))))))	101	12.901	0.00387597
JCTLSIR	5 2 0 0	H(5)N(2)	(N(N(H(H)(H(H)(H)))))	101	26.9412	5.89452e-142
JCTLSIR	7 2 0 0	H(7)N(2)	(N(N(H(H(H(H)))(H(H(H))))))	101	18.9195	1.23811e-123
JCTLSIR	6 3 0 1	H(6)N(3)F(1)	(N(F)(N(H(H(H))(H(N(H(H)))))))	101	18.6021	1.07429e-104
JCTLSIR	5 4 0 1	H(5)N(4)F(1)	(N(F)(N(H(H(H))(H(N)(N(H))))))	101	21.3973	3.05874e-140
JCTLSIR	3 6 0 2	H(3)N(6)F(2)	(N(N(H(H(N)(N(F)))(H(N)(N(F))))))	101	7.04914	0.00387597
JCTLSIR	4 5 0 3	H(4)N(5)F(3)	(N(F)(N(H(H(N(F)))(H(N(H))(N(F))))))	101	12.5391	0.00387597
JCTLSIR	4 5 0 3	H(4)N(5)F(3)	(N(F)(N(H(H(N(F)))(H(N(H))(N(F))))))	101	11.4136	0.00387597
JCTLSIR	6 5 0 0	H(6)N(5)	(N(N(H(H(N(H)))(H(N(H(N(H))))))))	101	12.6059	0.00218818
JCTLSIR	4 5 0 2	H(4)N(5)F(2)	(N(F)(N(H(H(N(F)))(H(N)(N(H))))))	101	14.7092	0.00387597
JCTLSIR	5 4 0 0	H(5)N(4)	(N(N(H(H(N))(H(H)(H)(N)))))	101	12.5968	0.00387597
JCTLSIR	3 6 0 3	H(3)N(6)F(3)	(N(F)(N(H(H(N)(N(F)))(H(N)(N(F))))))	101	11.6248	0.00931414
JCTLSIR	6 5 0 1	H(6)N(5)F(1)	(N(F)(N(H(H(N(H)))(H(N(H(N(H))))))))	101	7.3571	0.00931414
JCTLSIR	6 6 0 0	H(6)N(6)	(N(N(H(H(N)(N(H)))(H(N(H))(N(H))))))	101	3.33992	0.00670498
JCTLSIR	5 5 0 2	H(5)N(5)F(2)	(N(F)(N(H(H(N))(H(N(H))(N(H(F)))))))	101	2.26582	0.0022028
JCTLSIR	5 3 0 1	H(5)N(3)F(1)	(N(N(H(H(H))(H(N(H)(F))))))	101	18.1429	4.8812e-101
JCTLSIR	4 5 0 1	H(4)N(5)F(1)	(N(F)(N(H(H(N))(H(N)(N(H))))))	101	25.7619	2.51199e-181
JCTLSIR	3 3 0 0	H(3)N(3)	(N(N(H(H)(H(N)))))	101	20.8928	5.38868e-115
JCTLSIR	4 5 0 0	H(4)N(5)	(N(N(H(H(N))(H(N)(N(H))))))	101	20.7341	1.31073e-125
JCTLSIR	5 4 0 2	H(5)N(4)F(2)	(N(F)(N(H(H(N(H)))(H(N(H(F)))))))	101	15.8675	2.80292e-111
JCTLSIR	6 4 0 0	H(6)N(4)	(N(N(H(H(N(H)))(H(H(N(H)))))))	101	9.93256	0.00387597
JCTLSIR	6 2 0 0	H(6)N(2)	(N(N(H(H(H))(H(H(H))))))	101	19.3366	1.69371e-127
JCTLSIR	4 2 0 0	H(4)N(2)	(N(N(H(H)(H(H)))))	101	26.9747	1.69507e-124
JCTLSIR	4 3 0 0	H(4)N(3)	(N(N(H(H(H))(H(N)))))	101	27.9458	2.05631e-137
JCTLSIR	4 4 0 1	H(4)N(4)F(1)	(N(F)(N(H(H(H))(H(N)(N)))))	101	20.4104	1.64187e-111
JCTLSIR	5 4 0 1	H(5)N(4)F(1)	(N(F)(N(H(H(N(H)))(H(N(H))))))	101	28.4829	5.74221e-191
JCTLSIR	5 5 0 0	H(5)N(5)	(N(N(H(H(N(H)))(H(N)(N(H))))))	101	14.5478	0.00218818
JCTLSIR	6 4 0 1	H(6)N(4)F(1)	(N(F)(N(H(H(N(H)))(H(H(N(H)))))))	101	7.81554	0.00578035
JCTLSIR	4 3 0 1	H(4)N(3)F(1)	(N(F)(N(H(H(H))(H(N)))))	101	23.6343	3.90133e-158
JCTLSIR	5 3 0 1	H(5)N(3)F(1)	(N(N(H(H(H))(H(N(H)(F))))))	101	22.0884	8.47222e-127
JCTLSIR	4 4 0 1	H(4)N(4)F(1)	(N(N(H(H(H))(H(N)(N(F))))))	101	36.1843	7.65499e-171
JCTLSIR	4 5 0 1	H(4)N(5)F(1)	(N(F)(N(H(H(N))(H(N)(N(H))))))	101	33.5799	4.56071e-151
JCTLSIR	5 5 0 1	H(5)N(5)F(1)	(N(F)(N(H(N)(H(N(H)))(H(N(H))))))	101	16.0928	2.21674e-111
JCTLSIR	6 4 0 0	H(6)N(4)	(N(N(H(H(N(H)))(H(H(N(H)))))))	101	16.6007	1.49658e-104
JCTLSIR	3 6 0 1	H(3)N(6)F(1)	(N(F)(N(H(H(N)(N))(H(N)(N)))))	101	25.3997	7.92885e-184
JCTLSIR	6 3 0 0	H(6)N(3)	(N(N(H(H(H)(H))(H(N(H))))))	101	37.1803	1.0659e-149
JCTLSIR	5 5 0 1	H(5)N(5)F(1)	(N(F)(N(H(N)(H(N(H)))(H(N(H))))))	101	13.5275	1.08645e-99
JCTLSIR	4 4 0 0	H(4)N(4)	(N(N(H(N)(H(H))(H(N)))))	101	20.8205	5.20438e-162
JCTLSIR	6 3 0 0	H(6)N(3)	(N(N(H(H(H)(H))(H(N(H))))))	101	18.9432	1.46611e-118
JCTLSIR	5 4 0 1	H(5)N(4)F(1)	(N(F)(N(H(H(N(H)))(H(N(H))))))	101	14.3492	4.51065e-120
JCTLSIR	5 4 0 2	H(5)N(4)F(2)	(N(F)(N(H(H(N(H)))(H(N(H(F)))))))	101	29.0117	3.51129e-204
JCTLSIR	5 4 0 0	H(5)N(4)	(N(N(H(H)(N)(H(H)(H(N))))))	101	19.1045	6.39334e-155
JCTLSIR	5 5 0 1	H(5)N(5)F(1)	(N(F)(N(H(N)(H(N(H)))(H(N(H))))))	101	18.6883	3.08842e-136
JCTLSIR	5 4 0 1	H(5)N(4)F(1)	(N(F)(N(H(H(N(H)))(H(N(H))))))	101	23.3166	1.2951e-149
JCTLSIR	4 5 0 2	H(4)N(5)F(2)	(N(F)(N(H(H(N(F)))(H(N)(N(H))))))	101	21.2494	2.6015e-163
JCTLSIR	3 4 0 1	H(3)N(4)F(1)	(N(F)(N(H(H(N))(H(N)))))	101	23.0669	1.45375e-183
JCTLSIR	5 3 0 2	H(5)N(3)F(2)	(N(F)(N(H(H(H))(H(N(H(F)))))))	101	20.6439	5.7424e-159
JCTLSIR	4 5 0 2	H(4)N(5)F(2)	(N(F)(N(H(H(N(F)))(H(N)(N(H))))))	101	24.4934	2.06617e-178
JCTLSIR	5 3 0 0	H(5)N(3)	(N(H)(N(H(H)(H(N(H))))))	101	23.7759	3.01619e-173
JCTLSIR	6 4 0 0	H(6)N(4)	(N(N(H(H(N(H)))(H(H(N(H)))))))	101	16.6438	0.00118064
JCTLSIR	6 4 0 0	H(6)N(4)	(N(N(H(H(N(H)))(H(H(N(H)))))))	101	15.2286	2.93481e-106
JCTLSIR	3 4 0 1	H(3)N(4)F(1)	(N(F)(N(H(H(N))(H(N)))))	101	18.3959	3.84753e-105
JCTLSIR	5 2 0 0	H(5)N(2)	(N(N(H(H)(H(H)(H)))))	101	22.6925	1.54879e-131
JCTLSIR	6 5 0 0	H(6)N(5)	(N(N(H(H(N(H)))(H(N(H(N(H))))))))	101	18.5689	1.01505e-115
JCTLSIR	3 5 0 1	H(3)N(5)F(1)	(N(N(H(H(N)(N))(H(N(F))))))	101	14.4302	0.00118064
JCTLSIR	4 4 0 2	H(4)N(4)F(2)	(N(F)(N(H(H(N(H)))(H(N(F))))))	101	26.0816	4.21171e-192
JCTLSIR	5 4 0 0	H(5)N(4)	(N(N(H(H(N(H)))(H(N(H))))))	101	13.5182	3.0787e-99
JCTLSIR	4 4 0 2	H(4)N(4)F(2)	(N(F)(N(H(H(N(H)))(H(N(F))))))	101	22.7948	1.05594e-148
JCTLSIR	4 5 0 1	H(4)N(5)F(1)	(N(F)(N(H(H(N))(H(N)(N(H))))))	101	26.3255	4.63746e-207
JCTLSIR	5 4 0 3	H(5)N(4)F(3)	(N(F)(N(H(H(N(H(F))))(H(N(H(F)))))))	101	9.86521	0.00387597
JCTLSIR	5 4 0 2	H(5)N(4)F(2)	(N(F)(N(H(H(N(H)))(H(N(H(F)))))))	101	15.4297	0.00118064
JCTLSIR	3 6 0 2	H(3)N(6)F(2)	(N(F)(N(H(H(N)(N))(H(N)(N(F))))))	101	19.4747	1.63436e-150
JCTLSIR	4 2 0 1	H(4)N(2)F(1)	(N(F)(N(H(H)(H(H)))))	101	29.6722	1.06238e-187
JCTLSIR	3 3 0 1	H(3)N(3)F(1)	(N(F)(N(H(H)(H(N)))))	101	22.8478	8.61986e-170
JCTLSIR	6 3 0 0	H(6)N(3)	(N(N(H(H(H(H)))(H(N(H))))))	101	3.41812	0.00387597
JCTLSIR	4 4 0 1	H(4)N(4)F(1)	(N(F)(N(H(H(H))(H(N)(N)))))	101	24.3875	2.85141e-150
JCTLSIR	5 5 0 2	H(5)N(5)F(2)	(N(F)(N(H(N)(H(N(H)))(H(N(H(F)))))))	101	26.5277	3.52672e-180
JCTLSIR	5 5 0 3	H(5)N(5)F(3)	(N(F)(N(H(N)(H(N(H(F))))(H(N(H(F)))))))	101	23.6377	5.55818e-158
JCTLSIR	4 3 0 0	H(4)N(3)	(N(N(H(H(H))(H(N)))))	101	31.7737	1.05976e-158
JCTLSIR	5 4 0 1	H(5)N(4)F(1)	(N(F)(N(H(H(N(H)))(H(N(H))))))	101	23.2765	1.27127e-141
JCTLSIR	5 5 0 0	H(5)N(5)	(N(N(H(N)(H(H))(H(N)(N(H))))))	101	21.1154	7.9547e-130
JCTLSIR	3 6 0 2	H(3)N(6)F(2)	(N(F)(N(H(H(N)(N))(H(N)(N(F))))))	101	16.69	1.08183e-135
JCTLSIR	6 5 0 1	H(6)N(5)F(1)	(N(F)(N(H(N(H))(H(N(H)))(H(N(H))))))	101	19.2824	0.00218818
JCTLSIR	6 6 0 0	H(6)N(6)	(N(N(H(H(N)(N(H)))(H(N(H))(N(H))))))	101	8.4587	0.00931414
JCTLSIR	5 4 0 1	H(5)N(4)F(1)	(N(F)(N(H(H(N(H)))(H(N(H))))))	101	23.0737	1.00951e-141
JCTLSIR	6 4 0 1	H(6)N(4)F(1)	(N(F)(N(H(H(N(H)))(H(H(N(H)))))))	101	16.2092	3.72607e-131
JCTLSIR	4 5 0 3	H(4)N(5)F(3)	(N(F)(N(H(H(N(F)))(H(N(H))(N(F))))))	101	12.8943	0.00218818
JCTLSIR	6 6 0 0	H(6)N(6)	(N(N(H(N)(H(N(H)))(H(N(H))(N(H))))))	101	10.2739	0.00931414
JCTLSIR	5 3 0 0	H(5)N(3)	(N(H)(N(H(H)(H(N(H))))))	101	30.6998	2.7121e-139
JCTLSIR	4 5 0 0	H(4)N(5)	(N(N(H(H(N))(H(N)(N(H))))))	101	21.3829	1.09609e-132
JCTLSIR	5 5 0 0	H(5)N(5)	(N(N(H(H(N(H)))(H(N)(N(H))))))	101	18.2074	1.58229e-106
JCTLSIR	6 4 0 0	H(6)N(4)	(N(N(H(H(N(H)))(H(H(N(H)))))))	101	17.5708	3.93552e-118
JCTLSIR	5 5 0 1	H(5)N(5)F(1)	(N(F)(N(H(N)(H(N(H)))(H(N(H))))))	101	21.1805	2.85208e-146
JCTLSIR	4 5 0 3	H(4)N(5)F(3)	(N(F)(N(H(N)(H(N(F)))(H(N(H)(F))))))	101	14.6775	0.00218818
JCTLSIR	6 6 0 1	H(6)N(6)F(1)	(N(F)(N(H(N)(H(N(H)))(H(N(H))(N(H))))))	101	18.8671	2.32098e-83
JCTLSIR	4 5 0 0	H(4)N(5)	(N(N(H(H(H)(N))(H(N)(N)))))	101	17.7491	1.81339e-153
JCTLSIR	4 4 0 0	H(4)N(4)	(N(N(H(H(H))(H(N)(N)))))	101	57.4626	4.14834e-261
JCTLSIR	4 5 0 2	H(4)N(5)F(2)	(N(F)(N(H(N)(H(N(H)))(H(N(F))))))	101	19.4216	0.00931414
JCTLSIR	3 4 0 1	H(3)N(4)F(1)	(N(F)(N(H(H(N))(H(N)))))	101	24.7227	6.45675e-212
JCTLSIR	4 4 0 0	H(4)N(4)	(N(N(H(N)(H(H))(H(N)))))	101	31.867	9.96409e-202
JCTLSIR	4 3 0 2	H(4)N(3)F(2)	(N(F)(N(H(H)(H(N(H(F)))))))	101	20.9419	6.17703e-163
JCTLSIR	4 4 0 1	H(4)N(4)F(1)	(N(F)(N(H(N)(H(H))(H(N)))))	101	22.7819	0.00118064
JCTLSIR	5 4 0 0	H(5)N(4)	(N(N(H(H)(N)(H(H)(H(N))))))	101	29.9493	2.94157e-185
JCTLSIR	4 5 0 0	H(4)N(5)	(N(N(H(H(N))(H(N)(N(H))))))	101	19.929	4.99236e-160
JCTLSIR	5 4 0 1	H(5)N(4)F(1)	(N(F)(N(H(H(N(H)))(H(N(H))))))	101	37.4844	2.02992e-243
JCTLSIR	6 4 0 0	H(6)N(4)	(N(N(H(H(N(H)))(H(H(N(H)))))))	101	19.2905	1.82013e-144
JCTLSIR	4 5 0 2	H(4)N(5)F(2)	(N(F)(N(H(N)(H(N(H)))(H(N(F))))))	101	21.0717	1.22012e-166
JCTLSIR	5 3 0 0	H(5)N(3)	(N(H)(N(H(H)(H(N(H))))))	101	16.0426	1.60347e-136
JCTLSIR	3 4 0 2	H(3)N(4)F(2)	(N(F)(N(H(H(N))(H(N(F))))))	101	17.2208	8.03095e-139
JCTLSIR	4 5 0 1	H(4)N(5)F(1)	(N(F)(N(H(H(N)(N))(H(N(H))))))	101	27.7028	1.60757e-208
JCTLSIR	6 4 0 0	H(6)N(4)	(N(N(H(H(N(H)))(H(H(N(H)))))))	101	15.0444	5.52114e-105
JCTLSIR	4 3 0 1	H(4)N(3)F(1)	(N(F)(N(H(H(H))(H(N)))))	101	25.2165	2.91137e-186
JCTLSIR	5 3 0 1	H(5)N(3)F(1)	(N(F(H))(N(H(H)(H(N(H))))))	101	23.9526	3.15003e-179
JCTLSIR	3 4 0 0	H(3)N(4)	(N(N(H(H)(N)(H(N)))))	101	31.1305	4.53581e-188
JCTLSIR	3 6 0 0	H(3)N(6)	(N(N(H(H(N(N)))(H(N(N))))))	101	18.752	1.43654e-143
JCTLSIR	3 6 0 0	H(3)N(6)	(N(N(H(H(N(N)))(H(N(N))))))	101	12.934	0.00931414
JCTLSIR	5 5 0 0	H(5)N(5)	(N(N(H(N)(H(N(H)))(H(N(H))))))	101	22.836	8.03726e-153
JCTLSIR	5 4 0 0	H(5)N(4)	(N(N(H(H(N))(H(H)(H)(N)))))	101	16.4038	7.16542e-111
JCTLSIR	4 5 0 1	H(4)N(5)F(1)	(N(F)(N(H(H(N))(H(N)(N(H))))))	101	22.8783	7.07293e-204
JCTLSIR	5 2 0 0	H(5)N(2)	(N(N(H(H)(H(H)(H)))))	101	13.9785	1.20096e-96
JCTLSIR	5 3 0 0	H(5)N(3)	(N(H)(N(H(H)(H(N(H))))))	101	17.1206	9.99643e-128
JCTLSIR	3 6 0 0	H(3)N(6)	(N(N(H(H(N(N)))(H(N(N))))))	101	16.8328	2.55168e-141
JCTLSIR	4 4 0 2	H(4)N(4)F(2)	(N(F)(N(H(H(N(H)))(H(N(F))))))	101	22.1021	2.73188e-177
JCTLSIR	4 4 0 1	H(4)N(4)F(1)	(N(F)(N(H(H(N))(H(N(H))))))	101	22.9769	9.83809e-166
JCTLSIR	5 6 0 1	H(5)N(6)F(1)	(N(F)(N(H(H(N(H(N))))(H(N(H(N)))))))	101	13.5987	0.00387597
JCTLSIR	6 4 0 1	H(6)N(4)F(1)	(N(F)(N(H(H(N(H)))(H(H(N(H)))))))	101	24.2716	4.73026e-194
JCTLSIR	5 5 0 1	H(5)N(5)F(1)	(N(F)(N(H(N)(H(N(H)))(H(N(H))))))	101	11.6981	0.00218818
JCTLSIR	3 3 0 0	H(3)N(3)	(N(N(H(H)(H(N)))))	101	28.3069	2.19603e-136
JCTLSIR	6 5 0 0	H(6)N(5)	(N(N(H(H(N(H)))(H(N(H(N(H))))))))	101	15.0397	1.04191e-106
JCTLSIR	5 4 0 2	H(5)N(4)F(2)	(N(F)(N(H(H(N(H)))(H(N(H(F)))))))	101	19.2848	5.54725e-150
JCTLSIR	4 6 0 0	H(4)N(6)	(N(N(H(N)(H(N)(N))(H(N(H))))))	101	11.0082	1.47903e-71
JCTLSIR	4 5 0 2	H(4)N(5)F(2)	(N(F)(N(H(H(N(F)))(H(N)(N(H))))))	101	13.7198	1.22378e-94
JCTLSIR	3 4 0 0	H(3)N(4)	(N(N(H(H(N))(H(N)))))	101	11.171	7.94386e-65
JCTLSIR	4 4 0 1	H(4)N(4)F(1)	(N(F)(N(H(H(N))(H(N(H))))))	101	20.3513	1.56334e-155
JCTLSIR	8 2 0 1	H(8)N(2)F(1)	(N(F)(N(H(H)(H(H)(H(H(H(H))))))))	101	18.0022	4.10021e-143
JCTLSIR	5 5 0 2	H(5)N(5)F(2)	(N(F)(N(H(N)(H(N(H)))(H(N(H(F)))))))	101	8.60518	2.66463e-52
JCTLSIR	4 4 0 2	H(4)N(4)F(2)	(N(F)(N(H(H(N(H)))(H(N(F))))))	101	10.1971	0.00387597
JCTLSIR	5 4 0 1	H(5)N(4)F(1)	(N(F)(N(H(H(N(H)))(H(N(H))))))	101	25.097	2.56855e-169
JCTLSIR	5 4 0 2	H(5)N(4)F(2)	(N(F)(N(H(H(N(H)))(H(N(H(F)))))))	101	10.1877	0.00931414
JCTLSIR	6 4 0 1	H(6)N(4)F(1)	(N(F)(N(H(H(N(H)))(H(H(N(H)))))))	101	15.2927	0.00387597
JCTLSIR	4 6 0 0	H(4)N(6)	(N(N(H(N)(H(N)(N))(H(N(H))))))	101	14.746	0.00931414
JCTLSIR	5 4 0 2	H(5)N(4)F(2)	(N(F)(N(H(H(N(H)))(H(N(H(F)))))))	101	10.4673	0.00931414
JCTLSIR	5 5 0 0	H(5)N(5)	(N(N(H(N)(H(N(H)))(H(N(H))))))	101	21.7719	5.23076e-148
JCTLSIR	8 2 0 1	H(8)N(2)F(1)	(N(F)(N(H(H)(H(H)(H(H(H(H))))))))	101	10.747	1.1521e-79
JCTLSIR	5 5 0 1	H(5)N(5)F(1)	(N(F)(N(H(N)(H(N(H)))(H(N(H))))))	101	32.9003	5.95734e-232
JCTLSIR	3 3 0 1	H(3)N(3)F(1)	(N(F)(N(H(H)(H(N)))))	101	23.2076	9.9805e-174
JCTLSIR	4 3 0 0	H(4)N(3)	(N(N(H(H(H))(H(N)))))	101	14.5029	7.78043e-116
JCTLSIR	4 6 0 0	H(4)N(6)	(N(N(H(N)(H(N)(N))(H(N(H))))))	101	9.46729	0.00387597
JCTLSIR	5 5 0 1	H(5)N(5)F(1)	(N(F)(N(H(N)(H(N(H)))(H(N(H))))))	101	31.1837	5.24831e-225
JCTLSIR	4 5 0 0	H(4)N(5)	(N(N(H(N)(H(N))(H(N(H))))))	101	15.8499	0.00387597
JCTLSIR	3 4 0 1	H(3)N(4)F(1)	(N(F)(N(H(H)(N)(H(N)))))	101	33.3756	1.96695e-286
JCTLSIR	4 4 0 0	H(4)N(4)	(N(N(H(N)(H(H))(H(N)))))	101	18.8107	0.00118064
JCTLSIR	5 4 0 1	H(5)N(4)F(1)	(N(F)(N(H(H(N(H)))(H(N(H))))))	101	24.259	7.04885e-203
JCTLSIR	5 5 0 2	H(5)N(5)F(2)	(N(F)(N(H(N)(H(N(H)))(H(N(H(F)))))))	101	20.279	5.26865e-178
JCTLSIR	4 4 0 1	H(4)N(4)F(1)	(N(F)(N(H(N)(H(H))(H(N)))))	101	29.7824	5.62977e-247
JCTLSIR	4 5 0 0	H(4)N(5)	(N(N(H(N)(H(N))(H(N(H))))))	101	13.9413	6.39952e-115
JCTLSIR	5 5 0 0	H(5)N(5)	(N(N(H(N)(H(N(H)))(H(N(H))))))	101	14.8599	5.42958e-125
JCTLSIR	5 5 0 0	H(5)N(5)	(N(N(H(N)(H(N(H)))(H(N(H))))))	101	17.405	4.66454e-144
JCTLSIR	5 4 0 0	H(5)N(4)	(N(N(H(H(H))(H(N)(N(H))))))	101	14.9582	0.00118064
JCTLSIR	4 5 0 1	H(4)N(5)F(1)	(N(F)(N(H(N)(H(N))(H(N(H))))))	101	27.2446	2.57967e-214
JCTLSIR	5 5 0 0	H(5)N(5)	(N(N(H(N)(H(N(H)))(H(N(H))))))	101	14.1064	0.00387597
JCTLSIR	3 5 0 0	H(3)N(5)	(N(N(H(N)(H(N))(H(N)))))	101	6.06896	0.00931414
JCTLSIR	5 4 0 0	H(5)N(4)	(N(N(H(H(H))(H(N)(N(H))))))	101	9.43571	0.00387597
JCTLSIR	4 5 0 1	H(4)N(5)F(1)	(N(F)(N(H(N)(H(N))(H(N(H))))))	101	28.8648	1.27861e-220
JCTLSIR	4 5 0 1	H(4)N(5)F(1)	(N(F)(N(H(N)(H(N))(H(N(H))))))	101	30.3756	1.22439e-227
JCTLSIR	4 4 0 1	H(4)N(4)F(1)	(N(F)(N(H(N)(H(H))(H(N)))))	101	29.7966	3.62026e-245
JCTLSIR	5 5 0 0	H(5)N(5)	(N(N(H(N)(H(N(H)))(H(N(H))))))	101	11.8969	0.00387597
JCTLSIR	4 6 0 1	H(4)N(6)F(1)	(N(F)(N(H(N)(H(N)(N))(H(N(H))))))	101	19.8882	5.60097e-166
JCTLSIR	3 6 0 0	H(3)N(6)	(N(N(H(N)(H(N))(H(N)(N)))))	101	11.0364	0.00387597
JCTLSIR	5 5 0 1	H(5)N(5)F(1)	(N(F)(N(H(N)(H(N(H)))(H(N(H))))))	101	15.2888	2.01518e-115
JCTLSIR	5 5 0 2	H(5)N(5)F(2)	(N(F)(N(H(N)(H(N(H)))(H(N(H(F)))))))	101	6.98022	0.00218818
JCTLSIR	6 6 0 1	H(6)N(6)F(1)	(N(F)(N(H(N)(H(N(H)))(H(N(H))(N(H))))))	101	10.4385	0.00218818
JCTLSIR	4 6 0 1	H(4)N(6)F(1)	(N(F)(N(H(N)(H(N))(H(N)(N(H))))))	101	9.7169	0.00387597
JCTLSIR	3 3 0 0	H(3)N(3)	(N(N(H(H)(H(N)))))	101	11.8383	0.0032538
JCTLSIR	4 4 0 1	H(4)N(4)F(1)	(N(F)(N(H(H(N))(H(N(H))))))	101	15.4051	0.00218818
JCTLSIR	3 4 0 1	H(3)N(4)F(1)	(N(F)(N(H(H)(N)(H(N)))))	101	28.2398	1.93733e-238
JCTLSIR	3 5 0 1	H(3)N(5)F(1)	(N(F)(N(H(N)(H(N))(H(N)))))	101	22.3989	0.00218818
JCTLSIR	5 4 0 0	H(5)N(4)	(N(N(H(H(N(H)))(H(N(H))))))	101	12.3191	0.00931414
JCTLSIR	3 5 0 1	H(3)N(5)F(1)	(N(F)(N(H(N)(H(N))(H(N)))))	101	15.2625	0.00218818
JCTLSIR	5 5 0 1	H(5)N(5)F(1)	(N(F)(N(H(N)(H(N(H)))(H(N(H))))))	101	19.268	6.56667e-147
JCTLSIR	7 5 2 3	H(7)N(5)A(2)F(3)	(N(F)(N(H(N)(H(H)(H))(H(N(F)(H(A)))(N(F)(H(A)))))))	101	4.77212	0.00931414
JCTLSIR	4 4 0 1	H(4)N(4)F(1)	(N(F)(N(H(N)(H(H))(H(N)))))	101	20.636	0.00218818
JCTLSIR	3 5 0 1	H(3)N(5)F(1)	(N(F)(N(H(N)(H(N))(H(N)))))	101	17.5939	0.00218818
JCTLSIR	3 4 0 1	H(3)N(4)F(1)	(N(F)(N(H(H(N))(H(N)))))	101	14.579	0.00931414
JCTLSIR	5 4 0 1	H(5)N(4)F(1)	(N(F)(N(H(H(N(H)))(H(N(H))))))	101	14.8112	0.00578035
JCTLSIR	7 5 3 1	H(7)N(5)A(3)F(1)	(N(N(H(N)(H(H)(H))(H(N(H(A(A))))(N(F)(H(A)))))))	101	3.31757	0.00931414
JCTLSIR	5 4 0 0	H(5)N(4)	(N(N(H(H(N(H)))(H(N(H))))))	101	12.4346	0.00218818
JCTLSIR	4 5 0 1	H(4)N(5)F(1)	(N(F)(N(H(N)(H(N))(H(N(H))))))	101	17.775	0.00931414
JCTLSIR	5 4 0 1	H(5)N(4)F(1)	(N(F)(N(H(H(N(H)))(H(N(H))))))	101	13.5662	0.00931414
JCTLSIR	4 5 0 1	H(4)N(5)F(1)	(N(F)(N(H(N)(H(N))(H(N(H))))))	101	15.9076	0.00931414
JCTLSIR	5 5 0 1	H(5)N(5)F(1)	(N(F)(N(H(N)(H(N(H)))(H(N(H))))))	101	7.40357	0.00931414
JCTLSIR	5 5 0 0	H(5)N(5)	(N(N(H(N)(H(N(H)))(H(N(H))))))	101	4.51809	0.00387597
JCTLSIR	5 4 0 1	H(5)N(4)F(1)	(N(F)(N(H(H(N(H)))(H(N(H))))))	101	3.59736	0.00931414
JCTLSIR	5 5 0 1	H(5)N(5)F(1)	(N(F)(N(H(N)(H(N(H)))(H(N(H))))))	101	3.3373	0.00931414
JCTLSIR	5 6 1 1	H(5)N(6)A(1)F(1)	(N(N(H(H(N)(N(H(A))))(H(N(H))(N(F))))))	101	2.67618	0.00931414
JCTLSIR	6 5 1 1	H(6)N(5)A(1)F(1)	(N(N(H(H(N(H)(F)))(H(N(H(N(H(A)))))))))	101	3.32993	0.00931414
JCTLSIR	6 5 0 3	H(6)N(5)F(3)	(N(F)(N(H(H(N(H)(F)))(H(N(H))(N(H)(F))))))	101	1.73566	0.00931414
JCTLSIR	5 4 1 1	H(5)N(4)A(1)F(1)	(N(F)(N(H(H(N(H)))(H(N(H(A)))))))	101	6.13071	0.00931414
JCTLSIR	5 5 1 1	H(5)N(5)A(1)F(1)	(N(F)(N(H(N)(H(N(H)))(H(N(H(A)))))))	101	8.18734	0.00931414
JCTLSIR	5 4 1 1	H(5)N(4)A(1)F(1)	(N(N(H(H(N(H)(F)))(H(N(H(A)))))))	101	4.62973	0.00931414
JCTLSIR	4 5 1 1	H(4)N(5)A(1)F(1)	(N(F)(N(H(H(N))(H(N)(N(H)(A))))))	101	4.05224	0.00931414
JCTLSIR	6 5 1 1	H(6)N(5)A(1)F(1)	(N(F)(N(H(H(N(H(A))))(H(N(H))(N(H))))))	101	6.54182	0.00860421
JCTLSIR	6 4 1 0	H(6)N(4)A(1)	(N(N(H(H(H))(H(N(H))(N(H(A)))))))	101	8.55721	0.00931414
JCTLSIR	6 4 1 0	H(6)N(4)A(1)	(N(N(H(H(H))(H(N(H))(N(H(A)))))))	101	12.3671	9.23791e-99
JCTLSIR	6 5 1 1	H(6)N(5)A(1)F(1)	(N(F)(N(H(H(N(H(A))))(H(N(H))(N(H))))))	101	6.95715	0.00218818
JCTLSIR	7 4 1 0	H(7)N(4)A(1)	(N(N(H(H(H)(H))(H(N(H))(N(H(A)))))))	101	5.95227	0.00931414
JCTLSIR	6 5 1 0	H(6)N(5)A(1)	(N(N(H(N)(H(N(H(H))))(H(N(H(A)))))))	101	19.6735	2.00469e-138
JCTLSIR	5 4 1 2	H(5)N(4)A(1)F(2)	(N(F)(N(H(H(N(H(A))))(H(N(H(F)))))))	101	15.3921	1.22451e-124
JCTLSIR	6 5 0 3	H(6)N(5)F(3)	(N(F)(N(H(H(N(H)(F)))(H(N(H))(N(H)(F))))))	101	4.45349	0.00931414
JCTLSIR	5 5 1 2	H(5)N(5)A(1)F(2)	(N(F)(N(H(N)(H(N(H)(F)))(H(N(H(A)))))))	101	9.31114	0.00218818
JCTLSIR	6 4 1 0	H(6)N(4)A(1)	(N(N(H(H(H))(H(N(H))(N(H(A)))))))	101	7.60955	0.00931414
JCTLSIR	5 5 1 2	H(5)N(5)A(1)F(2)	(N(F)(N(H(N)(H(N(H)(F)))(H(N(H(A)))))))	101	9.33725	0.00931414
JCTLSIR	5 4 1 1	H(5)N(4)A(1)F(1)	(N(F)(N(H(H(N(H)))(H(N(H(A)))))))	101	8.57064	0.00931414
JCTLSIR	4 5 0 4	H(4)N(5)F(4)	(N(F)(N(H(H(N(H)(F)))(H(N(F))(N(F))))))	101	11.5655	0.00931414
JCTLSIR	5 5 1 1	H(5)N(5)A(1)F(1)	(N(F)(N(H(N)(H(N(H)))(H(N(H(A)))))))	101	11.5683	0.00218818
JCTLSIR	7 5 0 1	H(7)N(5)F(1)	(N(F)(N(H(H(N(H)))(H(N(H(N(H(H)))))))))	101	5.56336	0.00931414
JCTLSIR	5 6 1 0	H(5)N(6)A(1)	(N(N(H(H(N)(N(H)))(H(N)(N(H(A)))))))	101	7.32233	0.00931414
JCTLSIR	6 3 1 0	H(6)N(3)A(1)	(N(N(H(H)(H(H)(H(N(H(A))))))))	101	16.3908	6.45168e-104
JCTLSIR	4 5 1 2	H(4)N(5)A(1)F(2)	(N(F)(N(H(H(N)(N(F)))(H(N(H(A)))))))	101	11.9015	0.00931414
JCTLSIR	6 3 1 0	H(6)N(3)A(1)	(N(N(H(H)(H(H)(H(N(H(A))))))))	101	15.2384	1.80841e-108
JCTLSIR	6 4 1 1	H(6)N(4)A(1)F(1)	(N(F)(N(H(H(H))(H(N(H))(N(H(A)))))))	101	9.21804	0.00387597
JCTLSIR	5 6 1 1	H(5)N(6)A(1)F(1)	(N(F)(N(H(H(N)(N))(H(N(H))(N(H(A)))))))	101	5.81288	0.00387597
JCTLSIR	5 4 1 0	H(5)N(4)A(1)	(N(N(H(H(N(H)))(H(N(H(A)))))))	101	9.6403	0.00931414
JCTLSIR	4 5 1 1	H(4)N(5)A(1)F(1)	(N(F)(N(H(H(N)(N))(H(N(H(A)))))))	101	10.6304	0.00931414
JCTLSIR	5 5 0 2	H(5)N(5)F(2)	(N(N(H(N)(H(H))(H(N(F))(N(H)(F))))))	101	7.78432	0.00218818
JCTLSIR	5 5 1 1	H(5)N(5)A(1)F(1)	(N(F)(N(H(N)(H(N(H)))(H(N(H(A)))))))	101	7.28535	0.00931414
JCTLSIR	5 5 0 2	H(5)N(5)F(2)	(N(N(H(N)(H(H))(H(N(F))(N(H)(F))))))	101	5.51979	0.00387597
JCTLSIR	6 5 0 4	H(6)N(5)F(4)	(N(F)(N(H(H(N(H)(F)))(H(N(H)(F))(N(H)(F))))))	101	5.75416	0.00387597
JCTLSIR	5 4 1 1	H(5)N(4)A(1)F(1)	(N(F)(N(H(H(N(H)))(H(N(H(A)))))))	101	7.96605	0.00931414
JCTLSIR	5 6 0 2	H(5)N(6)F(2)	(N(N(H(H(N(H))(N(F)))(H(N(H))(N(F))))))	101	6.72638	0.00387597
JCTLSIR	6 5 1 1	H(6)N(5)A(1)F(1)	(N(F)(N(H(H(N(H(A))))(H(N(H))(N(H))))))	101	9.25652	0.00931414
JCTLSIR	5 6 1 1	H(5)N(6)A(1)F(1)	(N(N(H(H(N)(N(F)))(H(N(H))(N(H(A)))))))	101	6.6292	0.00218818
JCTLSIR	6 4 1 1	H(6)N(4)A(1)F(1)	(N(F)(N(H(H(H))(H(N(H))(N(H(A)))))))	101	7.84169	0.00218818
JCTLSIR	5 4 1 0	H(5)N(4)A(1)	(N(N(H(H(H))(H(N)(N(H(A)))))))	101	10.8492	0.00387597
JCTLSIR	6 5 1 0	H(6)N(5)A(1)	(N(N(H(H(N(H(A))))(H(N(H))(N(H))))))	101	9.26817	0.00931414
JCTLSIR	5 5 1 0	H(5)N(5)A(1)	(N(N(H(H(N)(N(H)))(H(N(H(A)))))))	101	7.43282	0.00931414
JCTLSIR	5 4 1 2	H(5)N(4)A(1)F(2)	(N(F)(N(H(H(N(H(A))))(H(N(H(F)))))))	101	9.17469	0.00931414
JCTLSIR	5 6 1 1	H(5)N(6)A(1)F(1)	(N(F)(N(H(H(N)(N(H)))(H(N)(N(H(A)))))))	101	5.94056	0.00931414
JCTLSIR	6 5 1 0	H(6)N(5)A(1)	(N(N(H(N)(H(N(H(H))))(H(N(H(A)))))))	101	11.1015	0.00218818
JCTLSIR	5 6 0 1	H(5)N(6)F(1)	(N(N(H(H(N)(N(F)))(H(N(H))(N(H))))))	101	4.95698	0.00931414
JCTLSIR	5 4 1 2	H(5)N(4)A(1)F(2)	(N(F)(N(H(H(N(H(A))))(H(N(H(F)))))))	101	9.8162	0.00387597
JCTLSIR	6 4 1 0	H(6)N(4)A(1)	(N(N(H(H(N(H(H))))(H(N(H(A)))))))	101	8.11195	0.00931414
JCTLSIR	6 5 1 1	H(6)N(5)A(1)F(1)	(N(F)(N(H(H(N(H(A))))(H(N(H))(N(H))))))	101	10.4094	0.00387597
JCTLSIR	6 3 1 0	H(6)N(3)A(1)	(N(N(H(H)(H(H)(H(N(H(A))))))))	101	16.6912	9.41577e-104
JCTLSIR	6 3 1 0	H(6)N(3)A(1)	(N(N(H(H)(H(H)(H(N(H(A))))))))	101	15.0007	3.34598e-103
JCTLSIR	6 3 1 0	H(6)N(3)A(1)	(N(N(H(H)(H(H)(H(N(H(A))))))))	101	13.7098	1.15147e-93
JCTLSIR	5 4 1 0	H(5)N(4)A(1)	(N(N(H(H(N(H)))(H(N(H(A)))))))	101	17.7423	2.16365e-124
JCTLSIR	5 5 1 0	H(5)N(5)A(1)	(N(N(H(H(N)(N(H)))(H(N(H(A)))))))	101	11.5941	2.19256e-74
JCTLSIR	6 3 1 1	H(6)N(3)A(1)F(1)	(N(F)(N(H(H(H)(H))(H(N(H(A)))))))	101	12.4065	1.20051e-90
JCTLSIR	5 4 1 1	H(5)N(4)A(1)F(1)	(N(N(H(H(N(H)(F)))(H(N(H(A)))))))	101	14.4519	0.00218818
JCTLSIR	5 4 0 0	H(5)N(4)	(N(N(H(H(N(H)))(H(N(H))))))	101	12.2158	0.00931414
JCTLSIR	5 4 1 0	H(5)N(4)A(1)	(N(N(H(H(N(H)))(H(N(H(A)))))))	101	22.6925	1.12278e-133
JCTLSIR	6 3 1 1	H(6)N(3)A(1)F(1)	(N(F)(N(H(H(H)(H))(H(N(H(A)))))))	101	9.45229	0.00118064
JCTLSIR	6 4 1 0	H(6)N(4)A(1)	(N(N(H(H(H))(H(N(H))(N(H(A)))))))	101	11.4862	1.74911e-90
JCTLSIR	6 5 1 0	H(6)N(5)A(1)	(N(N(H(N)(H(N(H(H))))(H(N(H(A)))))))	101	11.2285	0.00118064
JCTLSIR	4 3 0 0	H(4)N(3)	(N(N(H(H)(H(N(H))))))	101	14.0338	1.27861e-103
JCTLSIR	5 3 1 0	H(5)N(3)A(1)	(N(N(H(H(H))(H(N(H(A)))))))	101	18.2271	1.67383e-121
JCTLSIR	5 4 1 1	H(5)N(4)A(1)F(1)	(N(F)(N(H(H(N(H)))(H(N(H(A)))))))	101	20.7841	1.09709e-150
JCTLSIR	5 4 1 1	H(5)N(4)A(1)F(1)	(N(F)(N(H(H(N(H)))(H(N(H(A)))))))	101	17.5049	0.00931414
JCTLSIR	4 5 1 0	H(4)N(5)A(1)	(N(N(H(H(N)(N))(H(N(H(A)))))))	101	13.7129	0.00118064
JCTLSIR	5 4 1 0	H(5)N(4)A(1)	(N(N(H(H(N(H)))(H(N(H(A)))))))	101	16.5917	1.18143e-138
JCTLSIR	5 3 1 0	H(5)N(3)A(1)	(N(N(H(H(H))(H(N(H(A)))))))	101	17.4077	3.65768e-115
JCTLSIR	4 5 1 0	H(4)N(5)A(1)	(N(N(H(H(N)(N))(H(N(H(A)))))))	101	12.938	0.00387597
JCTLSIR	5 3 1 0	H(5)N(3)A(1)	(N(N(H(H(H))(H(N(H(A)))))))	101	15.6508	5.57581e-103
JCTLSIR	5 5 1 0	H(5)N(5)A(1)	(N(N(H(N)(H(N(H)))(H(N(H(A)))))))	101	7.79906	0.00387597
JCTLSIR	5 5 1 0	H(5)N(5)A(1)	(N(N(H(N)(H(N(H)))(H(N(H(A)))))))	101	13.3205	1.05835e-101
JCTLSIR	5 5 1 0	H(5)N(5)A(1)	(N(N(H(N)(H(N(H)))(H(N(H(A)))))))	101	14.724	5.32921e-121
JCTLSIR	5 5 1 0	H(5)N(5)A(1)	(N(N(H(N)(H(N(H)))(H(N(H(A)))))))	101	13.0581	4.35167e-97
JCTLSIR	5 4 1 1	H(5)N(4)A(1)F(1)	(N(F)(N(H(H(N(H)))(H(N(H(A)))))))	101	26.5614	4.53187e-237
JCTLSIR	6 3 1 0	H(6)N(3)A(1)	(N(N(H(H)(H(H)(H(N(H(A))))))))	101	14.7454	2.63609e-105
JCTLSIR	6 5 0 1	H(6)N(5)F(1)	(N(N(H(H(N(H)))(H(N(F)(H(N(H))))))))	101	8.23307	0.00387597
JCTLSIR	6 3 1 0	H(6)N(3)A(1)	(N(N(H(H)(H(H)(H(N(H(A))))))))	101	11.4417	0.00118064
JCTLSIR	5 5 1 0	H(5)N(5)A(1)	(N(N(H(N)(H(N(H)))(H(N(H(A)))))))	101	21.0224	7.68335e-151
JCTLSIR	5 4 1 0	H(5)N(4)A(1)	(N(N(H(H(N(H)))(H(N(H(A)))))))	101	14.43	2.65673e-110
JCTLSIR	6 3 1 0	H(6)N(3)A(1)	(N(N(H(H)(H(H)(H(N(H(A))))))))	101	10.6059	0.00218818
JCTLSIR	5 4 1 2	H(5)N(4)A(1)F(2)	(N(F)(N(H(H(N(H(A))))(H(N(H(F)))))))	101	21.2962	3.5529e-146
JCTLSIR	6 5 0 2	H(6)N(5)F(2)	(N(N(H(H(N(H)(F)))(H(N(F)(H(N(H))))))))	101	7.01779	0.00387597
JCTLSIR	4 3 0 1	H(4)N(3)F(1)	(N(F)(N(H(H)(H(N(H))))))	101	16.1229	0.00387597
JCTLSIR	4 4 1 0	H(4)N(4)A(1)	(N(N(H(H(N))(H(N(H(A)))))))	101	13.8443	4.51505e-115
JCTLSIR	4 5 1 1	H(4)N(5)A(1)F(1)	(N(F)(N(H(H(N))(H(N)(N(H(A)))))))	101	27.5617	5.65719e-196
JCTLSIR	4 4 1 0	H(4)N(4)A(1)	(N(N(H(H(N))(H(N(H(A)))))))	101	12.5078	3.33027e-93
JCTLSIR	5 3 1 0	H(5)N(3)A(1)	(N(N(H(H(H))(H(N(H(A)))))))	101	18.4419	2.4681e-135
JCTLSIR	4 4 1 0	H(4)N(4)A(1)	(N(N(H(H(N))(H(N(H(A)))))))	101	14.7014	5.44782e-116
JCTLSIR	5 4 1 1	H(5)N(4)A(1)F(1)	(N(F)(N(H(H(N(H)))(H(N(H(A)))))))	101	24.0496	1.31076e-184
JCTLSIR	4 5 1 0	H(4)N(5)A(1)	(N(N(H(H(N)(N))(H(N(H(A)))))))	101	18.1956	1.9745e-142
JCTLSIR	5 4 1 0	H(5)N(4)A(1)	(N(N(H(H(N(H)))(H(N(H(A)))))))	101	15.2384	4.6467e-109
JCTLSIR	4 5 1 1	H(4)N(5)A(1)F(1)	(N(F)(N(H(H(N)(N))(H(N(H(A)))))))	101	17.7808	4.11376e-147
JCTLSIR	3 3 0 0	H(3)N(3)	(N(N(H(H)(H(N)))))	101	14.3106	0.00387597
JCTLSIR	4 5 1 0	H(4)N(5)A(1)	(N(N(H(H(N)(N))(H(N(H(A)))))))	101	17.0451	1.4941e-120
JCTLSIR	6 4 1 0	H(6)N(4)A(1)	(N(N(H(H(N(H(H))))(H(N(H(A)))))))	101	11.3534	6.89258e-85
JCTLSIR	5 3 1 0	H(5)N(3)A(1)	(N(N(H(H(H))(H(N(H(A)))))))	101	12.6296	4.63828e-94
JCTLSIR	5 5 1 0	H(5)N(5)A(1)	(N(N(H(N)(H(N(H)))(H(N(H(A)))))))	101	12.9083	1.49148e-96
JCTLSIR	6 3 1 0	H(6)N(3)A(1)	(N(N(H(H)(H(H)(H(N(H(A))))))))	101	12.1582	7.58941e-90
JCTLSIR	5 4 1 0	H(5)N(4)A(1)	(N(N(H(H(N(H)))(H(N(H(A)))))))	101	10.7294	0.00387597
JCTLSIR	5 3 1 0	H(5)N(3)A(1)	(N(N(H(H(H))(H(N(H(A)))))))	101	11.9976	1.35362e-91
JCTLSIR	6 5 1 1	H(6)N(5)A(1)F(1)	(N(F)(N(H(H(N(H(A))))(H(N(H))(N(H))))))	101	8.85945	0.00931414
JCTLSIR	4 5 1 1	H(4)N(5)A(1)F(1)	(N(F)(N(H(H(N)(N))(H(N(H(A)))))))	101	19.0545	1.8018e-159
JCTLSIR	5 5 1 0	H(5)N(5)A(1)	(N(N(H(N)(H(N(H)))(H(N(H(A)))))))	101	15.6056	2.60622e-120
JCTLSIR	5 3 1 1	H(5)N(3)A(1)F(1)	(N(F)(N(H(H(H))(H(N(H(A)))))))	101	16.7488	4.92268e-137
JCTLSIR	5 5 1 1	H(5)N(5)A(1)F(1)	(N(F)(N(H(N)(H(N(H)))(H(N(H(A)))))))	101	18.0929	6.33452e-143
JCTLSIR	6 5 1 1	H(6)N(5)A(1)F(1)	(N(F)(N(H(H(N(H(A))))(H(N(H))(N(H))))))	101	10.4812	0.00931414
JCTLSIR	6 4 1 0	H(6)N(4)A(1)	(N(N(H(H(N(H(H))))(H(N(H(A)))))))	101	11.2869	2.28353e-85
JCTLSIR	5 4 1 1	H(5)N(4)A(1)F(1)	(N(F)(N(H(H(N(H)))(H(N(H(A)))))))	101	19.2751	1.39052e-161
JCTLSIR	5 3 1 1	H(5)N(3)A(1)F(1)	(N(F)(N(H(H(H))(H(N(H(A)))))))	101	17.1716	1.77319e-140
JCTLSIR	6 3 1 0	H(6)N(3)A(1)	(N(N(H(H(H(H)))(H(N(H(A)))))))	101	14.057	1.8676e-109
JCTLSIR	5 3 1 1	H(5)N(3)A(1)F(1)	(N(F)(N(H(H(H))(H(N(H(A)))))))	101	20.5791	1.49828e-145
JCTLSIR	5 4 1 2	H(5)N(4)A(1)F(2)	(N(F)(N(H(H(N(H(A))))(H(N(H(F)))))))	101	10.0074	0.00931414
JCTLSIR	5 3 1 1	H(5)N(3)A(1)F(1)	(N(F)(N(H(H(H))(H(N(H(A)))))))	101	20.6804	1.02763e-147
JCTLSIR	5 4 1 1	H(5)N(4)A(1)F(1)	(N(F)(N(H(H(N(H)))(H(N(H(A)))))))	101	17.948	0.00118064
JCTLSIR	4 6 1 0	H(4)N(6)A(1)	(N(N(H(N)(H(N)(N))(H(N(H(A)))))))	101	12.96	4.43429e-99
JCTLSIR	5 5 1 1	H(5)N(5)A(1)F(1)	(N(F)(N(H(N)(H(N(H)))(H(N(H(A)))))))	101	7.31104	1.89483e-46
JCTLSIR	5 4 1 0	H(5)N(4)A(1)	(N(N(H(H(N(H)))(H(N(H(A)))))))	101	10.7073	0.00387597
JCTLSIR	4 3 1 0	H(4)N(3)A(1)	(N(N(H(H)(H(N(H(A)))))))	101	12.7998	0.00218818
JCTLSIR	5 5 1 0	H(5)N(5)A(1)	(N(N(H(N)(H(N(H)))(H(N(H(A)))))))	101	6.86873	0.00931414
JCTLSIR	5 5 1 1	H(5)N(5)A(1)F(1)	(N(F)(N(H(N)(H(N(H)))(H(N(H(A)))))))	101	12.2843	0.00218818
JCTLSIR	4 5 1 1	H(4)N(5)A(1)F(1)	(N(F)(N(H(H(N)(N))(H(N(H(A)))))))	101	28.0813	2.27979e-205
JCTLSIR	4 4 1 0	H(4)N(4)A(1)	(N(N(H(H(N))(H(N(H(A)))))))	101	18.5812	6.20202e-120
JCTLSIR	5 4 1 0	H(5)N(4)A(1)	(N(N(H(H(N(H)))(H(N(H(A)))))))	101	13.8836	1.57952e-105
JCTLSIR	5 3 1 0	H(5)N(3)A(1)	(N(N(H(H(H))(H(N(H(A)))))))	101	9.95257	0.00387597
JCTLSIR	6 3 1 1	H(6)N(3)A(1)F(1)	(N(F)(N(H(H(H(H)))(H(N(H(A)))))))	101	3.2117	0.00218818
JCTLSIR	5 5 1 0	H(5)N(5)A(1)	(N(N(H(N)(H(N(H)))(H(N(H(A)))))))	101	11.7277	0.00218818
JCTLSIR	4 4 1 0	H(4)N(4)A(1)	(N(N(H(H(N))(H(N(H(A)))))))	101	15.5948	4.3228e-125
JCTLSIR	5 4 1 1	H(5)N(4)A(1)F(1)	(N(F)(N(H(H(N(H)))(H(N(H(A)))))))	101	15.8469	0.00387597
JCTLSIR	5 4 1 0	H(5)N(4)A(1)	(N(N(H(H(N(H)))(H(N(H(A)))))))	101	16.1283	9.95067e-114
JCTLSIR	4 5 1 0	H(4)N(5)A(1)	(N(N(H(H(N)(N))(H(N(H(A)))))))	101	14.1044	0.00118064
JCTLSIR	6 4 1 0	H(6)N(4)A(1)	(N(N(H(H(N(H(H))))(H(N(H(A)))))))	101	9.05671	2.63572e-62
JCTLSIR	6 5 1 1	H(6)N(5)A(1)F(1)	(N(F)(N(H(H(N(H(A))))(H(N(H))(N(H))))))	101	8.86228	0.00931414
JCTLSIR	4 5 1 1	H(4)N(5)A(1)F(1)	(N(F)(N(H(H(N)(N))(H(N(H(A)))))))	101	18.5194	8.86497e-150
JCTLSIR	3 6 0 3	H(3)N(6)F(3)	(N(F)(N(H(H(N)(N(F)))(H(N)(N(F))))))	101	26.3809	9.30676e-178
JCTLSIR	5 4 1 2	H(5)N(4)A(1)F(2)	(N(F)(N(H(H(N(H(A))))(H(N(H(F)))))))	101	11.2906	0.00218818
JCTLSIR	6 5 0 2	H(6)N(5)F(2)	(N(F)(N(H(H(N(H)))(H(N(H(N(H)(F))))))))	101	9.24121	0.00931414
JCTLSIR	4 5 1 0	H(4)N(5)A(1)	(N(N(H(H(N)(N))(H(N(H(A)))))))	101	10.8981	0.00387597
JCTLSIR	3 3 0 0	H(3)N(3)	(N(N(H(H)(H(N)))))	101	12.7486	0.00218818
JCTLSIR	5 3 1 0	H(5)N(3)A(1)	(N(N(H(H(H))(H(N(H(A)))))))	101	9.16695	0.00931414
JCTLSIR	6 4 0 1	H(6)N(4)F(1)	(N(N(H(H(H))(H(N(H))(N(H)(F))))))	101	8.54155	0.00218818
JCTLSIR	6 4 1 0	H(6)N(4)A(1)	(N(N(H(H(N(H(H))))(H(N(H(A)))))))	101	9.76845	6.42096e-66
JCTLSIR	6 4 0 1	H(6)N(4)F(1)	(N(N(H(H(H))(H(N(H))(N(H)(F))))))	101	8.80551	0.00387597
JCTLSIR	5 5 1 0	H(5)N(5)A(1)	(N(N(H(N)(H(N(H)))(H(N(H(A)))))))	101	11.3336	0.00218818
JCTLSIR	6 3 1 1	H(6)N(3)A(1)F(1)	(N(F)(N(H(H(H(H)))(H(N(H(A)))))))	101	18.8324	0.00218818
JCTLSIR	4 4 1 1	H(4)N(4)A(1)F(1)	(N(F)(N(H(H(N))(H(N(H(A)))))))	101	12.1501	2.54128e-98
JCTLSIR	4 4 0 1	H(4)N(4)F(1)	(N(F)(N(H(H)(N)(H(N(H))))))	101	18.9929	1.58267e-158
JCTLSIR	3 6 0 3	H(3)N(6)F(3)	(N(F)(N(H(H(N)(N(F)))(H(N)(N(F))))))	101	30.9106	5.57788e-228
JCTLSIR	5 5 1 1	H(5)N(5)A(1)F(1)	(N(F)(N(H(N)(H(N(H)))(H(N(H(A)))))))	101	23.4318	1.73379e-176
JCTLSIR	6 5 1 1	H(6)N(5)A(1)F(1)	(N(F)(N(H(H(N(H(A))))(H(N(H))(N(H))))))	101	5.78913	0.00387597
JCTLSIR	5 4 1 1	H(5)N(4)A(1)F(1)	(N(F)(N(H(H(N(H)))(H(N(H(A)))))))	101	24.44	8.29472e-154
JCTLSIR	6 5 0 1	H(6)N(5)F(1)	(N(N(H(H(N(H)(F)))(H(N(H(N(H))))))))	101	8.22473	0.00387597
JCTLSIR	4 5 1 2	H(4)N(5)A(1)F(2)	(N(F)(N(H(H(N)(N(F)))(H(N(H(A)))))))	101	15.5147	8.03082e-118
JCTLSIR	5 3 1 1	H(5)N(3)A(1)F(1)	(N(F)(N(H(H(H))(H(N(H(A)))))))	101	15.2968	3.18576e-121
JCTLSIR	3 3 0 0	H(3)N(3)	(N(N(H(H)(H(N)))))	101	21.5676	2.69971e-119
JCTLSIR	4 4 1 1	H(4)N(4)A(1)F(1)	(N(F)(N(H(H(N))(H(N(H(A)))))))	101	16.8902	1.08095e-144
JCTLSIR	5 6 1 1	H(5)N(6)A(1)F(1)	(N(F)(N(H(H(N)(N))(H(N(H))(N(H(A)))))))	101	7.90193	0.00860421
JCTLSIR	4 3 0 0	H(4)N(3)	(N(N(H(H(H))(H(N)))))	101	25.2682	5.37173e-128
JCTLSIR	4 3 1 0	H(4)N(3)A(1)	(N(N(H(H)(H(N(H(A)))))))	101	27.466	3.94888e-150
JCTLSIR	5 4 0 0	H(5)N(4)	(N(N(H(H(N(H)))(H(N(H))))))	101	19.5733	4.00671e-127
JCTLSIR	5 3 1 1	H(5)N(3)A(1)F(1)	(N(F)(N(H(H(H))(H(N(H(A)))))))	101	17.852	3.48001e-148
JCTLSIR	4 5 1 1	H(4)N(5)A(1)F(1)	(N(F)(N(H(H(N)(N))(H(N(H(A)))))))	101	20.1399	1.14065e-136
JCTLSIR	4 4 0 0	H(4)N(4)	(N(N(H(H(N))(H(N(H))))))	101	16.1472	2.77847e-133
JCTLSIR	4 4 1 1	H(4)N(4)A(1)F(1)	(N(F)(N(H(H(N))(H(N(H(A)))))))	101	24.8558	1.33578e-185
JCTLSIR	5 4 1 0	H(5)N(4)A(1)	(N(N(H(H(N(H)))(H(N(H(A)))))))	101	24.0448	3.61089e-141
JCTLSIR	5 5 1 1	H(5)N(5)A(1)F(1)	(N(F)(N(H(H(N)(N(H)))(H(N(H(A)))))))	101	5.01534	0.00387597
JCTLSIR	4 3 1 0	H(4)N(3)A(1)	(N(N(H(H)(H(N(H(A)))))))	101	18.6525	1.6398e-115
JCTLSIR	5 4 1 0	H(5)N(4)A(1)	(N(N(H(H(N(H)))(H(N(H(A)))))))	101	18.4778	2.30881e-147
JCTLSIR	4 4 0 0	H(4)N(4)	(N(N(H(H(N))(H(N(H))))))	101	17.1336	8.05659e-132
JCTLSIR	5 4 1 1	H(5)N(4)A(1)F(1)	(N(F)(N(H(H(N(H)))(H(N(H(A)))))))	101	22.9485	4.2923e-165
JCTLSIR	5 4 0 0	H(5)N(4)	(N(N(H(H(N(H)))(H(N(H))))))	101	16.5871	3.69089e-123
JCTLSIR	4 3 1 1	H(4)N(3)A(1)F(1)	(N(F)(N(H(H)(H(N(H(A)))))))	101	18.0391	6.41166e-149
JCTLSIR	5 3 1 0	H(5)N(3)A(1)	(N(N(H(H(H))(H(N(H(A)))))))	101	19.6698	8.47729e-138
JCTLSIR	5 3 1 0	H(5)N(3)A(1)	(N(N(H(H(H))(H(N(H(A)))))))	101	12.805	6.75053e-98
JCTLSIR	6 4 0 1	H(6)N(4)F(1)	(N(N(H(H(H))(H(N(H))(N(H)(F))))))	101	8.61534	0.00931414
JCTLSIR	4 3 1 1	H(4)N(3)A(1)F(1)	(N(F)(N(H(H)(H(N(H(A)))))))	101	22.5533	3.40777e-166
JCTLSIR	4 3 1 1	H(4)N(3)A(1)F(1)	(N(F)(N(H(H)(H(N(H(A)))))))	101	12.6228	2.4333e-94
JCTLSIR	5 5 1 1	H(5)N(5)A(1)F(1)	(N(F)(N(H(N)(H(N(H)))(H(N(H(A)))))))	101	10.1306	0.00387597
JCTLSIR	4 4 1 1	H(4)N(4)A(1)F(1)	(N(F)(N(H(H(N))(H(N(H(A)))))))	101	13.7805	0.00387597
JCTLSIR	4 3 0 1	H(4)N(3)F(1)	(N(F)(N(H(H)(H(N(H))))))	101	18.6719	1.77805e-154
JCTLSIR	4 5 1 1	H(4)N(5)A(1)F(1)	(N(F)(N(H(H(N)(N))(H(N(H(A)))))))	101	11.5845	0.00218818
JCTLSIR	5 4 1 1	H(5)N(4)A(1)F(1)	(N(F)(N(H(H(N(H)))(H(N(H(A)))))))	101	22.8277	1.66345e-201
JCTLSIR	4 5 1 0	H(4)N(5)A(1)	(N(N(H(H(N)(N))(H(N(H(A)))))))	101	29.3814	7.12382e-150
JCTLSIR	4 5 1 2	H(4)N(5)A(1)F(2)	(N(F)(N(H(H(N)(N(F)))(H(N(H(A)))))))	101	10.0889	0.0032538
JCTLSIR	5 5 1 1	H(5)N(5)A(1)F(1)	(N(F)(N(H(N)(H(N(H)))(H(N(H(A)))))))	101	15.0571	0.00218818
JCTLSIR	4 5 1 0	H(4)N(5)A(1)	(N(N(H(H(N)(N))(H(N(H(A)))))))	101	12.8737	0.00218818
JCTLSIR	4 3 0 0	H(4)N(3)	(N(N(H(H(H))(H(N)))))	101	17.1768	1.21193e-110
JCTLSIR	4 4 1 1	H(4)N(4)A(1)F(1)	(N(F)(N(H(H(N))(H(N(H(A)))))))	101	14.9772	0.00218818
JCTLSIR	5 4 1 0	H(5)N(4)A(1)	(N(N(H(H(N(H)))(H(N(H(A)))))))	101	14.1616	0.00118064
JCTLSIR	5 4 1 0	H(5)N(4)A(1)	(N(N(H(H(N(H)))(H(N(H(A)))))))	101	17.6085	2.45809e-131
JCTLSIR	6 6 1 0	H(6)N(6)A(1)	(N(N(H(N)(H(N(H(A))))(H(N(H))(N(H))))))	101	5.54273	0.00931414
JCTLSIR	4 4 1 0	H(4)N(4)A(1)	(N(N(H(H(N))(H(N(H(A)))))))	101	14.3312	1.02005e-114
JCTLSIR	5 3 1 1	H(5)N(3)A(1)F(1)	(N(F)(N(H(H(H))(H(N(H(A)))))))	101	12.7035	0.00931414
JCTLSIR	4 4 1 0	H(4)N(4)A(1)	(N(N(H(H(N))(H(N(H(A)))))))	101	16.8171	1.14017e-111
JCTLSIR	6 6 1 0	H(6)N(6)A(1)	(N(N(H(N)(H(N(H(A))))(H(N(H))(N(H))))))	101	5.45297	0.00218818
JCTLSIR	4 3 1 1	H(4)N(3)A(1)F(1)	(N(F)(N(H(H)(H(N(H(A)))))))	101	14.1144	0.00218818
JCTLSIR	5 5 1 0	H(5)N(5)A(1)	(N(N(H(N)(H(N(H)))(H(N(H(A)))))))	101	15.5578	8.19871e-119
JCTLSIR	5 3 1 1	H(5)N(3)A(1)F(1)	(N(F)(N(H(H(H))(H(N(H(A)))))))	101	15.5723	0.00218818
JCTLSIR	5 4 1 1	H(5)N(4)A(1)F(1)	(N(F)(N(H(H(N(H)))(H(N(H(A)))))))	101	19.8842	0.00118064
JCTLSIR	5 3 1 0	H(5)N(3)A(1)	(N(N(H(H(H))(H(N(H(A)))))))	101	17.5774	4.53992e-133
JCTLSIR	4 3 1 1	H(4)N(3)A(1)F(1)	(N(F)(N(H(H)(H(N(H(A)))))))	101	17.3741	1.21502e-139
JCTLSIR	4 5 1 1	H(4)N(5)A(1)F(1)	(N(F)(N(H(H(N)(N))(H(N(H(A)))))))	101	12.7059	0.00931414
JCTLSIR	5 4 1 1	H(5)N(4)A(1)F(1)	(N(F)(N(H(H(N(H)))(H(N(H(A)))))))	101	16.5982	0.00387597
JCTLSIR	4 5 1 1	H(4)N(5)A(1)F(1)	(N(F)(N(H(N)(H(N))(H(N(H(A)))))))	101	13.6008	0.00931414
JCTLSIR	5 5 1 0	H(5)N(5)A(1)	(N(N(H(N)(H(N(H)))(H(N(H(A)))))))	101	11.3841	8.23182e-73
JCTLSIR	5 3 1 1	H(5)N(3)A(1)F(1)	(N(F)(N(H(H(H))(H(N(H(A)))))))	101	16.6207	1.96338e-134
JCTLSIR	5 5 1 0	H(5)N(5)A(1)	(N(N(H(N)(H(H))(H(N)(N(H(A)))))))	101	11.3918	1.86554e-86
JCTLSIR	4 3 1 0	H(4)N(3)A(1)	(N(N(H(H)(H(N(H(A)))))))	101	14.8468	0.00218818
JCTLSIR	4 3 1 0	H(4)N(3)A(1)	(N(N(H(H)(H(N(H(A)))))))	101	16.2964	4.11453e-134
JCTLSIR	5 4 1 0	H(5)N(4)A(1)	(N(N(H(H(N(H)))(H(N(H(A)))))))	101	16.1339	2.54768e-114
JCTLSIR	4 4 1 0	H(4)N(4)A(1)	(N(N(H(H(N))(H(N(H(A)))))))	101	12.6459	0.00387597
JCTLSIR	5 5 1 0	H(5)N(5)A(1)	(N(N(H(N)(H(N(H)))(H(N(H(A)))))))	101	10.5165	0.00931414
JCTLSIR	5 3 1 1	H(5)N(3)A(1)F(1)	(N(F)(N(H(H(H))(H(N(H(A)))))))	101	17.1975	1.64774e-141
JCTLSIR	5 4 1 0	H(5)N(4)A(1)	(N(N(H(H(N(H)))(H(N(H(A)))))))	101	13.5147	0.00387597
JCTLSIR	5 5 1 0	H(5)N(5)A(1)	(N(N(H(N)(H(H))(H(N)(N(H(A)))))))	101	10.671	0.00931414
JCTLSIR	4 4 1 0	H(4)N(4)A(1)	(N(N(H(H(N))(H(N(H(A)))))))	101	12.3648	0.00387597
JCTLSIR	4 3 1 0	H(4)N(3)A(1)	(N(N(H(H)(H(N(H(A)))))))	101	12.7907	2.30106e-84
JCTLSIR	5 3 1 1	H(5)N(3)A(1)F(1)	(N(F)(N(H(H(H))(H(N(H(A)))))))	101	14.7952	0.00387597
JCTLSIR	5 4 1 0	H(5)N(4)A(1)	(N(N(H(H(N(H)))(H(N(H(A)))))))	101	12.3131	0.00387597
JCTLSIR	5 5 1 0	H(5)N(5)A(1)	(N(N(H(N)(H(N(H)))(H(N(H(A)))))))	101	9.68313	0.00387597
JCTLSIR	5 5 1 1	H(5)N(5)A(1)F(1)	(N(F)(N(H(N)(H(N(H)))(H(N(H(A)))))))	101	13.0447	0.00387597
JCTLSIR	5 3 1 1	H(5)N(3)A(1)F(1)	(N(F)(N(H(H(H))(H(N(H(A)))))))	101	14.7952	0.00218818
JCTLSIR	4 4 1 1	H(4)N(4)A(1)F(1)	(N(F)(N(H(H(N))(H(N(H(A)))))))	101	17.5508	0.00387597
JCTLSIR	4 4 1 1	H(4)N(4)A(1)F(1)	(N(F)(N(H(H(N))(H(N(H(A)))))))	101	23.5904	7.85992e-181
JCTLSIR	5 5 1 1	H(5)N(5)A(1)F(1)	(N(F)(N(H(N)(H(N(H)))(H(N(H(A)))))))	101	11.9278	0.00931414
JCTLSIR	5 4 1 1	H(5)N(4)A(1)F(1)	(N(F)(N(H(H(N(H)))(H(N(H(A)))))))	101	15.2097	0.00387597
JCTLSIR	5 4 1 1	H(5)N(4)A(1)F(1)	(N(F)(N(H(H(N(H)))(H(N(H(A)))))))	101	14.7621	0.00931414
JCTLSIR	5 4 1 0	H(5)N(4)A(1)	(N(N(H(H(N(H)))(H(N(H(A)))))))	101	12.3956	0.00218818
JCTLSIR	4 3 1 0	H(4)N(3)A(1)	(N(N(H(H)(H(N(H(A)))))))	101	20.9565	1.14786e-146
JCTLSIR	5 4 1 0	H(5)N(4)A(1)	(N(N(H(H(N(H)))(H(N(H(A)))))))	101	10.9567	0.00387597
JCTLSIR	4 4 1 1	H(4)N(4)A(1)F(1)	(N(F)(N(H(H(N))(H(N(H(A)))))))	101	10.6485	0.00931414
JCTLSIR	5 4 1 1	H(5)N(4)A(1)F(1)	(N(F)(N(H(H(N(H)))(H(N(H(A)))))))	101	12.876	0.00931414
JCTLSIR	5 4 1 0	H(5)N(4)A(1)	(N(N(H(H(N(H)))(H(N(H(A)))))))	101	20.617	3.93788e-142
JCTLSIR	6 6 1 1	H(6)N(6)A(1)F(1)	(N(F)(N(H(N)(H(N(H(A))))(H(N(H))(N(H))))))	101	9.53411	2.33757e-70
JCTLSIR	6 6 0 3	H(6)N(6)F(3)	(N(F)(N(H(N)(H(N(H)(F)))(H(N(H))(N(H)(F))))))	101	8.89456	0.00387597
JCTLSIR	5 5 1 1	H(5)N(5)A(1)F(1)	(N(F)(N(H(N)(H(N(H)))(H(N(H(A)))))))	101	16.7772	0.00118064
JCTLSIR	4 3 1 1	H(4)N(3)A(1)F(1)	(N(F)(N(H(H)(H(N(H(A)))))))	101	19.1003	1.08161e-159
JCTLSIR	4 4 1 1	H(4)N(4)A(1)F(1)	(N(F)(N(H(H(N))(H(N(H(A)))))))	101	16.7508	0.00387597
JCTLSIR	5 5 1 1	H(5)N(5)A(1)F(1)	(N(F)(N(H(N)(H(N(H)))(H(N(H(A)))))))	101	8.80888	0.00931414
JCTLSIR	5 4 1 0	H(5)N(4)A(1)	(N(N(H(H(N(H)))(H(N(H(A)))))))	101	10.3289	0.00387597
JCTLSIR	5 4 1 0	H(5)N(4)A(1)	(N(N(H(H(N(H)))(H(N(H(A)))))))	101	10.2232	0.00931414
JCTLSIR	4 5 1 1	H(4)N(5)A(1)F(1)	(N(F)(N(H(N)(H(N))(H(N(H(A)))))))	101	8.36188	0.00387597
JCTLSIR	6 6 1 1	H(6)N(6)A(1)F(1)	(N(F)(N(H(N)(H(N(H(A))))(H(N(H))(N(H))))))	101	2.93166	0.00931414
JCTLSIR	5 4 1 0	H(5)N(4)A(1)	(N(N(H(H(N(H)))(H(N(H(A)))))))	101	10.6442	0.00387597
JCTLSIR	5 4 1 0	H(5)N(4)A(1)	(N(N(H(H(N(H)))(H(N(H(A)))))))	101	9.79184	0.00387597
JCTLSIR	5 4 1 1	H(5)N(4)A(1)F(1)	(N(F)(N(H(H(N(H)))(H(N(H(A)))))))	101	7.90515	0.00931414
JCTLSIR	5 4 1 0	H(5)N(4)A(1)	(N(N(H(H(N(H)))(H(N(H(A)))))))	101	9.71673	0.00931414
JCTLSIR	5 5 1 0	H(5)N(5)A(1)	(N(N(H(N)(H(N(H)))(H(N(H(A)))))))	101	9.61632	0.00931414
JCTLSIR	5 4 1 0	H(5)N(4)A(1)	(N(N(H(H(N(H)))(H(N(H(A)))))))	101	9.8861	0.00931414
JCTLSIR	4 5 1 1	H(4)N(5)A(1)F(1)	(N(F)(N(H(H(N)(N))(H(N(H(A)))))))	101	3.07458	0.00931414
JCTLSIR	3 3 0 0	H(3)N(3)	(N(N(H(H)(H(N)))))	101	12.9691	7.68356e-97
JCTLSIR	5 4 1 0	H(5)N(4)A(1)	(N(N(H(H(N(H)))(H(N(H(A)))))))	101	4.60764	0.00387597
JCTLSIR	5 4 1 1	H(5)N(4)A(1)F(1)	(N(F)(N(H(H(N(H)))(H(N(H(A)))))))	101	9.71753	0.00931414
JCTLSIR	5 4 1 0	H(5)N(4)A(1)	(N(N(H(H(N(H)))(H(N(H(A)))))))	101	9.95768	0.00931414
JCTLSIR	5 5 1 1	H(5)N(5)A(1)F(1)	(N(F)(N(H(N)(H(N(H)))(H(N(H(A)))))))	101	9.73769	0.00387597
JCTLSIR	5 4 1 0	H(5)N(4)A(1)	(N(N(H(H(N(H)))(H(N(H(A)))))))	101	8.54003	0.00931414
JCTLSIR	5 5 1 1	H(5)N(5)A(1)F(1)	(N(F)(N(H(N)(H(N(H)))(H(N(H(A)))))))	101	8.88348	0.00484027
JCTLSIR	5 4 1 0	H(5)N(4)A(1)	(N(N(H(H(N(H)))(H(N(H(A)))))))	101	9.00508	0.00931414
JCTLSIR	5 4 1 0	H(5)N(4)A(1)	(N(N(H(H(N(H)))(H(N(H(A)))))))	101	9.04024	0.00931414
JCTLSIR	5 4 1 0	H(5)N(4)A(1)	(N(N(H(H(N(H)))(H(N(H(A)))))))	101	9.42986	0.00931414
JCTLSIR	5 4 1 0	H(5)N(4)A(1)	(N(N(H(H(N(H)))(H(N(H(A)))))))	101	8.86777	0.00931414
JCTLSIR	5 4 1 1	H(5)N(4)A(1)F(1)	(N(F)(N(H(H(N(H)))(H(N(H(A)))))))	101	5.11156	0.00931414
JCTLSIR	5 4 1 0	H(5)N(4)A(1)	(N(N(H(H(N(H)))(H(N(H(A)))))))	101	10.1372	1.02685e-69
JCTLSIR	5 4 1 0	H(5)N(4)A(1)	(N(N(H(H(N(H)))(H(N(H(A)))))))	101	11.3764	0.00118064
JCTLSIR	5 4 1 1	H(5)N(4)A(1)F(1)	(N(F)(N(H(H(N(H)))(H(N(H(A)))))))	101	4.6598	0.00670498
JCTLSIR	5 4 1 0	H(5)N(4)A(1)	(N(N(H(H(N(H)))(H(N(H(A)))))))	101	8.18905	0.00931414
JCTLSIR	5 4 1 0	H(5)N(4)A(1)	(N(N(H(H(N(H)))(H(N(H(A)))))))	101	6.92343	0.00931414
JCTLSIR	6 5 1 2	H(6)N(5)A(1)F(2)	(N(N(H(H(N(H)(F)))(H(N(F)(H(N(H(A)))))))))	101	4.90594	0.00931414
JCTLSIR	6 5 2 0	H(6)N(5)A(2)	(N(N(H(H(N(H(A))))(H(N(H))(N(H(A)))))))	101	7.907	0.00931414
JCTLSIR	6 5 2 0	H(6)N(5)A(2)	(N(N(H(H(N(H(A))))(H(N(H))(N(H(A)))))))	101	7.72862	0.00931414
JCTLSIR	6 5 2 1	H(6)N(5)A(2)F(1)	(N(F)(N(H(H(N(H(A))))(H(N(H(N(H(A)))))))))	101	3.03724	0.00387597
JCTLSIR	6 5 2 1	H(6)N(5)A(2)F(1)	(N(F)(N(H(H(N(H(A))))(H(N(H(N(H(A)))))))))	101	8.1805	0.00218818
JCTLSIR	6 5 2 1	H(6)N(5)A(2)F(1)	(N(F)(N(H(H(N(H(A))))(H(N(H(N(H(A)))))))))	101	10.3276	0.00387597
JCTLSIR	6 5 2 0	H(6)N(5)A(2)	(N(N(H(H(N(H(A))))(H(N(H))(N(H(A)))))))	101	7.23984	0.00387597
JCTLSIR	5 6 2 0	H(5)N(6)A(2)	(N(N(H(H(N)(N(H(A))))(H(N)(N(H(A)))))))	101	4.64422	0.00931414
JCTLSIR	6 5 2 0	H(6)N(5)A(2)	(N(N(H(H(N(H(A))))(H(N(H))(N(H(A)))))))	101	3.58659	0.00931414
JCTLSIR	5 6 1 2	H(5)N(6)A(1)F(2)	(N(N(H(H(N(H))(N(F)))(H(N(F))(N(H(A)))))))	101	3.69196	0.00931414
JCTLSIR	6 6 2 0	H(6)N(6)A(2)	(N(N(H(N)(H(N(H(A))))(H(N(H))(N(H(A)))))))	101	3.62437	0.00931414
JCTLSIR	6 5 2 1	H(6)N(5)A(2)F(1)	(N(F)(N(H(H(N(H(A))))(H(N(H(N(H(A)))))))))	101	9.60437	0.00931414
JCTLSIR	6 6 2 0	H(6)N(6)A(2)	(N(N(H(N)(H(N(H(A))))(H(N(H))(N(H(A)))))))	101	3.64175	0.00387597
JCTLSIR	6 6 2 0	H(6)N(6)A(2)	(N(N(H(N)(H(N(H(A))))(H(N(H))(N(H(A)))))))	101	5.05516	0.00931414
JCTLSIR	5 6 1 3	H(5)N(6)A(1)F(3)	(N(F)(N(H(H(N(F))(N(F)))(H(N(H))(N(H(A)))))))	101	4.76077	0.00931414
JCTLSIR	5 4 2 0	H(5)N(4)A(2)	(N(N(H(H(N(H(A))))(H(N(H(A)))))))	101	7.64765	0.00387597
JCTLSIR	5 4 2 1	H(5)N(4)A(2)F(1)	(N(F)(N(H(H(N(H(A))))(H(N(H(A)))))))	101	2.95929	0.00578035
JCTLSIR	6 5 2 0	H(6)N(5)A(2)	(N(N(H(H(N(H(A))))(H(N(H))(N(H(A)))))))	101	7.23706	0.00931414
JCTLSIR	6 6 2 1	H(6)N(6)A(2)F(1)	(N(F)(N(H(N)(H(N(H(A))))(H(N(H))(N(H(A)))))))	101	1.88728	0.00931414
JCTLSIR	6 5 2 1	H(6)N(5)A(2)F(1)	(N(F)(N(H(H(N(H(A))))(H(N(H(N(H(A)))))))))	101	8.02022	0.00387597
JCTLSIR	5 4 2 0	H(5)N(4)A(2)	(N(N(H(H(N(H(A))))(H(N(H(A)))))))	101	10.0083	0.00931414
JCTLSIR	5 4 2 1	H(5)N(4)A(2)F(1)	(N(F)(N(H(H(N(H(A))))(H(N(H(A)))))))	101	9.75621	0.00931414
JCTLSIR	5 4 2 1	H(5)N(4)A(2)F(1)	(N(F)(N(H(H(N(H(A))))(H(N(H(A)))))))	101	13.009	0.00931414
JCTLSIR	5 4 2 0	H(5)N(4)A(2)	(N(N(H(H(N(H(A))))(H(N(H(A)))))))	101	8.7987	0.00931414
JCTLSIR	6 4 2 0	H(6)N(4)A(2)	(N(N(H(H(N(H(A))))(H(N(H(H)(A)))))))	101	4.45471	0.00931414
JCTLSIR	5 4 2 0	H(5)N(4)A(2)	(N(N(H(H(N(H(A))))(H(N(H(A)))))))	101	10.9255	0.00387597
JCTLSIR	4 5 2 0	H(4)N(5)A(2)	(N(N(H(N)(H(N))(H(N(H(A(A))))))))	101	8.24844	0.00931414
JCTLSIR	4 5 2 1	H(4)N(5)A(2)F(1)	(N(F)(N(H(N)(H(N))(H(N(H(A(A))))))))	101	9.95042	0.00387597
FHLLGDPHTKJCTLSIR	4 5 0 3	H(4)N(5)F(3)	(N(F)(N(H(H(N(F)))(H(N(H))(N(F))))))	101	19.8068	2.3618e-104
FHLLGDPHTKJCTLSIR	4 5 0 3	H(4)N(5)F(3)	(N(F)(N(H(H(N(F)))(H(N(H))(N(F))))))	101	16.3612	8.56363e-96
FHLLGDPHTKJCTLSIR	5 4 0 2	H(5)N(4)F(2)	(N(F)(N(H(H(N(H)))(H(N(H(F)))))))	101	32.7734	4.8492e-113
FHLLGDPHTKJCTLSIR	4 5 0 2	H(4)N(5)F(2)	(N(N(H(H(N(F)))(H(N(H))(N(F))))))	101	27.4808	2.94984e-32
FHLLGDPHTKJCTLSIR	5 4 0 2	H(5)N(4)F(2)	(N(F)(N(H(H(N(H)))(H(N(H(F)))))))	101	16.2091	4.6584e-87
FHLLGDPHTKJCTLSIR	4 5 0 2	H(4)N(5)F(2)	(N(F)(N(H(H(N(F)))(H(N)(N(H))))))	101	26.7059	1.16053e-151
FHLLGDPHTKJCTLSIR	5 4 0 2	H(5)N(4)F(2)	(N(F)(N(H(H(N(H)))(H(N(H(F)))))))	101	32.1101	2.93086e-107
FHLLGDPHTKJCTLSIR	4 5 0 1	H(4)N(5)F(1)	(N(F)(N(H(H(N))(H(N)(N(H))))))	101	37.6364	6.56556e-106
FHLLGDPHTKJCTLSIR	4 5 0 2	H(4)N(5)F(2)	(N(F)(N(H(H(N(F)))(H(N)(N(H))))))	101	40.31	4.37399e-140
FHLLGDPHTKJCTLSIR	4 5 0 1	H(4)N(5)F(1)	(N(F)(N(H(H(N)(N))(H(N(H))))))	101	39.237	3.64686e-112
FHLLGDPHTKJCTLSIR	3 6 0 2	H(3)N(6)F(2)	(N(F)(N(H(H(N)(N))(H(N)(N(F))))))	101	8.35223	2.02841e-37
FHLLGDPHTKJCTLSIR	5 6 0 1	H(5)N(6)F(1)	(N(F)(N(H(H(N(H(N))))(H(N(H(N)))))))	101	7.795	2.92566e-26
FHLLGDPHTKJCTLSIR	6 6 0 1	H(6)N(6)F(1)	(N(F)(N(H(H(N)(N(H)))(H(N(H))(N(H))))))	101	9.32996	2.42003e-39
FHLLGDPHTKJCTLSIR	4 4 0 2	H(4)N(4)F(2)	(N(F)(N(H(H(N(H)))(H(N(F))))))	101	23.0465	7.64742e-86
FHLLGDPHTKJCTLSIR	5 5 0 1	H(5)N(5)F(1)	(N(F)(N(H(N)(H(N(H)))(H(N(H))))))	101	15.6858	3.21483e-61
FHLLGDPHTKJCTLSIR	3 6 0 2	H(3)N(6)F(2)	(N(F)(N(H(H(N)(N))(H(N)(N(F))))))	101	24.5895	6.67477e-80
FHLLGDPHTKJCTLSIR	5 4 0 1	H(5)N(4)F(1)	(N(F)(N(H(H(N(H)))(H(N(H))))))	101	46.8207	3.18849e-222
FHLLGDPHTKJCTLSIR	6 4 0 1	H(6)N(4)F(1)	(N(F)(N(H(N)(H(H)(H))(H(N(H))))))	101	9.44578	1.34496e-65
FHLLGDPHTKJCTLSIR	5 5 0 2	H(5)N(5)F(2)	(N(F)(N(H(N)(H(N(H)))(H(N(H(F)))))))	101	32.8869	1.7589e-148
FHLLGDPHTKJCTLSIR	4 3 0 1	H(4)N(3)F(1)	(N(F)(N(H(H)(H(N(H))))))	101	49.9596	9.00161e-147
FHLLGDPHTKJCTLSIR	3 6 0 2	H(3)N(6)F(2)	(N(F)(N(H(H(N)(N))(H(N)(N(F))))))	101	16.7877	2.24998e-69
FHLLGDPHTKJCTLSIR	5 4 0 2	H(5)N(4)F(2)	(N(F)(N(H(H(N(H)))(H(N(H(F)))))))	101	29.0917	4.71163e-161
FHLLGDPHTKJCTLSIR	4 5 0 2	H(4)N(5)F(2)	(N(F)(N(H(H(N(F)))(H(N)(N(H))))))	101	36.2145	1.46818e-180
FHLLGDPHTKJCTLSIR	6 4 0 1	H(6)N(4)F(1)	(N(F)(N(H(H(N(H)))(H(H(N(H)))))))	101	11.1079	6.07829e-41
FHLLGDPHTKJCTLSIR	5 4 0 0	H(5)N(4)	(N(N(H(H(N(H)))(H(N(H))))))	101	9.62946	4.0259e-47
DRFHLLGDPHTKJCTLSIR	4 5 0 2	H(4)N(5)F(2)	(N(F)(N(H(H(N(F)))(H(N)(N(H))))))	101	45.6918	2.59018e-275
DRFHLLGDPHTKJCTLSIR	4 5 0 2	H(4)N(5)F(2)	(N(F)(N(H(H(N(F)))(H(N)(N(H))))))	101	8.70548	1.63047e-42
FHLLGDPHTKJCTLSIR	5 3 0 2	H(5)N(3)F(2)	(N(F)(N(H(H(H))(H(N(H(F)))))))	101	19.2843	3.66965e-91
FHLLGDPHTKJCTLSIR	4 4 0 2	H(4)N(4)F(2)	(N(N(H(H(N(F)))(H(N(H)(F))))))	101	26.1789	4.42421e-90
DRFHLLGDPHTKJCTLSIR	5 4 0 2	H(5)N(4)F(2)	(N(F)(N(H(H(N(H)))(H(N(H(F)))))))	101	15.4758	1.42892e-113
DRFHLLGDPHTKJCTLSIR	4 5 0 2	H(4)N(5)F(2)	(N(F)(N(H(H(N(F)))(H(N)(N(H))))))	101	44.9271	4.62376e-260
FHLLGDPHTKJCTLSIR	6 6 0 1	H(6)N(6)F(1)	(N(F)(N(H(N)(H(N(H)))(H(N(H))(N(H))))))	101	6.61169	3.91038e-34
DRFHLLGDPHTKJCTLSIR	5 4 0 1	H(5)N(4)F(1)	(N(F)(N(H(H(N(H)))(H(N(H))))))	101	21.0972	3.17638e-101
FHLLGDPHTKJCTLSIR	4 3 0 1	H(4)N(3)F(1)	(N(F)(N(H(H)(H(N(H))))))	101	32.0436	1.82354e-96
FHLLGDPHTKJCTLSIR	6 4 0 1	H(6)N(4)F(1)	(N(F)(N(H(H(N(H)))(H(H(N(H)))))))	101	7.10858	1.64733e-36
FHLLGDPHTKJCTLSIR	5 5 0 3	H(5)N(5)F(3)	(N(F)(N(H(N)(H(N(H(F))))(H(N(H(F)))))))	101	9.90033	3.78265e-55
FHLLGDPHTKJCTLSIR	5 3 0 1	H(5)N(3)F(1)	(N(F)(N(H(H)(H(N(H(H)))))))	101	21.0505	2.94534e-59
FHLLGDPHTKJCTLSIR	4 4 0 2	H(4)N(4)F(2)	(N(F)(N(H(H(H))(H(N)(N(F))))))	101	30.3618	6.82812e-91
FHLLGDPHTKJCTLSIR	5 4 0 1	H(5)N(4)F(1)	(N(F)(N(H(H(N(H)))(H(N(H))))))	101	37.2981	7.01724e-101
FHLLGDPHTKJCTLSIR	5 4 0 2	H(5)N(4)F(2)	(N(F)(N(H(H(N(H)))(H(N(H(F)))))))	101	25.5467	4.88533e-85
FHLLGDPHTKJCTLSIR	5 4 0 0	H(5)N(4)	(N(N(H(H(N))(H(H)(H)(N)))))	101	18.7549	1.23506e-72
FHLLGDPHTKJCTLSIR	5 5 0 2	H(5)N(5)F(2)	(N(F)(N(H(H(N(F)))(H(N(H))(N(H))))))	101	8.96278	4.69437e-45
FHLLGDPHTKJCTLSIR	5 5 0 1	H(5)N(5)F(1)	(N(F)(N(H(N)(H(N(H)))(H(N(H))))))	101	42.064	1.72054e-151
FHLLGDPHTKJCTLSIR	5 4 0 2	H(5)N(4)F(2)	(N(N(H(H(N(H(F))))(H(N(H(F)))))))	101	15.3328	6.40897e-61
FHLLGDPHTKJCTLSIR	5 4 0 1	H(5)N(4)F(1)	(N(F)(N(H(H(N(H)))(H(N(H))))))	101	33.4718	2.89813e-153
FHLLGDPHTKJCTLSIR	3 4 0 2	H(3)N(4)F(2)	(N(N(H(H(N(F)))(H(N(F))))))	101	13.5361	1.00172e-55
FHLLGDPHTKJCTLSIR	3 5 0 2	H(3)N(5)F(2)	(N(F)(N(H(H(N)(N))(H(N(F))))))	101	13.8988	1.06641e-39
FHLLGDPHTKJCTLSIR	4 5 0 2	H(4)N(5)F(2)	(N(F)(N(H(H(N(F)))(H(N)(N(H))))))	101	9.41539	1.12988e-57
DRFHLLGDPHTKJCTLSIR	4 5 0 2	H(4)N(5)F(2)	(N(F)(N(H(N)(H(N(H)))(H(N(F))))))	101	14.5804	0.00387597
JCTLSIR	5 4 2 0	H(5)N(4)A(2)	(N(N(H(H(N(H(A))))(H(N(H(A)))))))	101	10.1928	0.00931414
FHLLGDPHTKJCTLSIR	4 3 0 2	H(4)N(3)F(2)	(N(F)(N(H(H)(H(N(H(F)))))))	101	9.03923	1.94174e-33
FHLLGDPHTKJCTLSIR	3 4 0 2	H(3)N(4)F(2)	(N(F)(N(H(H(N))(H(N(F))))))	101	15.1975	1.21912e-81
FHLLGDPHTKJCTLSIR	6 4 0 1	H(6)N(4)F(1)	(N(F)(N(H(H(N(H)))(H(H(N(H)))))))	101	20.5207	2.90446e-89
FHLLGDPHTKJCTLSIR	3 6 0 2	H(3)N(6)F(2)	(N(N(H(H(N)(N(F)))(H(N)(N(F))))))	101	5.82488	1.00582e-26
FHLLGDPHTKJCTLSIR	4 4 0 1	H(4)N(4)F(1)	(N(N(H(H(N))(H(N(H(F)))))))	101	34.3179	6.33453e-67
FHLLGDPHTKJCTLSIR	5 5 0 1	H(5)N(5)F(1)	(N(F)(N(H(N)(H(N(H)))(H(N(H))))))	101	52.9212	1.28588e-140
FHLLGDPHTKJCTLSIR	4 5 0 1	H(4)N(5)F(1)	(N(F)(N(H(H(N)(N))(H(N(H))))))	101	24.9824	2.83624e-88
FHLLGDPHTKJCTLSIR	4 5 0 2	H(4)N(5)F(2)	(N(N(H(H(N(F)))(H(N(H))(N(F))))))	101	27.1291	1.6883e-95
JCTLSIR	5 4 2 1	H(5)N(4)A(2)F(1)	(N(F)(N(H(H(N(H(A))))(H(N(H(A)))))))	101	10.7368	0.00387597
FHLLGDPHTKJCTLSIR	4 5 0 1	H(4)N(5)F(1)	(N(F)(N(H(H(N))(H(N)(N(H))))))	101	9.91948	2.37934e-66
DRFHLLGDPHTKJCTLSIR	4 5 0 2	H(4)N(5)F(2)	(N(F)(N(H(H(N)(N))(H(N(H)(F))))))	101	29.3313	1.068e-205
FHLLGDPHTKJCTLSIR	5 3 0 1	H(5)N(3)F(1)	(N(N(H(H(H))(H(N(H)(F))))))	101	15.7393	2.40937e-40
FHLLGDPHTKJCTLSIR	4 4 0 1	H(4)N(4)F(1)	(N(F)(N(H(H(N))(H(N(H))))))	101	31.1253	1.1055e-130
JCTLSIR	5 4 2 1	H(5)N(4)A(2)F(1)	(N(F)(N(H(H(N(H(A))))(H(N(H(A)))))))	101	11.1782	0.00387597
FHLLGDPHTKJCTLSIR	4 5 0 1	H(4)N(5)F(1)	(N(N(H(H(N(F)))(H(N)(N(H))))))	101	6.35754	6.66694e-15
FHLLGDPHTKJCTLSIR	6 4 0 1	H(6)N(4)F(1)	(N(F)(N(H(H(N(H)))(H(H(N(H)))))))	101	25.505	8.46015e-89
FHLLGDPHTKJCTLSIR	4 4 0 1	H(4)N(4)F(1)	(N(F)(N(H(H(N))(H(N(H))))))	101	15.3258	2.27489e-63
FHLLGDPHTKJCTLSIR	4 4 0 2	H(4)N(4)F(2)	(N(F)(N(H(H(N(H)))(H(N(F))))))	101	25.853	9.54436e-141
FHLLGDPHTKJCTLSIR	5 5 0 0	H(5)N(5)	(N(N(H(N)(H(N(H)))(H(N(H))))))	101	7.77507	2.52637e-25
FHLLGDPHTKJCTLSIR	5 5 0 2	H(5)N(5)F(2)	(N(F)(N(H(N)(H(N(H)))(H(N(H(F)))))))	101	8.13228	1.05173e-44
JCTLSIR	5 4 2 0	H(5)N(4)A(2)	(N(N(H(H(N(H(A))))(H(N(H(A)))))))	101	11.3119	0.00387597
JCTLSIR	5 4 2 0	H(5)N(4)A(2)	(N(N(H(H(N(H(A))))(H(N(H(A)))))))	101	13.6759	7.92424e-95
FHLLGDPHTKJCTLSIR	5 4 0 1	H(5)N(4)F(1)	(N(F)(N(H(H(N(H)))(H(N(H))))))	101	29.5465	1.38715e-85
FHLLGDPHTKJCTLSIR	4 5 0 2	H(4)N(5)F(2)	(N(F)(N(H(H(N(F)))(H(N)(N(H))))))	101	15.3751	2.84442e-84
FHLLGDPHTKJCTLSIR	5 5 0 1	H(5)N(5)F(1)	(N(F)(N(H(H(N))(H(N(H))(N(H))))))	101	24.4425	9.5367e-49
FHLLGDPHTKJCTLSIR	4 4 0 2	H(4)N(4)F(2)	(N(N(H(H(N(F)))(H(N(H)(F))))))	101	10.9812	2.0719e-80
FHLLGDPHTKJCTLSIR	5 4 0 1	H(5)N(4)F(1)	(N(N(H(H(N(H)))(H(N(H(F)))))))	101	8.54905	5.70479e-47
DRFHLLGDPHTKJCTLSIR	5 4 0 1	H(5)N(4)F(1)	(N(F)(N(H(H(N(H)))(H(N(H))))))	101	30.528	5.51166e-195
JCTLSIR	6 4 1 1	H(6)N(4)A(1)F(1)	(N(N(H(H(N(H(H))))(H(N(F)(H(A)))))))	101	2.85214	0.00218818
DRFHLLGDPHTKJCTLSIR	4 4 0 2	H(4)N(4)F(2)	(N(F)(N(H(H(H))(H(N)(N(F))))))	101	14.0416	1.52365e-34
FHLLGDPHTKJCTLSIR	4 4 0 2	H(4)N(4)F(2)	(N(F)(N(H(H(N(H)))(H(N(F))))))	101	12.8265	1.41064e-68
FHLLGDPHTKJCTLSIR	5 4 0 1	H(5)N(4)F(1)	(N(N(H(H(N(H)))(H(N(H(F)))))))	101	18.5997	3.5893e-48
FHLLGDPHTKJCTLSIR	4 5 0 1	H(4)N(5)F(1)	(N(F)(N(H(N)(H(N))(H(N(H))))))	101	35.8149	7.94759e-137
FHLLGDPHTKJCTLSIR	4 3 0 1	H(4)N(3)F(1)	(N(N(H(H)(H(N(H(F)))))))	101	22.6746	2.21836e-12
DRFHLLGDPHTKJCTLSIR	5 4 0 1	H(5)N(4)F(1)	(N(F)(N(H(H(N(H)))(H(N(H))))))	101	40.3258	1.6532e-211
FHLLGDPHTKJCTLSIR	5 5 0 1	H(5)N(5)F(1)	(N(F)(N(H(N)(H(N(H)))(H(N(H))))))	101	30.0997	1.23343e-128
DRFHLLGDPHTKJCTLSIR	4 4 0 2	H(4)N(4)F(2)	(N(F)(N(H(N)(H(H))(H(N(F))))))	101	31.4892	5.62646e-169
FHLLGDPHTKJCTLSIR	3 4 0 1	H(3)N(4)F(1)	(N(N(H(H(N))(H(N(F))))))	101	9.74973	1.22851e-51
FHLLGDPHTKJCTLSIR	4 5 0 1	H(4)N(5)F(1)	(N(F)(N(H(H)(N)(H(N)(N(H))))))	101	16.0959	1.66339e-72
DRFHLLGDPHTKJCTLSIR	5 4 0 1	H(5)N(4)F(1)	(N(F)(N(H(H(N(H)))(H(N(H))))))	101	15.0916	1.23373e-88
JCTLSIR	5 4 2 0	H(5)N(4)A(2)	(N(N(H(H(N(H(A))))(H(N(H(A)))))))	101	12.0029	0.00931414
DRFHLLGDPHTKJCTLSIR	4 5 0 1	H(4)N(5)F(1)	(N(F)(N(H(H(N))(H(N)(N(H))))))	101	18.3199	6.72068e-96
JCTLSIR	5 4 2 1	H(5)N(4)A(2)F(1)	(N(F)(N(H(H(N(H(A))))(H(N(H(A)))))))	101	14.2175	0.00387597
FHLLGDPHTKJCTLSIR	4 4 0 1	H(4)N(4)F(1)	(N(F)(N(H(H(N))(H(N(H))))))	101	28.0427	8.28711e-126
FHLLGDPHTKJCTLSIR	4 3 0 1	H(4)N(3)F(1)	(N(N(H(H)(H(N(H(F)))))))	101	10.7928	1.47993e-50
FHLLGDPHTKJCTLSIR	3 4 0 2	H(3)N(4)F(2)	(N(N(H(H(N(F)))(H(N(F))))))	101	7.68768	8.07635e-25
DRFHLLGDPHTKJCTLSIR	4 4 0 2	H(4)N(4)F(2)	(N(F)(N(H(N)(H(H))(H(N(F))))))	101	26.5679	7.02712e-110
DRFHLLGDPHTKJCTLSIR	5 5 0 2	H(5)N(5)F(2)	(N(F)(N(H(N)(H(N(H)))(H(N(H(F)))))))	101	11.7514	5.67657e-62
FHLLGDPHTKJCTLSIR	4 4 0 1	H(4)N(4)F(1)	(N(N(H(H(N))(H(N(H(F)))))))	101	17.3151	1.03812e-58
FHLLGDPHTKJCTLSIR	4 5 0 1	H(4)N(5)F(1)	(N(F)(N(H(H(N))(H(N)(N(H))))))	101	26.604	6.89868e-64
JCTLSIR	5 4 2 1	H(5)N(4)A(2)F(1)	(N(F)(N(H(H(N(H(A))))(H(N(H(A)))))))	101	9.43094	0.00931414
FHLLGDPHTKJCTLSIR	5 5 0 1	H(5)N(5)F(1)	(N(F)(N(H(H(N))(H(N(H))(N(H))))))	101	19.2998	5.59026e-71
DRFHLLGDPHTKJCTLSIR	4 5 0 1	H(4)N(5)F(1)	(N(F)(N(H(H(N))(H(N)(N(H))))))	101	21.7407	5.53181e-131
DRFHLLGDPHTKJCTLSIR	4 5 0 2	H(4)N(5)F(2)	(N(F)(N(H(H(N(F)))(H(N)(N(H))))))	101	2.44707	0.00670498
DRFHLLGDPHTKJCTLSIR	5 5 0 1	H(5)N(5)F(1)	(N(F)(N(H(N)(H(N(H)))(H(N(H))))))	101	4.81047	0.00387597
FHLLGDPHTKJCTLSIR	4 5 0 1	H(4)N(5)F(1)	(N(N(H(H(N(F)))(H(N)(N(H))))))	101	5.95305	3.48538e-37
DRFHLLGDPHTKJCTLSIR	5 5 0 1	H(5)N(5)F(1)	(N(F)(N(H(H(N(H)))(H(N)(N(H))))))	101	29.7868	3.26226e-129
FHLLGDPHTKJCTLSIR	4 4 0 1	H(4)N(4)F(1)	(N(F)(N(H(H(N))(H(N(H))))))	101	15.8251	3.5538e-74
DRFHLLGDPHTKJCTLSIR	5 5 0 1	H(5)N(5)F(1)	(N(F)(N(H(N)(H(N(H)))(H(N(H))))))	101	6.66825	0.00387597
FHLLGDPHTKJCTLSIR	5 4 0 1	H(5)N(4)F(1)	(N(F)(N(H(H(N(H)))(H(N(H))))))	101	9.80274	6.71625e-46
DRFHLLGDPHTKJCTLSIR	3 4 0 2	H(3)N(4)F(2)	(N(F)(N(H(H(N))(H(N(F))))))	101	8.176	3.64981e-23
DRFHLLGDPHTKJCTLSIR	5 4 0 1	H(5)N(4)F(1)	(N(F)(N(H(H(N(H)))(H(N(H))))))	101	32.9699	1.51989e-192
FHLLGDPHTKJCTLSIR	4 5 0 2	H(4)N(5)F(2)	(N(F)(N(H(H(N(F)))(H(N)(N(H))))))	101	6.79051	5.65993e-40
FHLLGDPHTKJCTLSIR	5 4 0 1	H(5)N(4)F(1)	(N(F)(N(H(H(N(H)))(H(N(H))))))	101	14.532	9.59013e-85
DRFHLLGDPHTKJCTLSIR	5 4 0 1	H(5)N(4)F(1)	(N(F)(N(H(H(N(H)))(H(N(H))))))	101	14.8009	1.38608e-112
DRFHLLGDPHTKJCTLSIR	5 5 0 1	H(5)N(5)F(1)	(N(F)(N(H(N)(H(N(H)))(H(N(H))))))	101	39.8557	5.79132e-140
LSVJVTALTHR	4 5 0 3	H(4)N(5)F(3)	(N(N(H(H(N(H)(F)))(H(N(F))(N(F))))))	138	3.64392	0.00578035
LSVJVTALTHR	6 5 0 1	H(6)N(5)F(1)	(N(F)(N(H(H(N(H)))(H(N(H(N(H))))))))	138	1.72622	0.00931414
LSVJVTALTHR	4 5 0 2	H(4)N(5)F(2)	(N(F)(N(H(H(N(F)))(H(N)(N(H))))))	138	25.0087	2.44346e-149
LSVJVTALTHR	6 6 0 1	H(6)N(6)F(1)	(N(F)(N(H(N)(H(N(H)))(H(N(H))(N(H))))))	138	7.6269	6.90966e-53
LSVJVTALTHR	5 5 0 1	H(5)N(5)F(1)	(N(F)(N(H(N)(H(N(H)))(H(N(H))))))	138	15.8952	1.24855e-102
LSVJVTALTHR	5 4 0 1	H(5)N(4)F(1)	(N(F)(N(H(H(N(H)))(H(N(H))))))	138	11.1593	1.40921e-75
LSVJVTALTHR	5 4 0 1	H(5)N(4)F(1)	(N(F)(N(H(H(N(H)))(H(N(H))))))	138	11.7164	8.91006e-87
LSVJVTALTHR	5 3 0 2	H(5)N(3)F(2)	(N(F)(N(H(H(H))(H(N(H(F)))))))	138	5.90712	1.91718e-28
LSVJVTALTHR	5 3 0 2	H(5)N(3)F(2)	(N(F)(N(H(H(H))(H(N(H(F)))))))	138	5.15624	3.16862e-15
LSVJVTALTHR	4 4 0 2	H(4)N(4)F(2)	(N(F)(N(H(H(N(H)))(H(N(F))))))	138	23.6227	7.05532e-107
LSVJVTALTHR	4 5 0 1	H(4)N(5)F(1)	(N(F)(N(H(N)(H(N))(H(N(H))))))	138	16.4263	1.66554e-107
LSVJVTALTHR	5 5 0 1	H(5)N(5)F(1)	(N(F)(N(H(N)(H(N(H)))(H(N(H))))))	138	25.7039	1.82865e-133
LSVJVTALTHR	4 5 0 2	H(4)N(5)F(2)	(N(F)(N(H(H(N(F)))(H(N)(N(H))))))	138	5.02162	0.00387597
LSVJVTALTHR	5 5 0 1	H(5)N(5)F(1)	(N(F)(N(H(N)(H(N(H)))(H(N(H))))))	138	19.8433	4.69276e-114
LSVJVTALTHR	5 4 0 1	H(5)N(4)F(1)	(N(F)(N(H(H(N(H)))(H(N(H))))))	138	14.4699	6.19277e-84
LSVJVTALTHR	4 5 0 1	H(4)N(5)F(1)	(N(F)(N(H(N)(H(N))(H(N(H))))))	138	19.8721	1.28404e-108
LSVJVTALTHR	4 5 0 2	H(4)N(5)F(2)	(N(F)(N(H(H(N(F)))(H(N)(N(H))))))	138	11.0732	4.02444e-64
LSVJVTALTHR	4 5 0 2	H(4)N(5)F(2)	(N(F)(N(H(H(N(F)))(H(N)(N(H))))))	138	3.58867	0.00387597
LSVJVTALTHR	4 5 0 1	H(4)N(5)F(1)	(N(F)(N(H(H(N))(H(N)(N(H))))))	138	7.71474	0.00118064
LSVJVTALTHR	7 2 0 0	H(7)N(2)	(N(N(H(H(H(H)))(H(H(H))))))	138	21.9441	4.0942e-57
LSVJVTALTHR	6 3 0 0	H(6)N(3)	(N(N(H(H(H)(H))(H(N(H))))))	138	6.80345	2.53885e-29
LSVJVTALTHR	6 2 0 0	H(6)N(2)	(N(N(H(H(H))(H(H(H))))))	138	11.4541	6.51129e-26
LSVJVTALTHR	5 4 0 0	H(5)N(4)	(N(N(H(H(N(H)))(H(N(H))))))	138	5.09523	0.00387597
DRFHLLGDPHTKJCTLSIR	5 4 0 4	H(5)N(4)F(4)	(N(F)(N(H(H(N(H(F))))(H(N(F)(H(F)))))))	101	3.67877	1.83444e-11
FHLLGDPHTKJCTLSIR	6 5 0 3	H(6)N(5)F(3)	(N(F)(N(H(H(N(H)(F)))(H(N(H))(N(H)(F))))))	101	10.1432	1.46448e-74
FHLLGDPHTKJCTLSIR	5 4 1 2	H(5)N(4)A(1)F(2)	(N(F)(N(H(H(N(H(A))))(H(N(H(F)))))))	101	10.1693	4.97184e-66
DRFHLLGDPHTKJCTLSIR	5 4 1 1	H(5)N(4)A(1)F(1)	(N(F)(N(H(H(N(H)))(H(N(H(A)))))))	101	11.0799	7.02649e-44
DRFHLLGDPHTKJCTLSIR	6 4 0 2	H(6)N(4)F(2)	(N(F)(N(H(H(H)(H))(H(N(H))(N(F))))))	101	14.2287	5.88423e-79
DRFHLLGDPHTKJCTLSIR	5 5 0 2	H(5)N(5)F(2)	(N(F)(N(H(H(N))(H(N(H))(N(H(F)))))))	101	2.79326	0.00218818
DRFHLLGDPHTKJCTLSIR	6 4 1 0	H(6)N(4)A(1)	(N(N(H(H(N(H(H))))(H(N(H(A)))))))	101	10.4128	2.72957e-41
DRFHLLGDPHTKJCTLSIR	5 5 0 2	H(5)N(5)F(2)	(N(F)(N(H(N)(H(N(H)))(H(N(H(F)))))))	101	7.18739	3.26146e-39
DRFHLLGDPHTKJCTLSIR	6 4 1 0	H(6)N(4)A(1)	(N(N(H(H(N(H(H))))(H(N(H(A)))))))	101	7.90971	1.89533e-32
FHLLGDPHTKJCTLSIR	6 5 0 3	H(6)N(5)F(3)	(N(F)(N(H(H(N(H)(F)))(H(N(H))(N(H)(F))))))	101	4.42211	1.85747e-13
DRFHLLGDPHTKJCTLSIR	5 4 1 2	H(5)N(4)A(1)F(2)	(N(F)(N(H(H(N(H(A))))(H(N(H(F)))))))	101	2.00678	0.00387598
FHLLGDPHTKJCTLSIR	4 5 0 4	H(4)N(5)F(4)	(N(F)(N(H(H(N(H)(F)))(H(N(F))(N(F))))))	101	3.12327	0.00118064
DRFHLLGDPHTKJCTLSIR	5 4 1 1	H(5)N(4)A(1)F(1)	(N(F)(N(H(H(N(H)))(H(N(H(A)))))))	101	27.9637	4.50902e-177
FHLLGDPHTKJCTLSIR	6 5 0 3	H(6)N(5)F(3)	(N(F)(N(H(H(N(H)(F)))(H(N(H))(N(H)(F))))))	101	18.1857	3.14847e-98
DRFHLLGDPHTKJCTLSIR	5 5 0 3	H(5)N(5)F(3)	(N(F)(N(H(N)(H(N(H(F))))(H(N(H(F)))))))	101	22.3896	3.96695e-68
FHLLGDPHTKJCTLSIR	5 6 0 4	H(5)N(6)F(4)	(N(F)(N(H(H(N(F))(N(F)))(H(N(H))(N(H)(F))))))	101	1.81837	0.00670498
DRFHLLGDPHTKJCTLSIR	5 5 0 3	H(5)N(5)F(3)	(N(F)(N(H(N)(H(N(H(F))))(H(N(H(F)))))))	101	3.39411	0.00387597
DRFHLLGDPHTKJCTLSIR	5 4 0 3	H(5)N(4)F(3)	(N(F)(N(H(H(N(H(F))))(H(N(H(F)))))))	101	11.7263	0.00387597
FHLLGDPHTKJCTLSIR	6 5 1 1	H(6)N(5)A(1)F(1)	(N(F)(N(H(H(N(H(A))))(H(N(H))(N(H))))))	101	9.88259	2.42821e-17
FHLLGDPHTKJCTLSIR	6 5 1 1	H(6)N(5)A(1)F(1)	(N(F)(N(H(H(N(H(A))))(H(N(H))(N(H))))))	101	28.8189	7.29119e-134
FHLLGDPHTKJCTLSIR	6 4 0 2	H(6)N(4)F(2)	(N(F)(N(H(H(N(H)))(H(N(H(H)(F)))))))	101	11.0304	7.62732e-72
DRFHLLGDPHTKJCTLSIR	4 5 0 3	H(4)N(5)F(3)	(N(F)(N(H(H(N(F)))(H(N(H))(N(F))))))	101	33.7416	3.03111e-175
FHLLGDPHTKJCTLSIR	5 4 1 1	H(5)N(4)A(1)F(1)	(N(F)(N(H(H(N(H)))(H(N(H(A)))))))	101	17.2266	1.00759e-112
FHLLGDPHTKJCTLSIR	5 5 0 2	H(5)N(5)F(2)	(N(F)(N(H(H(N(F)))(H(N(H))(N(H))))))	101	17.2638	1.65033e-101
DRFHLLGDPHTKJCTLSIR	4 5 0 3	H(4)N(5)F(3)	(N(F)(N(H(H(N(F)))(H(N(H))(N(F))))))	101	12.2882	0.00387597
FHLLGDPHTKJCTLSIR	5 5 1 0	H(5)N(5)A(1)	(N(N(H(H(N)(N(H)))(H(N(H(A)))))))	101	18.5847	2.19088e-65
DRFHLLGDPHTKJCTLSIR	4 5 0 3	H(4)N(5)F(3)	(N(F)(N(H(H(N(F)))(H(N(H))(N(F))))))	101	8.30061	7.11767e-57
FHLLGDPHTKJCTLSIR	6 5 1 1	H(6)N(5)A(1)F(1)	(N(F)(N(H(H(N(H(A))))(H(N(H))(N(H))))))	101	12.4298	1.98885e-98
FHLLGDPHTKJCTLSIR	5 4 1 1	H(5)N(4)A(1)F(1)	(N(F)(N(H(H(N(H)))(H(N(H(A)))))))	101	35.563	1.90557e-113
FHLLGDPHTKJCTLSIR	5 5 1 2	H(5)N(5)A(1)F(2)	(N(N(H(H(N(H(A))))(H(N(F))(N(H)(F))))))	101	4.35072	5.30185e-07
FHLLGDPHTKJCTLSIR	5 4 1 2	H(5)N(4)A(1)F(2)	(N(F)(N(H(H(N(H(A))))(H(N(H(F)))))))	101	22.1877	3.2596e-125
FHLLGDPHTKJCTLSIR	5 5 1 1	H(5)N(5)A(1)F(1)	(N(F)(N(H(N)(H(N(H)))(H(N(H(A)))))))	101	22.1244	4.82345e-84
FHLLGDPHTKJCTLSIR	5 5 1 2	H(5)N(5)A(1)F(2)	(N(N(H(H(N(H(A))))(H(N(F))(N(H)(F))))))	101	2.83345	8.27469e-07
FHLLGDPHTKJCTLSIR	6 5 1 1	H(6)N(5)A(1)F(1)	(N(F)(N(H(H(N(H)))(H(N(H))(N(H(A)))))))	101	5.34449	1.19148e-15
FHLLGDPHTKJCTLSIR	4 5 1 1	H(4)N(5)A(1)F(1)	(N(F)(N(H(H(N)(N))(H(N(H(A)))))))	101	25.5982	8.31204e-66
FHLLGDPHTKJCTLSIR	6 5 0 2	H(6)N(5)F(2)	(N(F)(N(H(N)(H(H)(H))(H(N(H))(N(F))))))	101	9.61272	2.35473e-49
FHLLGDPHTKJCTLSIR	5 5 1 1	H(5)N(5)A(1)F(1)	(N(F)(N(H(N)(H(N(H)))(H(N(H(A)))))))	101	35.4956	1.80724e-119
DRFHLLGDPHTKJCTLSIR	5 4 1 1	H(5)N(4)A(1)F(1)	(N(F)(N(H(H(N(H)))(H(N(H(A)))))))	101	31.1322	1.02529e-175
FHLLGDPHTKJCTLSIR	5 4 0 1	H(5)N(4)F(1)	(N(F)(N(H(H(N(H)))(H(N(H))))))	101	57.9275	2.70377e-158
FHLLGDPHTKJCTLSIR	5 4 0 1	H(5)N(4)F(1)	(N(F)(N(H(H(N(H)))(H(N(H))))))	101	60.6886	1.12294e-142
FHLLGDPHTKJCTLSIR	5 4 0 2	H(5)N(4)F(2)	(N(N(H(H(N(H(F))))(H(N(H(F)))))))	101	20.0629	1.41357e-66
FHLLGDPHTKJCTLSIR	5 4 1 0	H(5)N(4)A(1)	(N(N(H(H(N(H)))(H(N(H(A)))))))	101	13.5065	4.8524e-81
DRFHLLGDPHTKJCTLSIR	4 4 1 1	H(4)N(4)A(1)F(1)	(N(F)(N(H(H(N))(H(N(H(A)))))))	101	12.1075	3.13611e-05
FHLLGDPHTKJCTLSIR	6 4 0 2	H(6)N(4)F(2)	(N(F)(N(H(H(N(H)))(H(N(H(H)(F)))))))	101	12.0901	3.43332e-78
FHLLGDPHTKJCTLSIR	4 5 1 1	H(4)N(5)A(1)F(1)	(N(F)(N(H(H(N)(N))(H(N(H(A)))))))	101	28.2152	2.51913e-118
DRFHLLGDPHTKJCTLSIR	5 4 1 0	H(5)N(4)A(1)	(N(N(H(H(N(H)))(H(N(H(A)))))))	101	3.2795	0.00387597
DRFHLLGDPHTKJCTLSIR	4 5 0 3	H(4)N(5)F(3)	(N(F)(N(H(H(N(F)))(H(N(H))(N(F))))))	101	5.82412	0.0032538
FHLLGDPHTKJCTLSIR	5 5 1 0	H(5)N(5)A(1)	(N(N(H(H(N)(N(H)))(H(N(H(A)))))))	101	7.62786	1.01796e-32
FHLLGDPHTKJCTLSIR	6 4 1 0	H(6)N(4)A(1)	(N(N(H(H(N(H(H))))(H(N(H(A)))))))	101	2.61078	0.00218818
FHLLGDPHTKJCTLSIR	5 6 0 3	H(5)N(6)F(3)	(N(F)(N(H(H(N(H))(N(F)))(H(N(H))(N(F))))))	101	4.17248	4.2408e-11
FHLLGDPHTKJCTLSIR	5 4 1 0	H(5)N(4)A(1)	(N(N(H(H(N(H)))(H(N(H(A)))))))	101	25.1088	2.90537e-115
FHLLGDPHTKJCTLSIR	5 4 1 1	H(5)N(4)A(1)F(1)	(N(F)(N(H(H(N(H)))(H(N(H(A)))))))	101	79.7199	1.05549e-293
FHLLGDPHTKJCTLSIR	5 4 1 1	H(5)N(4)A(1)F(1)	(N(F)(N(H(H(N(H)))(H(N(H(A)))))))	101	26.3968	3.1013e-138
FHLLGDPHTKJCTLSIR	4 5 1 1	H(4)N(5)A(1)F(1)	(N(F)(N(H(H(N)(N))(H(N(H(A)))))))	101	20.4862	1.63865e-147
FHLLGDPHTKJCTLSIR	5 3 1 1	H(5)N(3)A(1)F(1)	(N(F)(N(H(H(H))(H(N(H(A)))))))	101	47.5121	6.21604e-185
FHLLGDPHTKJCTLSIR	6 6 0 3	H(6)N(6)F(3)	(N(F)(N(H(N)(H(N(H)(F)))(H(N(H))(N(H)(F))))))	101	17.7749	5.88416e-77
FHLLGDPHTKJCTLSIR	5 5 0 3	H(5)N(5)F(3)	(N(F)(N(H(N)(H(N(H(F))))(H(N(H(F)))))))	101	23.028	1.92499e-112
FHLLGDPHTKJCTLSIR	5 5 0 2	H(5)N(5)F(2)	(N(N(H(H)(N)(H(N(H)(F))(N(H)(F))))))	101	18.2834	2.17735e-18
FHLLGDPHTKJCTLSIR	6 6 0 3	H(6)N(6)F(3)	(N(F)(N(H(N)(H(N(H)(F)))(H(N(H))(N(H)(F))))))	101	12.2654	4.4592e-67
FHLLGDPHTKJCTLSIR	5 3 1 1	H(5)N(3)A(1)F(1)	(N(F)(N(H(H(H))(H(N(H(A)))))))	101	23.8567	5.9449e-100
FHLLGDPHTKJCTLSIR	5 3 0 3	H(5)N(3)F(3)	(N(F)(N(H(H(H))(H(N(F)(H(F)))))))	101	12.5758	4.11206e-41
FHLLGDPHTKJCTLSIR	6 6 1 1	H(6)N(6)A(1)F(1)	(N(F)(N(H(N)(H(N(H(A))))(H(N(H))(N(H))))))	101	7.49866	5.21856e-39
FHLLGDPHTKJCTLSIR	5 3 1 1	H(5)N(3)A(1)F(1)	(N(N(H(H(H))(H(N(F)(H(A)))))))	101	20.3543	1.52585e-86
FHLLGDPHTKJCTLSIR	4 4 1 1	H(4)N(4)A(1)F(1)	(N(F)(N(H(H(N))(H(N(H(A)))))))	101	18.8929	1.75298e-91
FHLLGDPHTKJCTLSIR	5 4 1 1	H(5)N(4)A(1)F(1)	(N(F)(N(H(H(N(H)))(H(N(H(A)))))))	101	33.2322	1.40013e-137
FHLLGDPHTKJCTLSIR	5 5 1 1	H(5)N(5)A(1)F(1)	(N(F)(N(H(H(N)(N(H)))(H(N(H(A)))))))	101	14.8518	1.01831e-45
FHLLGDPHTKJCTLSIR	5 4 0 1	H(5)N(4)F(1)	(N(F)(N(H(H(N(H)))(H(N(H))))))	101	44.7315	6.55203e-122
FHLLGDPHTKJCTLSIR	5 3 1 1	H(5)N(3)A(1)F(1)	(N(F)(N(H(H(H))(H(N(H(A)))))))	101	63.2181	9.07079e-253
FHLLGDPHTKJCTLSIR	5 4 1 0	H(5)N(4)A(1)	(N(N(H(H(N(H)))(H(N(H(A)))))))	101	10.1825	4.36072e-71
FHLLGDPHTKJCTLSIR	5 5 1 1	H(5)N(5)A(1)F(1)	(N(F)(N(H(N)(H(N(H)))(H(N(H(A)))))))	101	14.4648	4.57898e-75
FHLLGDPHTKJCTLSIR	4 3 1 1	H(4)N(3)A(1)F(1)	(N(F)(N(H(H)(H(N(H(A)))))))	101	18.0892	1.92112e-84
FHLLGDPHTKJCTLSIR	4 5 1 1	H(4)N(5)A(1)F(1)	(N(F)(N(H(N)(H(N))(H(N(H(A)))))))	101	28.9596	1.02323e-109
FHLLGDPHTKJCTLSIR	4 4 1 1	H(4)N(4)A(1)F(1)	(N(F)(N(H(H(N))(H(N(H(A)))))))	101	23.4389	2.82388e-124
FHLLGDPHTKJCTLSIR	4 5 1 2	H(4)N(5)A(1)F(2)	(N(F)(N(H(H(N)(N(F)))(H(N(H(A)))))))	101	8.97621	4.41205e-50
FHLLGDPHTKJCTLSIR	5 4 1 2	H(5)N(4)A(1)F(2)	(N(F)(N(H(H(N(H(A))))(H(N(H(F)))))))	101	5.72911	3.91245e-31
FHLLGDPHTKJCTLSIR	4 4 1 1	H(4)N(4)A(1)F(1)	(N(F)(N(H(H(N))(H(N(H(A)))))))	101	30.6159	2.72888e-102
FHLLGDPHTKJCTLSIR	4 4 1 1	H(4)N(4)A(1)F(1)	(N(N(H(H(N(F)))(H(N(H(A)))))))	101	12.1022	5.39318e-23
FHLLGDPHTKJCTLSIR	4 5 1 1	H(4)N(5)A(1)F(1)	(N(F)(N(H(H(N)(N))(H(N(H(A)))))))	101	14.3396	2.04969e-81
FHLLGDPHTKJCTLSIR	4 3 1 1	H(4)N(3)A(1)F(1)	(N(F)(N(H(H)(H(N(H(A)))))))	101	57.6835	3.20871e-232
FHLLGDPHTKJCTLSIR	5 4 1 0	H(5)N(4)A(1)	(N(N(H(H(N(H)))(H(N(H(A)))))))	101	18.3684	6.09139e-86
FHLLGDPHTKJCTLSIR	5 5 1 1	H(5)N(5)A(1)F(1)	(N(F)(N(H(N)(H(N(H)))(H(N(H(A)))))))	101	21.5112	3.30216e-92
FHLLGDPHTKJCTLSIR	4 5 0 3	H(4)N(5)F(3)	(N(N(H(H(N(H)(F)))(H(N(F))(N(F))))))	101	5.49729	2.66577e-16
FHLLGDPHTKJCTLSIR	4 5 1 2	H(4)N(5)A(1)F(2)	(N(N(H(H(N(H(A))))(H(N(F))(N(F))))))	101	5.75964	1.47519e-21
FHLLGDPHTKJCTLSIR	4 4 1 1	H(4)N(4)A(1)F(1)	(N(F)(N(H(H(N))(H(N(H(A)))))))	101	30.5632	2.08703e-123
FHLLGDPHTKJCTLSIR	5 3 1 1	H(5)N(3)A(1)F(1)	(N(N(H(H(H))(H(N(F)(H(A)))))))	101	12.2976	9.58985e-42
FHLLGDPHTKJCTLSIR	4 5 0 3	H(4)N(5)F(3)	(N(N(H(N)(H(N(F)))(H(N(F)(H(F)))))))	101	10.85	5.37598e-42
FHLLGDPHTKJCTLSIR	5 4 0 3	H(5)N(4)F(3)	(N(F)(N(H(H(N(H(F))))(H(N(H(F)))))))	101	35.8431	4.74151e-202
FHLLGDPHTKJCTLSIR	5 4 1 1	H(5)N(4)A(1)F(1)	(N(F)(N(H(H(N(H)))(H(N(H(A)))))))	101	30.5055	7.88174e-142
FHLLGDPHTKJCTLSIR	5 4 0 3	H(5)N(4)F(3)	(N(F)(N(H(H(N(H(F))))(H(N(H(F)))))))	101	19.5159	4.44939e-126
FHLLGDPHTKJCTLSIR	5 3 1 1	H(5)N(3)A(1)F(1)	(N(F)(N(H(H(H))(H(N(H(A)))))))	101	22.8428	1.80525e-99
FHLLGDPHTKJCTLSIR	5 4 0 2	H(5)N(4)F(2)	(N(N(H(H(N(H(F))))(H(N(H(F)))))))	101	13.877	3.01196e-73
FHLLGDPHTKJCTLSIR	5 3 0 3	H(5)N(3)F(3)	(N(F)(N(H(H(H))(H(N(F)(H(F)))))))	101	3.04127	0.00118064
FHLLGDPHTKJCTLSIR	5 4 1 1	H(5)N(4)A(1)F(1)	(N(F)(N(H(H(N(H)))(H(N(H(A)))))))	101	8.4217	2.91575e-36
FHLLGDPHTKJCTLSIR	5 3 0 3	H(5)N(3)F(3)	(N(F)(N(H(H(H))(H(N(F)(H(F)))))))	101	12.0332	5.05866e-69
FHLLGDPHTKJCTLSIR	5 4 1 1	H(5)N(4)A(1)F(1)	(N(F)(N(H(H(N(H)))(H(N(H(A)))))))	101	10.3761	1.54769e-27
FHLLGDPHTKJCTLSIR	4 3 1 1	H(4)N(3)A(1)F(1)	(N(F)(N(H(H)(H(N(H(A)))))))	101	25.3172	1.37292e-73
FHLLGDPHTKJCTLSIR	5 5 1 1	H(5)N(5)A(1)F(1)	(N(F)(N(H(N)(H(N(H)))(H(N(H(A)))))))	101	3.81456	0.00387597
FHLLGDPHTKJCTLSIR	5 4 0 3	H(5)N(4)F(3)	(N(F)(N(H(H(N(H(F))))(H(N(H(F)))))))	101	5.4749	3.01265e-28
FHLLGDPHTKJCTLSIR	5 4 0 3	H(5)N(4)F(3)	(N(N(H(H(N(H)(F)))(H(N(F)(H(F)))))))	101	8.03839	3.24714e-27
FHLLGDPHTKJCTLSIR	5 4 0 3	H(5)N(4)F(3)	(N(F)(N(H(H(N(H(F))))(H(N(H(F)))))))	101	6.27749	1.17151e-31
DRFHLLGDPHTKJCTLSIR	5 4 1 3	H(5)N(4)A(1)F(3)	(N(F)(N(H(H(N(H)(F)))(H(N(F)(H(A)))))))	101	4.93107	0.00387597
FHLLGDPHTKJCTLSIR	6 5 1 3	H(6)N(5)A(1)F(3)	(N(F)(N(H(H(N(H(A))))(H(N(H)(F))(N(H)(F))))))	101	3.30082	0.00118064
FHLLGDPHTKJCTLSIR	6 5 1 3	H(6)N(5)A(1)F(3)	(N(F)(N(H(H(N(H)(F)))(H(N(F)(H(N(H(A)))))))))	101	9.05458	0.00218818
DRFHLLGDPHTKJCTLSIR	5 4 1 3	H(5)N(4)A(1)F(3)	(N(F)(N(H(H(N(H)(F)))(H(N(F)(H(A)))))))	101	10.315	0.00218818
FHLLGDPHTKJCTLSIR	6 5 1 3	H(6)N(5)A(1)F(3)	(N(F)(N(H(H(N(H)(F)))(H(N(F)(H(N(H(A)))))))))	101	5.24526	4.32493e-28
FHLLGDPHTKJCTLSIR	5 6 1 3	H(5)N(6)A(1)F(3)	(N(F)(N(H(H(N(F))(N(F)))(H(N(H))(N(H(A)))))))	101	3.30427	0.00218818
FHLLGDPHTKJCTLSIR	6 5 2 1	H(6)N(5)A(2)F(1)	(N(F)(N(H(H(N(H(A))))(H(N(H(N(H(A)))))))))	101	5.8397	0.00118064
FHLLGDPHTKJCTLSIR	6 5 2 1	H(6)N(5)A(2)F(1)	(N(F)(N(H(H(N(H(A))))(H(N(H(N(H(A)))))))))	101	7.16295	1.54566e-47
FHLLGDPHTKJCTLSIR	6 4 2 0	H(6)N(4)A(2)	(N(N(H(H(N(H(A))))(H(N(H(H)(A)))))))	101	8.30398	0.00218818
FHLLGDPHTKJCTLSIR	5 4 2 1	H(5)N(4)A(2)F(1)	(N(F)(N(H(H(N(H(A))))(H(N(H(A)))))))	101	22.3559	5.02178e-141
FHLLGDPHTKJCTLSIR	5 4 2 1	H(5)N(4)A(2)F(1)	(N(F)(N(H(H(N(H(A))))(H(N(H(A)))))))	101	8.1537	5.1172e-49
FHLLGDPHTKJCTLSIR	5 4 2 1	H(5)N(4)A(2)F(1)	(N(F)(N(H(H(N(H(A))))(H(N(H(A)))))))	101	10.7392	1.18965e-77
LSVJVTALTHR	6 5 1 1	H(6)N(5)A(1)F(1)	(N(F)(N(H(H(N(H(A))))(H(N(H))(N(H))))))	138	15.4561	1.0567e-105
FHLLGDPHTKJCTLSIR	5 4 2 1	H(5)N(4)A(2)F(1)	(N(F)(N(H(H(N(H(A))))(H(N(H(A)))))))	101	30.9191	3.55546e-154
FHLLGDPHTKJCTLSIR	4 5 1 3	H(4)N(5)A(1)F(3)	(N(F)(N(H(H(N(H(A))))(H(N(F))(N(F))))))	101	9.46701	4.2019e-65
FHLLGDPHTKJCTLSIR	5 4 2 1	H(5)N(4)A(2)F(1)	(N(F)(N(H(H(N(H(A))))(H(N(H(A)))))))	101	13.2137	1.38783e-80
FHLLGDPHTKJCTLSIR	5 4 2 1	H(5)N(4)A(2)F(1)	(N(F)(N(H(H(N(H(A))))(H(N(H(A)))))))	101	13.198	3.28364e-104
LSVJVTALTHR	5 5 1 1	H(5)N(5)A(1)F(1)	(N(F)(N(H(N)(H(N(H)))(H(N(H(A)))))))	138	10.9075	7.6754e-70
FHLLGDPHTKJCTLSIR	5 4 2 1	H(5)N(4)A(2)F(1)	(N(F)(N(H(H(N(H(A))))(H(N(H(A)))))))	101	24.1956	2.50475e-162
FHLLGDPHTKJCTLSIR	5 4 2 0	H(5)N(4)A(2)	(N(N(H(H(N(H(A))))(H(N(H(A)))))))	101	13.0965	8.13719e-100
LSVJVTALTHR	6 6 1 1	H(6)N(6)A(1)F(1)	(N(F)(N(H(N)(H(N(H(A))))(H(N(H))(N(H))))))	138	7.14279	5.59091e-43
LSVJVTALTHR	4 5 1 1	H(4)N(5)A(1)F(1)	(N(F)(N(H(H(N)(N))(H(N(H(A)))))))	138	4.42057	3.89662e-18
FHLLGDPHTKJCTLSIR	12 2 0 0	H(12)N(2)	(N(N(H(H(H(H(H(H)))))(H(H)(H(H(H(H))))))))	101	2.87343	0.00387597
LSVJVTALTHR	5 4 1 1	H(5)N(4)A(1)F(1)	(N(F)(N(H(H(N(H)))(H(N(H(A)))))))	138	9.05531	6.56724e-55
LSVJVTALTHR	5 3 1 1	H(5)N(3)A(1)F(1)	(N(N(H(H(H))(H(N(F)(H(A)))))))	138	12.0216	2.64394e-44
LSVJVTALTHR	5 4 1 1	H(5)N(4)A(1)F(1)	(N(F)(N(H(H(N(H)))(H(N(H(A)))))))	138	30.2022	4.59491e-185
LSVJVTALTHR	4 5 1 1	H(4)N(5)A(1)F(1)	(N(F)(N(H(H(N)(N))(H(N(H(A)))))))	138	20.0049	8.35905e-129
LSVJVTALTHR	5 5 0 3	H(5)N(5)F(3)	(N(F)(N(H(N)(H(N(H(F))))(H(N(H(F)))))))	138	1.67538	0.00931414
LSVJVTALTHR	5 4 0 3	H(5)N(4)F(3)	(N(F)(N(H(H(N(H(F))))(H(N(H(F)))))))	138	5.00901	0.00218818
LSVJVTALTHR	6 3 1 0	H(6)N(3)A(1)	(N(N(H(H)(H(H)(H(N(H(A))))))))	138	9.41966	2.19194e-57
LSVJVTALTHR	5 4 1 0	H(5)N(4)A(1)	(N(N(H(H(N(H)))(H(N(H(A)))))))	138	6.1183	0.00387597
LSVJVTALTHR	5 3 1 0	H(5)N(3)A(1)	(N(N(H(H(H))(H(N(H(A)))))))	138	2.95823	0.00218818
LSVJVTALTHR	5 4 2 1	H(5)N(4)A(2)F(1)	(N(F)(N(H(H(N(H(A))))(H(N(H(A)))))))	138	26.1244	6.79933e-179
LSVJVTALTHR	5 4 1 3	H(5)N(4)A(1)F(3)	(N(F)(N(H(H(N(H)(F)))(H(N(F)(H(A)))))))	138	9.66487	1.10483e-66
AQNPLGSQQVYLJVSLQSK	5 5 0 1	H(5)N(5)F(1)	(N(F)(N(H(H(N))(H(N(H))(N(H))))))	334	57.7583	4.4176e-12
AQNPLGSQQVYLJVSLQSK	6 5 0 3	H(6)N(5)F(3)	(N(N(H(H(N(H)(F)))(H(N(H)(F))(N(H)(F))))))	334	26.0533	2.13542e-06
AQNPLGSQQVYLJVSLQSK	6 5 1 1	H(6)N(5)A(1)F(1)	(N(N(H(H(N(H)(F)))(H(N(H(N(H(A)))))))))	334	29.2808	5.45023e-14
AQNPLGSQQVYLJVSLQSK	6 5 0 3	H(6)N(5)F(3)	(N(N(H(H(N(H)(F)))(H(N(H)(F))(N(H)(F))))))	334	34.241	6.51034e-06
AQNPLGSQQVYLJVSLQSK	5 5 1 1	H(5)N(5)A(1)F(1)	(N(N(H(H(N(F)))(H(N(H))(N(H(A)))))))	334	21.0804	4.73221e-05
AQNPLGSQQVYLJVSLQSK	5 4 0 2	H(5)N(4)F(2)	(N(N(H(H)(H(N(H)(F))(N(H)(F))))))	334	21.0815	0.000195197
AQNPLGSQQVYLJVSLQSK	5 5 0 3	H(5)N(5)F(3)	(N(N(H(H(N(F)))(H(N(H)(F))(N(H)(F))))))	334	24.6137	3.95912e-07
AQNPLGSQQVYLJVSLQSK	5 4 1 1	H(5)N(4)A(1)F(1)	(N(N(H(H(N(H)(F)))(H(N(H(A)))))))	334	43.5356	1.87555e-15
AQNPLGSQQVYLJVSLQSK	5 4 1 1	H(5)N(4)A(1)F(1)	(N(N(H(H(N(H)(F)))(H(N(H(A)))))))	334	23.9664	1.03735e-06
SSVLTLIPQPQDHGTSLTCQVTFPGASVTTJK	7 6 0 1	H(7)N(6)F(1)	(N(F)(N(H(H(N(H)))(H(N(H(N(H(N(H))))))))))	225	6.41491	2.9101e-07
SSVLTLIPQPQDHGTSLTCQVTFPGASVTTJK	5 4 0 2	H(5)N(4)F(2)	(N(N(H(H(N(H(F))))(H(N(H(F)))))))	225	11.3882	6.95444e-08
SSVLTLIPQPQDHGTSLTCQVTFPGASVTTJK	7 7 0 1	H(7)N(7)F(1)	(N(F)(N(H(N)(H(N(H))(N(H)))(H(N(H))(N(H))))))	225	9.14766	0.00904441
SSVLTLIPQPQDHGTSLTCQVTFPGASVTTJK	6 5 0 0	H(6)N(5)	(N(N(H(H(N(H)))(H(N(H(N(H))))))))	225	16.7703	1.45597e-09
SSVLTLIPQPQDHGTSLTCQVTFPGASVTTJK	4 5 0 2	H(4)N(5)F(2)	(N(F)(N(H(H(N(F)))(H(N)(N(H))))))	225	13.5764	4.90791e-08
SSVLTLIPQPQDHGTSLTCQVTFPGASVTTJK	6 5 0 1	H(6)N(5)F(1)	(N(F)(N(H(H(N(H(H))))(H(N(H(N)))))))	225	18.8007	4.76837e-09
SSVLTLIPQPQDHGTSLTCQVTFPGASVTTJK	6 6 0 1	H(6)N(6)F(1)	(N(N(H(H(N(H))(N(H)))(H(N(H))(N(F))))))	225	15.9094	3.24549e-12
SSVLTLIPQPQDHGTSLTCQVTFPGASVTTJK	4 5 0 1	H(4)N(5)F(1)	(N(F)(N(H(H(N)(N))(H(N(H))))))	225	18.6243	1.66141e-12
SSVLTLIPQPQDHGTSLTCQVTFPGASVTTJK	6 6 0 1	H(6)N(6)F(1)	(N(N(H(H(N(H))(N(H)))(H(N(H))(N(F))))))	225	20.332	2.50568e-08
SSVLTLIPQPQDHGTSLTCQVTFPGASVTTJK	6 6 0 1	H(6)N(6)F(1)	(N(F)(N(H(H(N)(N(H)))(H(N(H))(N(H))))))	225	18.3656	1.34298e-08
SSVLTLIPQPQDHGTSLTCQVTFPGASVTTJK	5 5 0 2	H(5)N(5)F(2)	(N(F)(N(H(H(N))(H(N(H))(N(H(F)))))))	225	12.4781	0.00405332
SSVLTLIPQPQDHGTSLTCQVTFPGASVTTJK	6 6 0 2	H(6)N(6)F(2)	(N(F)(N(H(H(N(H))(N(H)))(H(N(H))(N(F))))))	225	3.99274	3.42215e-08
SSVLTLIPQPQDHGTSLTCQVTFPGASVTTJK	6 5 0 1	H(6)N(5)F(1)	(N(F)(N(H(H(N(H(H))))(H(N(H(N)))))))	225	15.5845	1.04925e-12
SSVLTLIPQPQDHGTSLTCQVTFPGASVTTJK	5 5 0 1	H(5)N(5)F(1)	(N(N(H(N)(H(H))(H(N)(N(H)(F))))))	225	17.4537	0.000150413
SSVLTLIPQPQDHGTSLTCQVTFPGASVTTJK	4 5 0 0	H(4)N(5)	(N(N(H(H(N))(H(N)(N(H))))))	225	14.7067	0.00603077
SSVLTLIPQPQDHGTSLTCQVTFPGASVTTJK	5 4 0 2	H(5)N(4)F(2)	(N(N(H(H(N(H(F))))(H(N(H(F)))))))	225	3.55398	8.2059e-05
SSVLTLIPQPQDHGTSLTCQVTFPGASVTTJK	4 4 0 0	H(4)N(4)	(N(N(H(H(N))(H(N(H))))))	225	13.946	7.82375e-13
SSVLTLIPQPQDHGTSLTCQVTFPGASVTTJK	4 4 0 1	H(4)N(4)F(1)	(N(N(H(H(N))(H(N(H(F)))))))	225	16.7382	2.44489e-11
SSVLTLIPQPQDHGTSLTCQVTFPGASVTTJK	4 4 0 0	H(4)N(4)	(N(N(H(H(N))(H(N(H))))))	225	10.6816	0.00129799
SSVLTLIPQPQDHGTSLTCQVTFPGASVTTJK	4 5 0 1	H(4)N(5)F(1)	(N(F)(N(H(H(N)(N))(H(N(H))))))	225	20.1523	6.75023e-10
SSVLTLIPQPQDHGTSLTCQVTFPGASVTTJK	3 4 0 1	H(3)N(4)F(1)	(N(N(H(H(N))(H(N(F))))))	225	11.5925	5.13263e-06
SSVLTLIPQPQDHGTSLTCQVTFPGASVTTJK	3 4 0 0	H(3)N(4)	(N(N(H(H(N))(H(N)))))	225	8.47659	6.66498e-07
SSVLTLIPQPQDHGTSLTCQVTFPGASVTTJK	4 5 0 1	H(4)N(5)F(1)	(N(F)(N(H(H(N)(N))(H(N(H))))))	225	19.2771	0.000267084
SSVLTLIPQPQDHGTSLTCQVTFPGASVTTJK	6 5 0 3	H(6)N(5)F(3)	(N(F)(N(H(N)(H(H))(H(N(H)(F))(N(H)(F))))))	225	7.94134	2.15297e-07
SSVLTLIPQPQDHGTSLTCQVTFPGASVTTJK	5 5 1 1	H(5)N(5)A(1)F(1)	(N(F)(N(H(N)(H(N(H)))(H(N(H(A)))))))	225	5.73956	8.02789e-12
SSVLTLIPQPQDHGTSLTCQVTFPGASVTTJK	5 4 1 1	H(5)N(4)A(1)F(1)	(N(F)(N(H(H(H))(H(N)(N(H(A)))))))	225	17.6101	2.6404e-13
SSVLTLIPQPQDHGTSLTCQVTFPGASVTTJK	5 5 0 3	H(5)N(5)F(3)	(N(F)(N(H(N)(H(N(H(F))))(H(N(H(F)))))))	225	14.0617	1.87998e-08
SSVLTLIPQPQDHGTSLTCQVTFPGASVTTJK	5 4 0 2	H(5)N(4)F(2)	(N(N(H(H(N(H(F))))(H(N(H(F)))))))	225	8.53011	9.58638e-11
SSVLTLIPQPQDHGTSLTCQVTFPGASVTTJK	5 4 1 1	H(5)N(4)A(1)F(1)	(N(N(H(H(H))(H(N)(N(F)(H(A)))))))	225	22.985	9.19988e-14
SSVLTLIPQPQDHGTSLTCQVTFPGASVTTJK	5 4 0 4	H(5)N(4)F(4)	(N(N(H(H(N(F)(H(F))))(H(N(F)(H(F)))))))	225	6.43858	1.28459e-07
SSVLTLIPQPQDHGTSLTCQVTFPGASVTTJK	5 5 1 1	H(5)N(5)A(1)F(1)	(N(F)(N(H(N)(H(H))(H(N)(N(H(A)))))))	225	19.3743	1.15516e-09
SSVLTLIPQPQDHGTSLTCQVTFPGASVTTJK	5 4 1 0	H(5)N(4)A(1)	(N(N(H(H(N(H)))(H(N(H(A)))))))	225	24.2041	1.33072e-12
SSVLTLIPQPQDHGTSLTCQVTFPGASVTTJK	4 4 0 2	H(4)N(4)F(2)	(N(N(H(H(N(F)))(H(N(H)(F))))))	225	8.69346	5.41096e-10
SSVLTLIPQPQDHGTSLTCQVTFPGASVTTJK	6 3 0 2	H(6)N(3)F(2)	(N(F)(N(H(H(H)(H))(H(N(H)(F))))))	225	8.68742	1.6577e-07
SSVLTLIPQPQDHGTSLTCQVTFPGASVTTJK	5 5 1 1	H(5)N(5)A(1)F(1)	(N(F)(N(H(N)(H(H))(H(N)(N(H(A)))))))	225	8.87318	0.000759074
SSVLTLIPQPQDHGTSLTCQVTFPGASVTTJK	4 4 1 0	H(4)N(4)A(1)	(N(N(H(H)(H(N)(N(H(A)))))))	225	13.8507	6.05943e-20
SSVLTLIPQPQDHGTSLTCQVTFPGASVTTJK	7 3 0 1	H(7)N(3)F(1)	(N(F)(N(H(H(H)(H))(H(N(H(H)))))))	225	12.19	2.90487e-10
SSVLTLIPQPQDHGTSLTCQVTFPGASVTTJK	5 4 1 1	H(5)N(4)A(1)F(1)	(N(F)(N(H(H(H))(H(N)(N(H(A)))))))	225	12.5129	6.3456e-22
SSVLTLIPQPQDHGTSLTCQVTFPGASVTTJK	7 3 0 1	H(7)N(3)F(1)	(N(F)(N(H(H(H)(H))(H(N(H(H)))))))	225	9.69768	4.17434e-10
SSVLTLIPQPQDHGTSLTCQVTFPGASVTTJK	7 3 0 1	H(7)N(3)F(1)	(N(F)(N(H(H(H)(H))(H(N(H(H)))))))	225	7.43879	1.88484e-05
AQNPLGSQQVYLJVSLQSK	5 4 1 1	H(5)N(4)A(1)F(1)	(N(N(H(H(N(H)(F)))(H(N(H(A)))))))	334	12.7781	1.1641e-38
SSVLTLIPQPQDHGTSLTCQVTFPGASVTTJK	5 4 0 3	H(5)N(4)F(3)	(N(F)(N(H(H(H))(H(N(F))(N(H)(F))))))	225	18.3366	0.000424027
SSVLTLIPQPQDHGTSLTCQVTFPGASVTTJK	5 4 0 3	H(5)N(4)F(3)	(N(N(H(H(N(H)(F)))(H(N(F)(H(F)))))))	225	7.15823	3.84866e-06
SSVLTLIPQPQDHGTSLTCQVTFPGASVTTJK	6 5 1 3	H(6)N(5)A(1)F(3)	(N(F)(N(H(N)(H(H))(H(N(H)(F))(N(F)(H(A)))))))	225	11.657	8.0862e-06
SSVLTLIPQPQDHGTSLTCQVTFPGASVTTJK	6 5 1 3	H(6)N(5)A(1)F(3)	(N(N(H(N)(H(N(F)(H(H))))(H(N(F)(H(A)(F)))))))	225	20.0232	8.57804e-19
SSVLTLIPQPQDHGTSLTCQVTFPGASVTTJK	7 5 1 2	H(7)N(5)A(1)F(2)	(N(F)(N(H(N)(H(H)(H))(H(N(H)(F))(N(H(A)))))))	225	16.8869	2.64255e-09
SSVLTLIPQPQDHGTSLTCQVTFPGASVTTJK	6 5 1 3	H(6)N(5)A(1)F(3)	(N(N(H(N)(H(N(F)(H(H))))(H(N(F)(H(A)(F)))))))	225	7.97604	6.36984e-05
SSVLTLIPQPQDHGTSLTCQVTFPGASVTTJK	6 5 1 2	H(6)N(5)A(1)F(2)	(N(N(H(H(N(H)(F)))(H(N(F)(H(N(H(A)))))))))	225	7.95781	0.00309167
SSVLTLIPQPQDHGTSLTCQVTFPGASVTTJK	4 5 1 3	H(4)N(5)A(1)F(3)	(N(F)(N(H(H(N(H(A))))(H(N(F))(N(F))))))	225	6.50338	0.000106666
SSVLTLIPQPQDHGTSLTCQVTFPGASVTTJK	6 5 2 1	H(6)N(5)A(2)F(1)	(N(F)(N(H(H(N(H(A))))(H(N(H(N(H(A)))))))))	225	9.00055	9.671e-06
SSVLTLIPQPQDHGTSLTCQVTFPGASVTTJK	5 5 1 2	H(5)N(5)A(1)F(2)	(N(F)(N(H(N)(H(H))(H(N(F))(N(H(A)))))))	225	9.05555	1.52173e-06
SSVLTLIPQPQDHGTSLTCQVTFPGASVTTJK	5 5 1 3	H(5)N(5)A(1)F(3)	(N(F)(N(H(H(N)(N(H)(F)))(H(N(F)(H(A)))))))	225	11.1619	0.00503912
SSVLTLIPQPQDHGTSLTCQVTFPGASVTTJK	5 5 1 3	H(5)N(5)A(1)F(3)	(N(N(H(N)(H(N(F)(H(A))))(H(N(F)(H(F)))))))	225	6.41515	1.14863e-05
AQNPLGSQQVYLJVSLQSK	5 4 1 1	H(5)N(4)A(1)F(1)	(N(N(H(H)(H(N(H)(F))(N(H(A)))))))	334	2.81875	0.00703619
AQNPLGSQQVYLJVSLQSK	5 4 1 1	H(5)N(4)A(1)F(1)	(N(N(H(H(N(H)(F)))(H(N(H(A)))))))	334	34.2057	2.02098e-20
AQNPLGSQQVYLJVSLQSK	5 4 0 3	H(5)N(4)F(3)	(N(F)(N(H(H(N(H(F))))(H(N(H(F)))))))	334	23.0047	1.32041e-24
AQNPLGSQQVYLJVSLQSK	5 4 0 3	H(5)N(4)F(3)	(N(N(H(H(N(H)(F)))(H(N(F)(H(F)))))))	334	31.6872	9.88277e-08
AQNPLGSQQVYLJVSLQSK	5 4 1 1	H(5)N(4)A(1)F(1)	(N(N(H(H(N(H)(F)))(H(N(H(A)))))))	334	16.6158	0.00804109
AQNPLGSQQVYLJVSLQSK	5 4 1 1	H(5)N(4)A(1)F(1)	(N(N(H(H(N(H)(F)))(H(N(H(A)))))))	334	23.3108	3.65623e-13
TKPREEQYJSTYR	4 4 0 1	H(4)N(4)F(1)	(N(F)(N(H(H(N))(H(N(H))))))	Fc	44.3532	0
TKPREEQYJSTYR	5 4 0 1	H(5)N(4)F(1)	(N(F)(N(H(H(H))(H(N)(N(H))))))	Fc	35.4316	0
TKPREEQYJSTYR	4 3 0 1	H(4)N(3)F(1)	(N(F)(N(H(H(H))(H(N)))))	Fc	21.9018	0
TKPREEQYJSTYR	3 4 0 1	H(3)N(4)F(1)	(N(F)(N(H(H(N))(H(N)))))	Fc	22.903	0
TKPREEQYJSTYR	5 4 0 1	H(5)N(4)F(1)	(N(F)(N(H(H(N(H)))(H(N(H))))))	Fc	38.1587	0
TKPREEQYJSTYR	5 4 0 1	H(5)N(4)F(1)	(N(F)(N(H(H(N(H)))(H(N(H))))))	Fc	3.24781	0
TKPREEQYJSTYR	4 4 0 1	H(4)N(4)F(1)	(N(F)(N(H(H(N))(H(N(H))))))	Fc	23.4629	0
TKPREEQYJSTYR	4 5 0 1	H(4)N(5)F(1)	(N(F)(N(H(N)(H(N))(H(N(H))))))	Fc	31.6141	0
PREEQYJSTYR	5 4 0 1	H(5)N(4)F(1)	(N(F)(N(H(H(N(H)))(H(N(H))))))	Fc	44.0154	0
TKPREEQYJSTYR	5 4 1 1	H(5)N(4)A(1)F(1)	(N(F)(N(H(H)(H(N(H))(N(H(A)))))))	Fc	36.205	0
TKPREEQYJSTYR	5 4 1 1	H(5)N(4)A(1)F(1)	(N(F)(N(H(H(N(H)))(H(N(H(A)))))))	Fc	37.9799	0
EEQYJSTYR	5 4 0 2	H(5)N(4)F(2)	(N(F)(N(H(H(N(H)))(H(N(H(F)))))))	Fc	8.66397	0
EEQYJSTYR	5 4 0 1	H(5)N(4)F(1)	(N(F)(N(H(H(N(H)))(H(N(H))))))	Fc	11.6149	0
EEQYJSTYR	4 5 0 1	H(4)N(5)F(1)	(N(F)(N(H(H(N)(N))(H(N(H))))))	Fc	10.1058	0
EEQYJSTYR	5 4 0 1	H(5)N(4)F(1)	(N(F)(N(H(H(N(H)))(H(N(H))))))	Fc	13.1552	0
EEQYJSTYR	5 5 0 2	H(5)N(5)F(2)	(N(F)(N(H(N)(H(N(H)))(H(N(H(F)))))))	Fc	8.76025	0
EEQYJSTYR	4 4 0 1	H(4)N(4)F(1)	(N(F)(N(H(H(N))(H(N(H))))))	Fc	33.8787	0
EEQYJSTYR	4 4 0 1	H(4)N(4)F(1)	(N(F)(N(H(H(N))(H(N(H))))))	Fc	21.8615	0
EEQYJSTYR	4 3 0 1	H(4)N(3)F(1)	(N(F)(N(H(H)(H(N(H))))))	Fc	20.1784	0
EEQYJSTYR	4 4 0 1	H(4)N(4)F(1)	(N(F)(N(H(H(N))(H(N(H))))))	Fc	22.0512	0
EEQYJSTYR	5 4 0 1	H(5)N(4)F(1)	(N(F)(N(H(H(N(H)))(H(N(H))))))	Fc	19.4774	0
EEQYJSTYR	3 3 0 1	H(3)N(3)F(1)	(N(F)(N(H(H)(H(N)))))	Fc	27.2521	0
EEQYJSTYR	4 5 0 1	H(4)N(5)F(1)	(N(F)(N(H(H(N))(H(N)(N(H))))))	Fc	10.4591	0
EEQYJSTYR	4 5 0 1	H(4)N(5)F(1)	(N(F)(N(H(H(N)(N))(H(N(H))))))	Fc	11.3777	0
EEQYJSTYR	5 4 0 1	H(5)N(4)F(1)	(N(F)(N(H(H(N(H)))(H(N(H))))))	Fc	18.5752	0
EEQYJSTYR	4 3 0 1	H(4)N(3)F(1)	(N(F)(N(H(H)(H(N(H))))))	Fc	14.3942	0
EEQYJSTYR	5 4 0 1	H(5)N(4)F(1)	(N(F)(N(H(H(N(H)))(H(N(H))))))	Fc	28.0072	0
EEQYJSTYR	3 4 0 1	H(3)N(4)F(1)	(N(F)(N(H(H(N))(H(N)))))	Fc	26.8001	0
EEQYJSTYR	3 4 0 1	H(3)N(4)F(1)	(N(F)(N(H(H(N))(H(N)))))	Fc	29.6691	0
EEQYJSTYR	4 5 0 1	H(4)N(5)F(1)	(N(F)(N(H(H(N)(N))(H(N(H))))))	Fc	9.96828	0
EEQYJSTYR	3 4 0 1	H(3)N(4)F(1)	(N(F)(N(H(H(N))(H(N)))))	Fc	19.8798	0
EEQYJSTYR	5 2 0 0	H(5)N(2)	(N(N(H(H)(H(H)(H)))))	Fc	25.5432	0
EEQYJSTYR	5 4 0 0	H(5)N(4)	(N(N(H(H(N(H)))(H(N(H))))))	Fc	10.1791	0
EEQYJSTYR	5 4 0 0	H(5)N(4)	(N(N(H(H(N(H)))(H(N(H))))))	Fc	11.4879	0
EEQYJSTYR	5 5 0 1	H(5)N(5)F(1)	(N(F)(N(H(N)(H(N(H)))(H(N(H))))))	Fc	9.62556	0
EEQYJSTYR	4 4 0 0	H(4)N(4)	(N(N(H(H(N))(H(N(H))))))	Fc	9.97453	0
EEQYJSTYR	4 4 0 1	H(4)N(4)F(1)	(N(F)(N(H(H(N))(H(N(H))))))	Fc	15.1204	0
EEQYJSTYR	4 4 0 1	H(4)N(4)F(1)	(N(F)(N(H(H(N))(H(N(H))))))	Fc	12.0353	0
EEQYJSTYR	5 5 0 1	H(5)N(5)F(1)	(N(F)(N(H(N)(H(N(H)))(H(N(H))))))	Fc	13.6492	0
EEQYJSTYR	3 3 0 1	H(3)N(3)F(1)	(N(F)(N(H(H)(H(N)))))	Fc	17.2421	0
EEQYJSTYR	5 5 0 1	H(5)N(5)F(1)	(N(F)(N(H(N)(H(N(H)))(H(N(H))))))	Fc	10.8391	0
EEQYJSTYR	4 5 0 1	H(4)N(5)F(1)	(N(F)(N(H(N)(H(N))(H(N(H))))))	Fc	19.4819	0
EEQYJSTYR	4 5 0 1	H(4)N(5)F(1)	(N(F)(N(H(N)(H(N))(H(N(H))))))	Fc	15.9701	0
EEQYJSTYR	5 4 0 1	H(5)N(4)F(1)	(N(F)(N(H(H(N(H)))(H(N(H))))))	Fc	11.2137	0
EEQYJSTYR	3 3 0 0	H(3)N(3)	(N(N(H(H)(H(N)))))	Fc	9.4537	0
EEQYJSTYR	3 4 0 0	H(3)N(4)	(N(N(H(H(N))(H(N)))))	Fc	8.29702	0
EEQYJSTYR	4 5 0 1	H(4)N(5)F(1)	(N(F)(N(H(N)(H(N))(H(N(H))))))	Fc	18.8962	0
EEQYJSTYR	3 4 0 0	H(3)N(4)	(N(N(H(H(N))(H(N)))))	Fc	13.1981	0
EEQYJSTYR	3 4 0 1	H(3)N(4)F(1)	(N(F)(N(H(H)(N)(H(N)))))	Fc	15.0058	0
EEQYJSTYR	5 5 0 0	H(5)N(5)	(N(N(H(N)(H(H)(H))(H(N)(N)))))	Fc	3.43607	0
EEQYJSTYR	4 5 0 1	H(4)N(5)F(1)	(N(F)(N(H(N)(H(N))(H(N(H))))))	Fc	8.84175	0
TKPREEQYJSTYR	5 4 1 3	H(5)N(4)A(1)F(3)	(N(F)(N(H(H(N(H)(F)))(H(N(F)(H(A)))))))	Fc	23.489	0
TKPREEQYJSTYR	5 4 2 1	H(5)N(4)A(2)F(1)	(N(F)(N(H(H(N(H(A))))(H(N(H(A)))))))	Fc	30.3306	0
TKPREEQYJSTYR	7 6 0 0	H(7)N(6)	(N(N(H(H(N(H(N(H)))))(H(N(H(N(H))))))))	Fc	9.76165	0
EEQYJSTYR	4 4 0 2	H(4)N(4)F(2)	(N(F)(N(H(H)(H(N)(N(H)(F))))))	Fc	2.52828	0
EEQYJSTYR	4 4 0 2	H(4)N(4)F(2)	(N(F)(N(H(H)(H(N)(N(H)(F))))))	Fc	3.54965	0
EEQYJSTYR	3 4 0 2	H(3)N(4)F(2)	(N(F)(N(H(H(N))(H(N(F))))))	Fc	3.69512	0
EEQYJSTYR	5 4 1 1	H(5)N(4)A(1)F(1)	(N(F)(N(H(H(N(H)))(H(N(H(A)))))))	Fc	10.1135	0
EEQYJSTYR	5 4 1 1	H(5)N(4)A(1)F(1)	(N(F)(N(H(H(N(H)))(H(N(H(A)))))))	Fc	8.92411	0
EEQYJSTYR	5 4 1 1	H(5)N(4)A(1)F(1)	(N(F)(N(H(H(N(H)))(H(N(H(A)))))))	Fc	11.6004	0
EEQYJSTYR	5 4 1 1	H(5)N(4)A(1)F(1)	(N(F)(N(H(H(N(H)))(H(N(H(A)))))))	Fc	12.177	0
EEQYJSTYR	5 4 1 1	H(5)N(4)A(1)F(1)	(N(F)(N(H(H(N(H)))(H(N(H(A)))))))	Fc	11.6081	0
EEQYJSTYR	5 5 1 1	H(5)N(5)A(1)F(1)	(N(F)(N(H(N)(H(N(H)))(H(N(H(A)))))))	Fc	7.36896	0
EEQYJSTYR	5 4 2 1	H(5)N(4)A(2)F(1)	(N(F)(N(H(H(N(H(A))))(H(N(H(A)))))))	Fc	8.9587	0
EEQYJSTYR	5 4 2 1	H(5)N(4)A(2)F(1)	(N(F)(N(H(H(N(H(A))))(H(N(H(A)))))))	Fc	10.9059	0
EEQYJSTYR	5 4 2 1	H(5)N(4)A(2)F(1)	(N(F)(N(H(H(N(H(A))))(H(N(H(A)))))))	Fc	11.9779	0
EEQYJSTYR	5 4 2 1	H(5)N(4)A(2)F(1)	(N(F)(N(H(H(N(H(A))))(H(N(H(A)))))))	Fc	9.23253	0
EEQYJSTYRVVSVLTVLHQDWLNGKEYK	5 4 0 1	H(5)N(4)F(1)	(N(F)(N(H(H(H)(H))(H(N)(N)))))	Fc	12.6248	0
EEQYJSTYRVVSVLTVLHQDWLNGK	5 4 0 1	H(5)N(4)F(1)	(N(N(H(H(H))(H(N)(N(H)(F))))))	Fc	8.63011	0
EEQYJSTYRVVSVLTVLHQDWLNGK	4 4 0 1	H(4)N(4)F(1)	(N(F)(N(H(H(N))(H(N(H))))))	Fc	10.695	0
EEQYJSTYRVVSVLTVLHQDWLNGKEYK	5 4 0 3	H(5)N(4)F(3)	(N(F)(N(H(H(N(H)))(H(N(F)(H(F)))))))	Fc	4.2828	0
EEQYJSTYRVVSVLTVLHQDWLNGKEYK	5 4 1 1	H(5)N(4)A(1)F(1)	(N(F)(N(H(H(N(H)))(H(N(H(A)))))))	Fc	5.91281	0
EEQYJSTYRVVSVLTVLHQDWLNGKEYK	5 4 0 3	H(5)N(4)F(3)	(N(F)(N(H(H(N(H(F))))(H(N(H(F)))))))	Fc	4.24089	0
TKPREEQYJSTYR	4 4 0 1	H(4)N(4)F(1)	(N(F)(N(H(H(N))(H(N(H))))))	Fc	30.7001	0
TKPREEQYJSTYR	5 4 0 1	H(5)N(4)F(1)	(N(F)(N(H(H(H))(H(N)(N(H))))))	Fc	39.8689	0
TKPREEQYJSTYR	5 4 0 1	H(5)N(4)F(1)	(N(F)(N(H(H(N))(H(N(H(H)))))))	Fc	46.6306	0
TKPREEQYJSTYR	4 3 0 1	H(4)N(3)F(1)	(N(F)(N(H(H)(H(N(H))))))	Fc	28.3415	0
TKPREEQYJSTYR	4 4 0 1	H(4)N(4)F(1)	(N(F)(N(H(H(N))(H(N(H))))))	Fc	40.9633	0
PREEQYJSTYR	5 4 0 1	H(5)N(4)F(1)	(N(F)(N(H(H(N))(H(N(H(H)))))))	Fc	40.3557	0
TKPREEQYJSTYR	5 4 1 1	H(5)N(4)A(1)F(1)	(N(F)(N(H(H(N(H)))(H(N(H(A)))))))	Fc	30.0586	0
TKPREEQYJSTYR	5 4 1 1	H(5)N(4)A(1)F(1)	(N(F)(N(H(H(N(H)))(H(N(H(A)))))))	Fc	26.3235	0
EEQYJSTYR	5 4 0 1	H(5)N(4)F(1)	(N(F)(N(H(H(N(H)))(H(N(H))))))	Fc	9.40954	0
EEQYJSTYR	4 5 0 1	H(4)N(5)F(1)	(N(F)(N(H(H(N))(H(N)(N(H))))))	Fc	8.64657	0
EEQYJSTYR	5 4 0 1	H(5)N(4)F(1)	(N(F)(N(H(H(N(H)))(H(N(H))))))	Fc	11.7758	0
EEQYJSTYR	5 5 0 2	H(5)N(5)F(2)	(N(F)(N(H(N)(H(N(H)))(H(N(H(F)))))))	Fc	7.96115	0
EEQYJSTYR	4 4 0 1	H(4)N(4)F(1)	(N(F)(N(H(H(N))(H(N(H))))))	Fc	23.9472	0
EEQYJSTYR	3 3 0 1	H(3)N(3)F(1)	(N(F)(N(H(H)(H(N)))))	Fc	18.4593	0
EEQYJSTYR	4 3 0 1	H(4)N(3)F(1)	(N(F)(N(H(H)(H(N(H))))))	Fc	28.0937	0
EEQYJSTYR	4 4 0 1	H(4)N(4)F(1)	(N(F)(N(H(H(N))(H(N(H))))))	Fc	29.1371	0
EEQYJSTYR	4 5 0 1	H(4)N(5)F(1)	(N(F)(N(H(H(N)(N))(H(N(H))))))	Fc	8.69017	0
EEQYJSTYR	4 5 0 1	H(4)N(5)F(1)	(N(F)(N(H(H(N)(N))(H(N(H))))))	Fc	9.35798	0
EEQYJSTYR	4 4 0 1	H(4)N(4)F(1)	(N(F)(N(H(H(N))(H(N(H))))))	Fc	27.7097	0
EEQYJSTYR	3 4 0 1	H(3)N(4)F(1)	(N(F)(N(H(H(N))(H(N)))))	Fc	28.9829	0
EEQYJSTYR	5 4 0 1	H(5)N(4)F(1)	(N(F)(N(H(H(N(H)))(H(N(H))))))	Fc	18.2646	0
EEQYJSTYR	3 4 0 1	H(3)N(4)F(1)	(N(F)(N(H(H(N))(H(N)))))	Fc	27.0334	0
EEQYJSTYR	3 4 0 1	H(3)N(4)F(1)	(N(F)(N(H(H(N))(H(N)))))	Fc	28.9403	0
EEQYJSTYR	5 2 0 0	H(5)N(2)	(N(N(H(H)(H(H)(H)))))	Fc	17.2884	0
EEQYJSTYR	3 4 0 1	H(3)N(4)F(1)	(N(F)(N(H(H(N))(H(N)))))	Fc	19.3364	0
EEQYJSTYR	5 4 0 1	H(5)N(4)F(1)	(N(F)(N(H(H(N(H)))(H(N(H))))))	Fc	11.737	0
EEQYJSTYR	4 3 0 1	H(4)N(3)F(1)	(N(F)(N(H(H)(H(N(H))))))	Fc	11.7642	0
EEQYJSTYR	5 4 0 0	H(5)N(4)	(N(N(H(H(N(H)))(H(N(H))))))	Fc	8.92815	0
EEQYJSTYR	4 4 0 1	H(4)N(4)F(1)	(N(F)(N(H(H(N))(H(N(H))))))	Fc	16.6593	0
EEQYJSTYR	4 4 0 0	H(4)N(4)	(N(N(H(H(N))(H(N(H))))))	Fc	10.6258	0
EEQYJSTYR	4 4 0 0	H(4)N(4)	(N(N(H(H(N))(H(N(H))))))	Fc	11.7787	0
EEQYJSTYR	4 4 0 0	H(4)N(4)	(N(N(H(H(N))(H(N(H))))))	Fc	12.446	0
EEQYJSTYR	5 5 0 1	H(5)N(5)F(1)	(N(F)(N(H(N)(H(N(H)))(H(N(H))))))	Fc	11.8713	0
EEQYJSTYR	5 5 0 1	H(5)N(5)F(1)	(N(F)(N(H(N)(H(N(H)))(H(N(H))))))	Fc	12.6155	0
EEQYJSTYR	3 3 0 1	H(3)N(3)F(1)	(N(F)(N(H(H)(H(N)))))	Fc	12.8183	0
EEQYJSTYR	4 4 0 1	H(4)N(4)F(1)	(N(F)(N(H(H(N))(H(N(H))))))	Fc	11.9114	0
EEQYJSTYR	5 5 0 1	H(5)N(5)F(1)	(N(F)(N(H(N)(H(N(H)))(H(N(H))))))	Fc	8.95829	0
EEQYJSTYR	3 3 0 1	H(3)N(3)F(1)	(N(F)(N(H(H)(H(N)))))	Fc	10.7004	0
EEQYJSTYR	5 4 0 0	H(5)N(4)	(N(N(H(H(N(H)))(H(N(H))))))	Fc	8.17047	0
EEQYJSTYR	3 4 0 0	H(3)N(4)	(N(N(H(H)(N)(H(N)))))	Fc	17.5629	0
EEQYJSTYR	3 4 0 0	H(3)N(4)	(N(N(H(H(N))(H(N)))))	Fc	8.5957	0
EEQYJSTYR	5 4 0 1	H(5)N(4)F(1)	(N(F)(N(H(H(N(H)))(H(N(H))))))	Fc	11.5394	0
EEQYJSTYR	4 5 0 1	H(4)N(5)F(1)	(N(F)(N(H(N)(H(N))(H(N(H))))))	Fc	16.902	0
EEQYJSTYR	3 4 0 1	H(3)N(4)F(1)	(N(F)(N(H(H)(N)(H(N)))))	Fc	14.6914	0
EEQYJSTYR	3 4 0 1	H(3)N(4)F(1)	(N(F)(N(H(H)(N)(H(N)))))	Fc	14.6583	0
EEQYJSTYR	5 4 0 1	H(5)N(4)F(1)	(N(F)(N(H(H(N(H)))(H(N(H))))))	Fc	9.09165	0
EEQYJSTYR	5 4 0 1	H(5)N(4)F(1)	(N(F)(N(H(H(N(H)))(H(N(H))))))	Fc	8.33389	0
TKPREEQYJSTYR	5 4 2 1	H(5)N(4)A(2)F(1)	(N(F)(N(H(H(N(H(A))))(H(N(H(A)))))))	Fc	4.55581	0
EEQYJSTYR	4 4 0 2	H(4)N(4)F(2)	(N(F)(N(H(H(H))(H(N)(N(F))))))	Fc	2.92448	0
EEQYJSTYR	3 4 0 2	H(3)N(4)F(2)	(N(F)(N(H(H)(N)(H(N(F))))))	Fc	3.17963	0
EEQYJSTYR	5 4 1 1	H(5)N(4)A(1)F(1)	(N(F)(N(H(H(N(H)))(H(N(H(A)))))))	Fc	12.186	0
EEQYJSTYR	5 4 1 1	H(5)N(4)A(1)F(1)	(N(F)(N(H(H(N(H)))(H(N(H(A)))))))	Fc	11.0319	0
EEQYJSTYR	5 4 1 1	H(5)N(4)A(1)F(1)	(N(F)(N(H(H(N(H)))(H(N(H(A)))))))	Fc	10.6531	0
EEQYJSTYR	5 4 1 1	H(5)N(4)A(1)F(1)	(N(F)(N(H(H(N(H)))(H(N(H(A)))))))	Fc	10.4022	0
EEQYJSTYR	5 4 1 1	H(5)N(4)A(1)F(1)	(N(F)(N(H(H(N(H)))(H(N(H(A)))))))	Fc	8.28703	0
EEQYJSTYR	5 4 1 1	H(5)N(4)A(1)F(1)	(N(F)(N(H(H(N(H)))(H(N(H(A)))))))	Fc	9.64973	0
EEQYJSTYR	5 4 2 1	H(5)N(4)A(2)F(1)	(N(F)(N(H(H(N(H(A))))(H(N(H(A)))))))	Fc	9.13094	0
EEQYJSTYR	5 4 2 1	H(5)N(4)A(2)F(1)	(N(F)(N(H(H(N(H(A))))(H(N(H(A)))))))	Fc	11.1604	0
EEQYJSTYR	5 4 2 1	H(5)N(4)A(2)F(1)	(N(F)(N(H(H(N(H(A))))(H(N(H(A)))))))	Fc	8.00227	0
EEQYJSTYR	5 4 2 1	H(5)N(4)A(2)F(1)	(N(F)(N(H(H(N(H(A))))(H(N(H(A)))))))	Fc	11.432	0
EEQYJSTYR	5 4 2 1	H(5)N(4)A(2)F(1)	(N(F)(N(H(H(N(H(A))))(H(N(H(A)))))))	Fc	9.71901	0
EEQYJSTYR	5 4 2 1	H(5)N(4)A(2)F(1)	(N(F)(N(H(H(N(H(A))))(H(N(H(A)))))))	Fc	8.19622	0
EEQYJSTYRVVSVLTVLHQDWLNGKEYK	4 4 0 1	H(4)N(4)F(1)	(N(N(H(H(N))(H(N(H(F)))))))	Fc	5.84306	0
EEQYJSTYRVVSVLTVLHQDWLNGKEYK	5 4 0 1	H(5)N(4)F(1)	(N(F)(N(H(H(N(H)))(H(N(H))))))	Fc	24.7905	0
EEQYJSTYRVVSVLTVLHQDWLNGKEYK	5 4 0 1	H(5)N(4)F(1)	(N(F)(N(H(H(N(H)))(H(N(H))))))	Fc	21.2077	0
EEQYJSTYRVVSVLTVLHQDWLNGKEYK	4 4 0 1	H(4)N(4)F(1)	(N(F)(N(H(H)(H(N)(N(H))))))	Fc	24.8931	0
EEQYJSTYRVVSVLTVLHQDWLNGK	5 4 0 1	H(5)N(4)F(1)	(N(N(H(H(N(H)))(H(N(H(F)))))))	Fc	16.0755	0
