# Supplementary material for: Expression of a Siglec-Fc Protein and Its Characterization
Source: Biology (Basel). 2023 Apr 10;12(4):574. doi: 10.3390/biology12040574 (PMC10135921; doi:10.3390/biology12040574)
Supplement: Supplementary file 1 [file biology-12-00574-s001.zip › biology-2293527-Supplementary Tables/Supplementary_Table_S2_CHO-Siglec9-Fc Glycopeptides MS+MS result.xlsx]

## Sheet: CHO_S9
Peptide	Glycan(H,N,A,G,F)	GlycanComposition	PlausibleStruct	ProSites	TotalScore	TotalFDR
JCTLSIR	7 2 0 0 0	H(7)N(2)	(N(N(H(H)(H(H)(H(H(H)))))))	101	11.908	1.08e-37
JCTLSIR	6 5 0 0 0	H(6)N(5)	(N(N(H(H(N(H)))(H(N(H(N(H))))))))	101	13.6172	1.57e-43
JCTLSIR	6 5 0 0 0	H(6)N(5)	(N(N(H(H(N(H)))(H(N(H(N(H))))))))	101	11.6685	1.96e-38
JCTLSIR	6 4 0 0 0	H(6)N(4)	(N(N(H(H(N(H)))(H(H(N(H)))))))	101	15.4995	5.04e-49
JCTLSIR	5 4 0 0 0	H(5)N(4)	(N(N(H(H(N(H)))(H(N(H))))))	101	9.67438	1.41e-33
JCTLSIR	6 4 0 0 0	H(6)N(4)	(N(N(H(H(N(H)))(H(H(N(H)))))))	101	13.8817	3.88e-38
JCTLSIR	6 5 0 0 1	H(6)N(5)F(1)	(N(F)(N(H(H(N(H)))(H(N(H(N(H))))))))	101	19.1017	6.48e-64
JCTLSIR	5 4 0 0 1	H(5)N(4)F(1)	(N(F)(N(H(H(N(H)))(H(N(H))))))	101	17.9672	5.83e-63
JCTLSIR	6 4 0 0 0	H(6)N(4)	(N(N(H(H(N(H)))(H(H(N(H)))))))	101	21.4638	4.18e-54
JCTLSIR	6 5 0 0 0	H(6)N(5)	(N(N(H(H(N(H)))(H(N(H(N(H))))))))	101	9.67195	9.35e-35
JCTLSIR	6 5 0 0 1	H(6)N(5)F(1)	(N(F)(N(H(H(N(H)))(H(N(H(N(H))))))))	101	8.92243	3.11e-30
JCTLSIR	5 5 0 0 0	H(5)N(5)	(N(N(H(H(N(H)))(H(N)(N(H))))))	101	12.2582	1.47e-39
JCTLSIR	5 4 0 0 0	H(5)N(4)	(N(N(H(H(N(H)))(H(N(H))))))	101	14.0305	4.23e-39
JCTLSIR	5 4 0 0 0	H(5)N(4)	(N(N(H(H(N(H)))(H(N(H))))))	101	37.2335	1.82e-64
JCTLSIR	3 3 0 0 0	H(3)N(3)	(N(N(H(H)(H(N)))))	101	27.2123	1.65e-45
JCTLSIR	4 3 0 0 0	H(4)N(3)	(N(N(H(H(H))(H(N)))))	101	26.3035	1.3e-49
JCTLSIR	4 3 0 0 0	H(4)N(3)	(N(N(H(H(H))(H(N)))))	101	27.7635	2.05e-53
JCTLSIR	3 3 0 0 0	H(3)N(3)	(N(N(H(H)(H(N)))))	101	29.7572	3.18e-47
JCTLSIR	5 2 0 0 0	H(5)N(2)	(N(N(H(H)(H(H)(H)))))	101	22.4738	1.24e-47
JCTLSIR	5 3 0 0 0	H(5)N(3)	(N(H)(N(H(H)(H(N(H))))))	101	19.219	1.01e-50
JCTLSIR	6 5 0 0 1	H(6)N(5)F(1)	(N(F)(N(H(H(N(H)))(H(N(H(N(H))))))))	101	14.8111	1.12e-51
JCTLSIR	6 5 0 0 1	H(6)N(5)F(1)	(N(F)(N(H(H(N(H)))(H(N(H(N(H))))))))	101	18.6842	1.97e-59
JCTLSIR	4 4 0 0 0	H(4)N(4)	(N(N(H(H(N))(H(N(H))))))	101	26.4559	4.29e-58
JCTLSIR	6 5 0 0 1	H(6)N(5)F(1)	(N(F)(N(H(H(N(H)))(H(N(H(N(H))))))))	101	15.0744	2.37e-52
JCTLSIR	4 4 0 0 0	H(4)N(4)	(N(N(H(H(H))(H(N)(N)))))	101	23.61	7.96e-48
JCTLSIR	5 4 0 0 1	H(5)N(4)F(1)	(N(F)(N(H(H(N(H)))(H(N(H))))))	101	34.2374	2.32e-76
JCTLSIR	4 4 0 0 0	H(4)N(4)	(N(N(H(H(H))(H(N)(N)))))	101	22.3838	6.02e-42
JCTLSIR	5 4 0 0 1	H(5)N(4)F(1)	(N(F)(N(H(H(N(H)))(H(N(H))))))	101	24.9723	5.89e-67
JCTLSIR	6 4 0 0 1	H(6)N(4)F(1)	(N(F)(N(H(H(N(H)))(H(H(N(H)))))))	101	7.29535	1.87e-26
JCTLSIR	6 5 0 0 1	H(6)N(5)F(1)	(N(F)(N(H(H(N(H)))(H(N(H(N(H))))))))	101	10.3043	3.41e-37
JCTLSIR	5 4 0 0 0	H(5)N(4)	(N(N(H(H(N))(H(H)(H)(N)))))	101	20.6629	1.65e-44
JCTLSIR	4 3 0 0 3	H(4)N(3)F(3)	(N(F)(N(H(H)(H(N(F)(H(F)))))))	101	16.4384	8.79e-60
JCTLSIR	3 3 0 0 1	H(3)N(3)F(1)	(N(F)(N(H(H)(H(N)))))	101	29.2062	1.06e-68
JCTLSIR	4 3 0 0 1	H(4)N(3)F(1)	(N(F)(N(H(H)(H(N(H))))))	101	28.0076	5.83e-69
JCTLSIR	5 4 0 0 0	H(5)N(4)	(N(N(H(H(H))(H(N)(N(H))))))	101	29.4743	5.46e-61
JCTLSIR	4 3 0 0 0	H(4)N(3)	(N(N(H(H(H))(H(N)))))	101	24.8933	1.43e-54
JCTLSIR	3 4 0 0 0	H(3)N(4)	(N(N(H(H(N))(H(N)))))	101	27.0516	3.51e-64
JCTLSIR	4 3 0 0 1	H(4)N(3)F(1)	(N(F)(N(H(H)(H(N(H))))))	101	29.6152	1.45e-68
JCTLSIR	3 3 0 0 0	H(3)N(3)	(N(N(H(H)(H(N)))))	101	26.3732	6.39e-48
JCTLSIR	4 4 0 0 1	H(4)N(4)F(1)	(N(F)(N(H(H(N))(H(N(H))))))	101	31.3409	2.31e-85
JCTLSIR	4 4 0 0 1	H(4)N(4)F(1)	(N(F)(N(H(H(N))(H(N(H))))))	101	19.4488	1.15e-64
JCTLSIR	3 4 0 0 0	H(3)N(4)	(N(N(H(H(N))(H(N)))))	101	13.1559	1.86e-41
JCTLSIR	4 4 0 0 1	H(4)N(4)F(1)	(N(F)(N(H(H)(H(N)(N(H))))))	101	20.4352	4.36e-63
JCTLSIR	5 5 0 0 0	H(5)N(5)	(N(N(H(N)(H(N(H)))(H(N(H))))))	101	18.5635	3.31e-50
JCTLSIR	4 4 0 0 0	H(4)N(4)	(N(N(H(H)(N)(H(N(H))))))	101	21.7971	3.13e-62
JCTLSIR	5 4 0 0 1	H(5)N(4)F(1)	(N(F)(N(H(H(N(H)))(H(N(H))))))	101	27.3334	9.82e-83
JCTLSIR	4 4 0 0 0	H(4)N(4)	(N(N(H(H(N))(H(N(H))))))	101	11.3632	2.97e-35
JCTLSIR	3 4 0 0 1	H(3)N(4)F(1)	(N(F)(N(H(H(N))(H(N)))))	101	30.7076	3e-88
JCTLSIR	4 4 0 0 0	H(4)N(4)	(N(N(H(H(N))(H(N(H))))))	101	13.4173	1.72e-34
JCTLSIR	4 5 0 0 0	H(4)N(5)	(N(N(H(N)(H(H))(H(N)(N)))))	101	16.3202	2.64e-54
JCTLSIR	5 4 0 0 0	H(5)N(4)	(N(N(H(H(N(H)))(H(N(H))))))	101	10.8525	4.58e-34
JCTLSIR	4 3 0 0 0	H(4)N(3)	(N(N(H(H)(H(N(H))))))	101	12.9667	1.43e-38
JCTLSIR	5 4 0 0 0	H(5)N(4)	(N(N(H(H(N(H)))(H(N(H))))))	101	17.1114	6.86e-51
JCTLSIR	5 4 0 0 1	H(5)N(4)F(1)	(N(F)(N(H(H(N(H)))(H(N(H))))))	101	22.8786	8.58e-73
JCTLSIR	5 4 0 0 1	H(5)N(4)F(1)	(N(F)(N(H(H(N(H)))(H(N(H))))))	101	21.6338	1.8e-69
JCTLSIR	4 4 0 0 1	H(4)N(4)F(1)	(N(F)(N(H(H(N))(H(N(H))))))	101	22.5588	2.84e-73
JCTLSIR	4 4 0 0 1	H(4)N(4)F(1)	(N(F)(N(H(H(N))(H(N(H))))))	101	20.068	7.45e-71
JCTLSIR	5 4 0 0 1	H(5)N(4)F(1)	(N(F)(N(H(H(N(H)))(H(N(H))))))	101	13.5355	8.45e-47
JCTLSIR	5 4 0 0 1	H(5)N(4)F(1)	(N(F)(N(H(H(N(H)))(H(N(H))))))	101	17.9812	5.46e-60
JCTLSIR	5 4 0 0 0	H(5)N(4)	(N(N(H(H(N(H)))(H(N(H))))))	101	9.02525	2.31e-32
JCTLSIR	5 4 0 0 0	H(5)N(4)	(N(N(H(H(N(H)))(H(N(H))))))	101	8.90427	5.75e-32
JCTLSIR	5 4 0 0 0	H(5)N(4)	(N(N(H(H(N(H)))(H(N(H))))))	101	15.7857	2.23e-48
JCTLSIR	5 4 0 0 0	H(5)N(4)	(N(N(H(H(N(H)))(H(N(H))))))	101	6.14246	1.33e-19
JCTLSIR	4 4 0 0 0	H(4)N(4)	(N(N(H(H(N))(H(N(H))))))	101	13.1319	2.12e-45
JCTLSIR	5 4 0 0 1	H(5)N(4)F(1)	(N(F)(N(H(H(N(H)))(H(N(H))))))	101	12.3164	2.09e-44
JCTLSIR	3 2 0 0 0	H(3)N(2)	(N(N(H(H)(H))))	101	1.32245	0.000615885
JCTLSIR	3 2 0 0 0	H(3)N(2)	(N(N(H(H)(H))))	101	6.7367	4.89e-22
JCTLSIR	5 4 0 0 0	H(5)N(4)	(N(N(H(H(N(H)))(H(N(H))))))	101	9.79443	2.49e-35
JCTLSIR	5 4 0 0 0	H(5)N(4)	(N(N(H(H(N(H)))(H(N(H))))))	101	3.98224	1.32e-12
JCTLSIR	5 4 0 0 0	H(5)N(4)	(N(N(H(H(N(H)))(H(N(H))))))	101	5.66252	6.38e-20
JCTLSIR	6 5 0 1 0	H(6)N(5)G(1)	(N(N(H(H(N(H(G))))(H(N(H))(N(H))))))	101	1.26416	0.000419248
JCTLSIR	7 5 0 0 1	H(7)N(5)F(1)	(N(N(H(N)(H(N(H(H))))(H(N(F)(H(H)))))))	101	1.85362	2.5e-06
JCTLSIR	6 5 0 1 1	H(6)N(5)G(1)F(1)	(N(F)(N(H(H(N(H(G))))(H(N(H))(N(H))))))	101	2.63982	1.92e-08
JCTLSIR	5 4 0 0 0	H(5)N(4)	(N(N(H(H(N(H)))(H(N(H))))))	101	5.44326	3.47e-19
JCTLSIR	6 5 0 0 2	H(6)N(5)F(2)	(N(N(H(H(N(H)(F)))(H(N(F)(H(N(H))))))))	101	7.154	1.36e-25
JCTLSIR	6 5 0 0 2	H(6)N(5)F(2)	(N(N(H(H(N(H)(F)))(H(N(F)(H(N(H))))))))	101	7.73456	1.27e-27
JCTLSIR	6 5 1 0 0	H(6)N(5)A(1)	(N(N(H(H(N(H(A))))(H(N(H))(N(H))))))	101	9.49517	3.96e-32
JCTLSIR	5 4 0 0 0	H(5)N(4)	(N(N(H(H(N(H)))(H(N(H))))))	101	1.51868	0.00011067
JCTLSIR	7 5 0 0 1	H(7)N(5)F(1)	(N(N(H(N)(H(N(H(H))))(H(N(F)(H(H)))))))	101	2.13009	8.35e-07
JCTLSIR	7 5 0 0 1	H(7)N(5)F(1)	(N(N(H(N)(H(N(H(H))))(H(N(F)(H(H)))))))	101	4.54733	8.48e-16
JCTLSIR	5 4 1 0 0	H(5)N(4)A(1)	(N(N(H(H(N(H)))(H(N(H(A)))))))	101	10.1541	1.45e-36
JCTLSIR	6 5 1 0 0	H(6)N(5)A(1)	(N(N(H(H(N(H(A))))(H(N(H))(N(H))))))	101	5.76975	1.64e-20
JCTLSIR	5 4 0 0 2	H(5)N(4)F(2)	(N(N(H(H(N(H(F))))(H(N(H(F)))))))	101	8.7191	1.45e-31
JCTLSIR	6 5 0 1 0	H(6)N(5)G(1)	(N(N(H(H(N(H(G))))(H(N(H))(N(H))))))	101	3.97738	7.07e-14
JCTLSIR	6 5 0 0 3	H(6)N(5)F(3)	(N(F)(N(H(H(N(H)(F)))(H(N(H))(N(H)(F))))))	101	6.05431	1.54e-21
JCTLSIR	6 5 1 0 1	H(6)N(5)A(1)F(1)	(N(F)(N(H(H(N(H(A))))(H(N(H))(N(H))))))	101	11.5288	3.95e-40
JCTLSIR	6 5 1 0 0	H(6)N(5)A(1)	(N(N(H(H(N(H(A))))(H(N(H))(N(H))))))	101	2.12884	7.04e-07
JCTLSIR	6 5 1 0 1	H(6)N(5)A(1)F(1)	(N(F)(N(H(H(N(H(A))))(H(N(H))(N(H))))))	101	1.43678	9.36e-05
JCTLSIR	6 5 1 0 0	H(6)N(5)A(1)	(N(N(H(H(N(H(A))))(H(N(H))(N(H))))))	101	8.08613	6.01e-29
JCTLSIR	6 4 1 0 0	H(6)N(4)A(1)	(N(N(H(H(H))(H(N(H))(N(H(A)))))))	101	9.01456	1.67e-32
JCTLSIR	6 4 1 0 0	H(6)N(4)A(1)	(N(N(H(H(H))(H(N(H))(N(H(A)))))))	101	11.2794	7.25e-39
JCTLSIR	6 5 0 0 3	H(6)N(5)F(3)	(N(F)(N(H(H(N(H)(F)))(H(N(H))(N(H)(F))))))	101	11.8387	5.08e-43
JCTLSIR	6 4 1 0 0	H(6)N(4)A(1)	(N(N(H(H(H))(H(N(H))(N(H(A)))))))	101	10.5003	9.16e-36
JCTLSIR	6 5 0 0 2	H(6)N(5)F(2)	(N(N(H(H(N(H)(F)))(H(N(F)(H(N(H))))))))	101	9.28082	2.98e-31
JCTLSIR	5 4 0 1 0	H(5)N(4)G(1)	(N(N(H(H(N(H)))(H(N(H(G)))))))	101	15.1198	3.01e-41
JCTLSIR	5 4 0 1 0	H(5)N(4)G(1)	(N(N(H(H(N(H)))(H(N(H(G)))))))	101	14.599	3.41e-43
JCTLSIR	6 4 1 0 0	H(6)N(4)A(1)	(N(N(H(H(H))(H(N(H))(N(H(A)))))))	101	11.6463	5.11e-37
JCTLSIR	5 4 0 1 0	H(5)N(4)G(1)	(N(N(H(H(N(H)))(H(N(H(G)))))))	101	12.6722	9.93e-45
JCTLSIR	6 5 1 0 0	H(6)N(5)A(1)	(N(N(H(H(N(H(A))))(H(N(H))(N(H))))))	101	10.3837	4.55e-35
JCTLSIR	6 5 1 0 0	H(6)N(5)A(1)	(N(N(H(H(N(H(A))))(H(N(H))(N(H))))))	101	8.71315	1.15e-29
JCTLSIR	6 5 0 0 3	H(6)N(5)F(3)	(N(F)(N(H(H(N(H)(F)))(H(N(H))(N(H)(F))))))	101	12.0797	1.59e-41
JCTLSIR	5 4 0 1 0	H(5)N(4)G(1)	(N(N(H(H(N(H)))(H(N(H(G)))))))	101	15.7025	3.14e-46
JCTLSIR	5 4 0 1 0	H(5)N(4)G(1)	(N(N(H(H(N(H)))(H(N(H(G)))))))	101	14.3176	9.38e-44
JCTLSIR	5 4 0 1 0	H(5)N(4)G(1)	(N(N(H(H(N(H)))(H(N(H(G)))))))	101	13.0549	1.26e-44
JCTLSIR	5 4 0 1 0	H(5)N(4)G(1)	(N(N(H(H(N(H)))(H(N(H(G)))))))	101	12.8772	9.26e-43
JCTLSIR	5 4 0 1 1	H(5)N(4)G(1)F(1)	(N(F)(N(H(H(N(H)))(H(N(H(G)))))))	101	19.1501	2.16e-60
JCTLSIR	5 4 0 1 1	H(5)N(4)G(1)F(1)	(N(F)(N(H(H(N(H)))(H(N(H(G)))))))	101	16.3808	4.69e-57
JCTLSIR	5 4 0 1 1	H(5)N(4)G(1)F(1)	(N(F)(N(H(H(N(H)))(H(N(H(G)))))))	101	19.0072	2.27e-58
JCTLSIR	5 4 0 1 1	H(5)N(4)G(1)F(1)	(N(F)(N(H(H(N(H)))(H(N(H(G)))))))	101	18.5651	5.69e-65
JCTLSIR	5 4 0 1 1	H(5)N(4)G(1)F(1)	(N(F)(N(H(H(N(H)))(H(N(H(G)))))))	101	19.6988	4.84e-62
JCTLSIR	5 4 1 0 0	H(5)N(4)A(1)	(N(N(H(H(N(H)))(H(N(H(A)))))))	101	15.211	2.54e-41
JCTLSIR	5 4 1 0 0	H(5)N(4)A(1)	(N(N(H(H(N(H)))(H(N(H(A)))))))	101	14.2296	8.97e-42
JCTLSIR	5 4 1 0 0	H(5)N(4)A(1)	(N(N(H(H(N(H)))(H(N(H(A)))))))	101	12.9943	3.31e-44
JCTLSIR	5 4 0 0 2	H(5)N(4)F(2)	(N(N(H(H(N(H(F))))(H(N(H(F)))))))	101	13.3503	6.82e-43
JCTLSIR	5 4 0 1 1	H(5)N(4)G(1)F(1)	(N(F)(N(H(H(N(H)))(H(N(H(G)))))))	101	16.6494	1.45e-52
JCTLSIR	5 4 1 0 0	H(5)N(4)A(1)	(N(N(H(H(N(H)))(H(N(H(A)))))))	101	14.4814	4.74e-46
JCTLSIR	6 4 0 0 2	H(6)N(4)F(2)	(N(F)(N(H(H(N(H)))(H(N(H(H)(F)))))))	101	14.5482	6.91e-41
JCTLSIR	6 4 0 0 1	H(6)N(4)F(1)	(N(N(H(H(H))(H(N(H))(N(H)(F))))))	101	7.15564	1.92e-25
JCTLSIR	4 3 0 0 0	H(4)N(3)	(N(N(H(H(H))(H(N)))))	101	18.5529	5.69e-45
JCTLSIR	4 3 0 0 0	H(4)N(3)	(N(N(H(H)(H(N(H))))))	101	21.2233	1.12e-41
JCTLSIR	3 3 0 0 0	H(3)N(3)	(N(N(H(H)(H(N)))))	101	19.5544	7.54e-45
JCTLSIR	6 4 0 0 1	H(6)N(4)F(1)	(N(N(H(H(H))(H(N(H))(N(H)(F))))))	101	7.59856	3.07e-27
JCTLSIR	3 2 0 0 0	H(3)N(2)	(N(N(H(H)(H))))	101	16.804	6.38e-38
JCTLSIR	5 4 0 0 0	H(5)N(4)	(N(N(H(H(N(H)))(H(N(H))))))	101	20.9305	3.34e-51
JCTLSIR	5 5 2 0 2	H(5)N(5)A(2)F(2)	(N(N(H(H(N(F)(H(A))))(H(N(F))(N(H(A)))))))	101	2.75778	5.63e-08
JCTLSIR	5 5 2 0 2	H(5)N(5)A(2)F(2)	(N(N(H(H(N(F)(H(A))))(H(N(F))(N(H(A)))))))	101	3.58925	1.31e-09
JCTLSIR	4 4 0 0 0	H(4)N(4)	(N(N(H(H(N))(H(N(H))))))	101	22.7648	8.73e-54
JCTLSIR	5 4 1 0 0	H(5)N(4)A(1)	(N(N(H(H(N(H)))(H(N(H(A)))))))	101	30.5273	5.42e-58
JCTLSIR	4 3 1 0 0	H(4)N(3)A(1)	(N(N(H(H)(H(N(H(A)))))))	101	19.6549	6.19e-52
JCTLSIR	5 4 1 0 1	H(5)N(4)A(1)F(1)	(N(F)(N(H(H(N(H)))(H(N(H(A)))))))	101	20.4856	9.04e-61
JCTLSIR	5 4 1 0 1	H(5)N(4)A(1)F(1)	(N(F)(N(H(H(N(H)))(H(N(H(A)))))))	101	20.8116	1.95e-61
JCTLSIR	5 4 1 0 0	H(5)N(4)A(1)	(N(N(H(H(N(H)))(H(N(H(A)))))))	101	28.9651	3.71e-67
JCTLSIR	5 4 1 0 1	H(5)N(4)A(1)F(1)	(N(F)(N(H(H(N(H)))(H(N(H(A)))))))	101	21.362	1.29e-62
JCTLSIR	6 5 0 0 0	H(6)N(5)	(N(N(H(H(N(H)))(H(N(H(N(H))))))))	101	13.4949	1.39e-40
JCTLSIR	5 4 0 0 0	H(5)N(4)	(N(N(H(H(N))(H(H)(H)(N)))))	101	30.0352	2.11e-56
JCTLSIR	3 2 0 0 0	H(3)N(2)	(N(N(H(H)(H))))	101	18.4559	2.64e-43
JCTLSIR	6 4 0 0 1	H(6)N(4)F(1)	(N(N(H(H(H))(H(N(H))(N(H)(F))))))	101	11.9221	2.43e-36
JCTLSIR	5 4 1 0 0	H(5)N(4)A(1)	(N(N(H(H(N(H)))(H(N(H(A)))))))	101	27.5484	1.3e-57
JCTLSIR	3 3 0 0 0	H(3)N(3)	(N(N(H(H)(H(N)))))	101	22.3309	1.58e-47
JCTLSIR	4 4 0 0 0	H(4)N(4)	(N(N(H(H(N))(H(N(H))))))	101	20.6307	3.35e-52
JCTLSIR	3 3 0 0 0	H(3)N(3)	(N(N(H(H)(H(N)))))	101	15.0743	5.01e-44
JCTLSIR	5 3 1 0 0	H(5)N(3)A(1)	(N(N(H(H(H))(H(N(H(A)))))))	101	19.4547	4.37e-51
JCTLSIR	5 4 1 0 1	H(5)N(4)A(1)F(1)	(N(F)(N(H(H(N(H)))(H(N(H(A)))))))	101	30.3607	2.17e-82
JCTLSIR	3 3 0 0 0	H(3)N(3)	(N(N(H(H)(H(N)))))	101	19.9538	2.71e-45
JCTLSIR	3 3 0 0 1	H(3)N(3)F(1)	(N(F)(N(H(H)(H(N)))))	101	21.3182	3.25e-63
JCTLSIR	4 3 0 0 0	H(4)N(3)	(N(N(H(H(H))(H(N)))))	101	16.8417	1.53e-48
JCTLSIR	4 3 0 0 1	H(4)N(3)F(1)	(N(F)(N(H(H)(H(N(H))))))	101	22.9143	9.64e-63
JCTLSIR	3 3 0 0 1	H(3)N(3)F(1)	(N(F)(N(H(H)(H(N)))))	101	23.8586	1.07e-63
JCTLSIR	5 4 0 0 0	H(5)N(4)	(N(N(H(H(N(H)))(H(N(H))))))	101	15.9421	4.29e-45
JCTLSIR	5 4 0 0 1	H(5)N(4)F(1)	(N(F)(N(H(H(N(H)))(H(N(H))))))	101	31.616	3.05e-69
JCTLSIR	5 4 1 0 1	H(5)N(4)A(1)F(1)	(N(F)(N(H(H(N(H)))(H(N(H(A)))))))	101	32.447	5.2e-89
JCTLSIR	5 4 1 0 0	H(5)N(4)A(1)	(N(N(H(H(N(H)))(H(N(H(A)))))))	101	15.7292	9.6e-50
JCTLSIR	4 4 1 0 0	H(4)N(4)A(1)	(N(N(H(H(N))(H(N(H(A)))))))	101	20.9336	3.08e-59
JCTLSIR	6 4 0 0 1	H(6)N(4)F(1)	(N(N(H(H(H))(H(N(H))(N(H)(F))))))	101	7.4462	6.73e-27
JCTLSIR	6 3 0 0 3	H(6)N(3)F(3)	(N(F)(N(H(H(H)(H))(H(N(F)(H(F)))))))	101	3.8632	8.96e-13
JCTLSIR	4 3 1 0 1	H(4)N(3)A(1)F(1)	(N(F)(N(H(H)(H(N(H(A)))))))	101	11.0291	6.76e-40
JCTLSIR	6 4 0 0 2	H(6)N(4)F(2)	(N(F)(N(H(H(N(H)))(H(N(H(H)(F)))))))	101	8.27489	6.69e-30
JCTLSIR	5 4 1 0 1	H(5)N(4)A(1)F(1)	(N(F)(N(H(H(N(H)))(H(N(H(A)))))))	101	19.955	1.98e-66
JCTLSIR	5 4 1 0 0	H(5)N(4)A(1)	(N(N(H(H(N(H)))(H(N(H(A)))))))	101	16.9388	1.81e-49
JCTLSIR	3 3 0 0 0	H(3)N(3)	(N(N(H(H)(H(N)))))	101	13.8781	1.2e-40
JCTLSIR	4 4 1 0 0	H(4)N(4)A(1)	(N(N(H(H(N))(H(N(H(A)))))))	101	33.6341	6.54e-85
JCTLSIR	6 4 0 0 1	H(6)N(4)F(1)	(N(N(H(H(H))(H(N(H))(N(H)(F))))))	101	6.33809	1.48e-22
JCTLSIR	4 3 1 0 0	H(4)N(3)A(1)	(N(N(H(H)(H(N(H(A)))))))	101	22.3772	1.03e-55
JCTLSIR	4 4 1 0 0	H(4)N(4)A(1)	(N(N(H(H(N))(H(N(H(A)))))))	101	16.591	5.46e-51
JCTLSIR	4 4 1 0 1	H(4)N(4)A(1)F(1)	(N(F)(N(H(H(N))(H(N(H(A)))))))	101	22.117	6.2e-66
JCTLSIR	5 4 1 0 0	H(5)N(4)A(1)	(N(N(H(H(N(H)))(H(N(H(A)))))))	101	16.1369	2.05e-47
JCTLSIR	5 4 1 0 1	H(5)N(4)A(1)F(1)	(N(F)(N(H(H(N(H)))(H(N(H(A)))))))	101	21.444	2.12e-63
JCTLSIR	4 4 1 0 1	H(4)N(4)A(1)F(1)	(N(F)(N(H(H(N))(H(N(H(A)))))))	101	19.4879	2.24e-70
JCTLSIR	4 3 1 0 0	H(4)N(3)A(1)	(N(N(H(H)(H(N(H(A)))))))	101	20.6789	6.67e-58
JCTLSIR	5 4 1 0 1	H(5)N(4)A(1)F(1)	(N(F)(N(H(H(N(H)))(H(N(H(A)))))))	101	19.3411	8.29e-64
JCTLSIR	4 4 1 0 0	H(4)N(4)A(1)	(N(N(H(H(N))(H(N(H(A)))))))	101	5.68235	3.45e-20
JCTLSIR	5 4 1 0 0	H(5)N(4)A(1)	(N(N(H(H(N(H)))(H(N(H(A)))))))	101	13.0478	1.34e-41
JCTLSIR	5 4 1 0 1	H(5)N(4)A(1)F(1)	(N(F)(N(H(H(N(H)))(H(N(H(A)))))))	101	18.7109	1.41e-58
JCTLSIR	4 4 1 0 1	H(4)N(4)A(1)F(1)	(N(F)(N(H(H(N))(H(N(H(A)))))))	101	22.2548	2.03e-67
JCTLSIR	5 4 1 0 0	H(5)N(4)A(1)	(N(N(H(H(N(H)))(H(N(H(A)))))))	101	11.7452	1.79e-40
JCTLSIR	4 4 1 0 1	H(4)N(4)A(1)F(1)	(N(F)(N(H(H(N))(H(N(H(A)))))))	101	11.2356	2.39e-40
JCTLSIR	5 4 1 0 0	H(5)N(4)A(1)	(N(N(H(H(N(H)))(H(N(H(A)))))))	101	11.7372	4.77e-40
JCTLSIR	5 4 1 0 0	H(5)N(4)A(1)	(N(N(H(H(N(H)))(H(N(H(A)))))))	101	14.3793	5.73e-40
JCTLSIR	5 4 1 0 1	H(5)N(4)A(1)F(1)	(N(F)(N(H(H(N(H)))(H(N(H(A)))))))	101	14.0376	3.84e-49
JCTLSIR	5 4 0 0 2	H(5)N(4)F(2)	(N(N(H(H(N(H(F))))(H(N(H(F)))))))	101	11.9769	2.49e-38
JCTLSIR	5 4 0 0 3	H(5)N(4)F(3)	(N(F)(N(H(H(N(H(F))))(H(N(H(F)))))))	101	13.4686	5.38e-47
JCTLSIR	5 4 1 0 0	H(5)N(4)A(1)	(N(N(H(H(N(H)))(H(N(H(A)))))))	101	10.9968	9.47e-40
JCTLSIR	5 4 1 0 0	H(5)N(4)A(1)	(N(N(H(H(N(H)))(H(N(H(A)))))))	101	11.1597	3.02e-38
JCTLSIR	5 4 1 0 1	H(5)N(4)A(1)F(1)	(N(F)(N(H(H(N(H)))(H(N(H(A)))))))	101	11.6951	1.98e-42
JCTLSIR	5 4 1 0 0	H(5)N(4)A(1)	(N(N(H(H(N(H)))(H(N(H(A)))))))	101	10.8403	3.22e-39
JCTLSIR	5 4 1 0 1	H(5)N(4)A(1)F(1)	(N(F)(N(H(H(N(H)))(H(N(H(A)))))))	101	10.2923	6.02e-35
JCTLSIR	5 4 1 0 0	H(5)N(4)A(1)	(N(N(H(H(N(H)))(H(N(H(A)))))))	101	10.4295	1.38e-37
JCTLSIR	5 4 1 0 0	H(5)N(4)A(1)	(N(N(H(H(N(H)))(H(N(H(A)))))))	101	10.896	4.24e-37
JCTLSIR	5 4 1 0 0	H(5)N(4)A(1)	(N(N(H(H(N(H)))(H(N(H(A)))))))	101	10.936	1.96e-37
JCTLSIR	5 4 0 0 2	H(5)N(4)F(2)	(N(N(H(H(N(H(F))))(H(N(H(F)))))))	101	10.5049	4.52e-36
JCTLSIR	5 4 1 0 0	H(5)N(4)A(1)	(N(N(H(H(N(H)))(H(N(H(A)))))))	101	10.3074	6.02e-37
JCTLSIR	5 4 1 0 0	H(5)N(4)A(1)	(N(N(H(H(N(H)))(H(N(H(A)))))))	101	10.4956	5.96e-36
JCTLSIR	5 4 0 0 2	H(5)N(4)F(2)	(N(N(H(H(N(H(F))))(H(N(H(F)))))))	101	10.4368	1.53e-35
JCTLSIR	5 4 0 0 2	H(5)N(4)F(2)	(N(N(H(H(N(H(F))))(H(N(H(F)))))))	101	9.92586	1.29e-35
JCTLSIR	5 4 1 0 0	H(5)N(4)A(1)	(N(N(H(H(N(H)))(H(N(H(A)))))))	101	9.94117	1.09e-35
JCTLSIR	5 4 1 0 0	H(5)N(4)A(1)	(N(N(H(H(N(H)))(H(N(H(A)))))))	101	10.0893	1.84e-36
JCTLSIR	5 4 1 0 0	H(5)N(4)A(1)	(N(N(H(H(N(H)))(H(N(H(A)))))))	101	9.93491	7.54e-36
JCTLSIR	5 4 1 0 0	H(5)N(4)A(1)	(N(N(H(H(N(H)))(H(N(H(A)))))))	101	10.1882	1.15e-36
JCTLSIR	5 4 0 0 2	H(5)N(4)F(2)	(N(N(H(H(N(H(F))))(H(N(H(F)))))))	101	9.17762	2.59e-33
JCTLSIR	5 4 1 0 1	H(5)N(4)A(1)F(1)	(N(F)(N(H(H(N(H)))(H(N(H(A)))))))	101	8.99475	1.16e-32
JCTLSIR	5 4 0 0 2	H(5)N(4)F(2)	(N(N(H(H(N(H(F))))(H(N(H(F)))))))	101	9.5324	3.27e-34
JCTLSIR	5 4 0 0 3	H(5)N(4)F(3)	(N(F)(N(H(H(N(H(F))))(H(N(H(F)))))))	101	2.52129	4.27e-08
JCTLSIR	5 4 1 0 0	H(5)N(4)A(1)	(N(N(H(H)(H(N(H))(N(H(A)))))))	101	12.6682	1.12e-34
JCTLSIR	5 4 0 0 3	H(5)N(4)F(3)	(N(F)(N(H(H(N(H)(F)))(H(N(H)(F))))))	101	7.20223	7.26e-25
JCTLSIR	5 4 1 0 0	H(5)N(4)A(1)	(N(N(H(H(N(H)))(H(N(H(A)))))))	101	9.52464	3.83e-34
JCTLSIR	5 4 1 0 1	H(5)N(4)A(1)F(1)	(N(F)(N(H(H(N(H)))(H(N(H(A)))))))	101	7.02644	3.03e-25
JCTLSIR	5 4 0 0 2	H(5)N(4)F(2)	(N(N(H(H(N(H)(F)))(H(N(H)(F))))))	101	10.2647	4.78e-26
JCTLSIR	5 4 1 0 0	H(5)N(4)A(1)	(N(N(H(H(N(H)))(H(N(H(A)))))))	101	16.6682	7.43e-53
JCTLSIR	6 5 2 0 0	H(6)N(5)A(2)	(N(N(H(H(N(H(A))))(H(N(H))(N(H(A)))))))	101	8.6234	1.27e-28
JCTLSIR	6 5 1 0 2	H(6)N(5)A(1)F(2)	(N(N(H(H(N(H)(F)))(H(N(F)(H(N(H(A)))))))))	101	6.97798	7.47e-23
JCTLSIR	8 7 0 0 0	H(8)N(7)	(N(N(H(H(N(H))(N(H)))(H(N(H))(N(H(N(H))))))))	101	3.1541	1.31e-10
JCTLSIR	6 4 1 0 1	H(6)N(4)A(1)F(1)	(N(N(H(H(N(H(H))))(H(N(F)(H(A)))))))	101	6.78239	1.62e-24
JCTLSIR	5 4 1 1 0	H(5)N(4)A(1)G(1)	(N(N(H(H(N(H(A))))(H(N(H(G)))))))	101	9.68096	1.16e-33
JCTLSIR	6 4 1 0 2	H(6)N(4)A(1)F(2)	(N(F)(N(H(H(H))(H(N(H)(F))(N(H(A)))))))	101	10.4589	8.49e-38
JCTLSIR	5 4 1 1 0	H(5)N(4)A(1)G(1)	(N(N(H(H(N(H(A))))(H(N(H(G)))))))	101	9.6441	7.22e-33
JCTLSIR	6 4 1 0 1	H(6)N(4)A(1)F(1)	(N(N(H(H(N(H(H))))(H(N(F)(H(A)))))))	101	5.85006	6.67e-21
FHLLGDPHTKJCTLSIR	6 5 0 0 1	H(6)N(5)F(1)	(N(F)(N(H(H(N(H)))(H(N(H(N(H))))))))	101	21.0743	3.76e-18
FHLLGDPHTKJCTLSIR	6 5 0 0 1	H(6)N(5)F(1)	(N(F)(N(H(H(N(H)))(H(N(H(N(H))))))))	101	23.5076	7e-55
FHLLGDPHTKJCTLSIR	5 4 0 0 1	H(5)N(4)F(1)	(N(F)(N(H(H(N(H)))(H(N(H))))))	101	18.4069	4.24e-29
FHLLGDPHTKJCTLSIR	5 4 0 0 1	H(5)N(4)F(1)	(N(F)(N(H(H(N(H)))(H(N(H))))))	101	37.3175	4.48e-69
FHLLGDPHTKJCTLSIR	5 4 0 0 1	H(5)N(4)F(1)	(N(F)(N(H(H(N(H)))(H(N(H))))))	101	33.1672	7.78e-62
FHLLGDPHTKJCTLSIR	4 3 0 0 1	H(4)N(3)F(1)	(N(F)(N(H(H)(N)(H(H)))))	101	37.3763	3.15e-40
FHLLGDPHTKJCTLSIR	4 4 0 0 1	H(4)N(4)F(1)	(N(F)(N(H(H(N))(H(N(H))))))	101	43.264	8.39e-81
FHLLGDPHTKJCTLSIR	5 4 0 0 0	H(5)N(4)	(N(N(H(H(N(H)))(H(N(H))))))	101	22.2342	5.03e-38
FHLLGDPHTKJCTLSIR	5 4 0 0 0	H(5)N(4)	(N(N(H(H(N(H)))(H(N(H))))))	101	29.9569	9.33e-37
FHLLGDPHTKJCTLSIR	4 4 0 0 1	H(4)N(4)F(1)	(N(F)(N(H(H(N))(H(N(H))))))	101	33.8875	1.25e-42
FHLLGDPHTKJCTLSIR	4 4 0 0 1	H(4)N(4)F(1)	(N(N(H(H(N(H)))(H(N(F))))))	101	31.5877	2.57e-37
FHLLGDPHTKJCTLSIR	5 4 0 0 1	H(5)N(4)F(1)	(N(F)(N(H(H(N(H)))(H(N(H))))))	101	20.9226	6.4e-34
JCTLSIR	5 4 2 0 0	H(5)N(4)A(2)	(N(N(H(H(N(H(A))))(H(N(H(A)))))))	101	12.7625	2.23e-39
JCTLSIR	5 4 2 0 1	H(5)N(4)A(2)F(1)	(N(F)(N(H(H(N(H(A))))(H(N(H(A)))))))	101	19.0611	3.33e-56
DRFHLLGDPHTKJCTLSIR	5 4 0 0 1	H(5)N(4)F(1)	(N(F)(N(H(H(N(H)))(H(N(H))))))	101	31.6193	7.46e-77
JCTLSIR	5 4 2 0 1	H(5)N(4)A(2)F(1)	(N(F)(N(H(H(N(H(A))))(H(N(H(A)))))))	101	19.7648	3.26e-58
DRFHLLGDPHTKJCTLSIR	5 4 0 0 1	H(5)N(4)F(1)	(N(F)(N(H(H(H)(H))(H(N)(N)))))	101	25.5807	1.84e-62
FHLLGDPHTKJCTLSIR	4 4 0 0 1	H(4)N(4)F(1)	(N(F)(N(H(H(N))(H(N(H))))))	101	37.5722	3.6e-82
FHLLGDPHTKJCTLSIR	5 4 0 0 1	H(5)N(4)F(1)	(N(F)(N(H(H(N(H)))(H(N(H))))))	101	18.2425	1.06e-38
JCTLSIR	6 4 1 0 1	H(6)N(4)A(1)F(1)	(N(N(H(H(N(H(H))))(H(N(F)(H(A)))))))	101	4.09439	7.14e-10
DRFHLLGDPHTKJCTLSIR	5 4 0 0 1	H(5)N(4)F(1)	(N(F)(N(H(H(N(H)))(H(N(H))))))	101	34.9921	1.38e-89
JCTLSIR	5 4 2 0 0	H(5)N(4)A(2)	(N(N(H(H(N(H(A))))(H(N(H(A)))))))	101	17.2219	6.51e-46
JCTLSIR	5 4 1 0 3	H(5)N(4)A(1)F(3)	(N(F)(N(H(H(N(H)(F)))(H(N(F)(H(A)))))))	101	17.9408	2.17e-50
DRFHLLGDPHTKJCTLSIR	5 4 0 0 1	H(5)N(4)F(1)	(N(F)(N(H(H(N(H)))(H(N(H))))))	101	47.2239	1.53e-105
JCTLSIR	5 4 2 0 1	H(5)N(4)A(2)F(1)	(N(F)(N(H(H(N(H(A))))(H(N(H(A)))))))	101	18.3913	3.18e-60
JCTLSIR	5 4 2 0 0	H(5)N(4)A(2)	(N(N(H(H(N(H(A))))(H(N(H(A)))))))	101	14.7245	1.2e-46
JCTLSIR	5 4 2 0 1	H(5)N(4)A(2)F(1)	(N(F)(N(H(H(N(H(A))))(H(N(H(A)))))))	101	19.4412	2.59e-64
DRFHLLGDPHTKJCTLSIR	5 4 0 0 1	H(5)N(4)F(1)	(N(F)(N(H(H(N(H)))(H(N(H))))))	101	20.7092	4.79e-31
DRFHLLGDPHTKJCTLSIR	5 4 0 0 1	H(5)N(4)F(1)	(N(F)(N(H(H(N(H)))(H(N(H))))))	101	28.6261	1.52e-60
JCTLSIR	5 4 2 0 0	H(5)N(4)A(2)	(N(N(H(H(N(H(A))))(H(N(H(A)))))))	101	12.9731	2.13e-41
JCTLSIR	5 4 1 0 3	H(5)N(4)A(1)F(3)	(N(F)(N(H(H(N(H)(F)))(H(N(F)(H(A)))))))	101	9.80978	3.71e-35
JCTLSIR	5 4 2 0 0	H(5)N(4)A(2)	(N(N(H(H(N(H(A))))(H(N(H(A)))))))	101	10.1958	7.65e-35
LSVJVTALTHR	5 4 0 0 1	H(5)N(4)F(1)	(N(F)(N(H(H(N(H)))(H(N(H))))))	138	10.7149	7.62e-31
FHLLGDPHTKJCTLSIR	6 5 0 0 3	H(6)N(5)F(3)	(N(N(H(H(N(H)(F)))(H(N(H)(F))(N(H)(F))))))	101	28.7096	6.05e-54
DRFHLLGDPHTKJCTLSIR	6 5 1 0 1	H(6)N(5)A(1)F(1)	(N(F)(N(H(H(N(H(A))))(H(N(H))(N(H))))))	101	5.72097	1.79e-07
FHLLGDPHTKJCTLSIR	6 5 1 0 1	H(6)N(5)A(1)F(1)	(N(F)(N(H(H(N(H(A))))(H(N(H))(N(H))))))	101	19.6558	6.85e-44
DRFHLLGDPHTKJCTLSIR	6 5 0 0 3	H(6)N(5)F(3)	(N(F)(N(H(H(N(H)(F)))(H(N(H))(N(H)(F))))))	101	4.13072	3.13e-12
DRFHLLGDPHTKJCTLSIR	5 4 0 1 1	H(5)N(4)G(1)F(1)	(N(F)(N(H(H(N(H)))(H(N(H(G)))))))	101	6.53229	7e-18
DRFHLLGDPHTKJCTLSIR	5 4 0 1 1	H(5)N(4)G(1)F(1)	(N(F)(N(H(H(N(H)))(H(N(H(G)))))))	101	11.6972	2.74e-34
DRFHLLGDPHTKJCTLSIR	5 4 0 1 1	H(5)N(4)G(1)F(1)	(N(F)(N(H(H(N(H)))(H(N(H(G)))))))	101	13.2308	7.52e-37
DRFHLLGDPHTKJCTLSIR	5 4 1 0 1	H(5)N(4)A(1)F(1)	(N(F)(N(H(H(N(H)))(H(N(H(A)))))))	101	30.947	3.27e-92
DRFHLLGDPHTKJCTLSIR	5 4 1 0 1	H(5)N(4)A(1)F(1)	(N(F)(N(H(H(N(H)))(H(N(H(A)))))))	101	24.0409	3.08e-83
DRFHLLGDPHTKJCTLSIR	5 4 1 0 1	H(5)N(4)A(1)F(1)	(N(F)(N(H(H(N(H)))(H(N(H(A)))))))	101	33.8827	2.28e-84
DRFHLLGDPHTKJCTLSIR	5 4 0 0 2	H(5)N(4)F(2)	(N(N(H(H(N(H(F))))(H(N(H(F)))))))	101	38.7268	2.7e-75
DRFHLLGDPHTKJCTLSIR	5 4 0 0 2	H(5)N(4)F(2)	(N(N(H(H(N(H(F))))(H(N(H(F)))))))	101	48.4146	3.87e-90
FHLLGDPHTKJCTLSIR	6 4 0 0 2	H(6)N(4)F(2)	(N(F)(N(H(H(N(H)))(H(N(H(H)(F)))))))	101	31.0405	4.49e-68
FHLLGDPHTKJCTLSIR	5 4 0 0 3	H(5)N(4)F(3)	(N(F)(N(H(H(N(H(F))))(H(N(H(F)))))))	101	21.5431	8.38e-41
DRFHLLGDPHTKJCTLSIR	5 4 1 0 1	H(5)N(4)A(1)F(1)	(N(F)(N(H(H(N(H)))(H(N(H(A)))))))	101	22.5744	1.05e-71
FHLLGDPHTKJCTLSIR	5 4 0 1 1	H(5)N(4)G(1)F(1)	(N(N(H(H(N(H)(F)))(H(N(H(G)))))))	101	25.7959	4.38e-41
FHLLGDPHTKJCTLSIR	5 4 0 0 3	H(5)N(4)F(3)	(N(F)(N(H(H(N(H(F))))(H(N(H(F)))))))	101	34.7202	6.58e-59
FHLLGDPHTKJCTLSIR	5 4 0 0 3	H(5)N(4)F(3)	(N(F)(N(H(H(N(H(F))))(H(N(H(F)))))))	101	34.1198	4.62e-64
FHLLGDPHTKJCTLSIR	5 4 1 0 1	H(5)N(4)A(1)F(1)	(N(F)(N(H(H(N(H)))(H(N(H(A)))))))	101	17.9374	1.79e-35
DRFHLLGDPHTKJCTLSIR	5 4 0 0 3	H(5)N(4)F(3)	(N(F)(N(H(H(N(H(F))))(H(N(H(F)))))))	101	29.3135	9.61e-70
FHLLGDPHTKJCTLSIR	5 4 1 0 1	H(5)N(4)A(1)F(1)	(N(N(H(H(N(H)(F)))(H(N(H(A)))))))	101	32.9983	2.86e-57
DRFHLLGDPHTKJCTLSIR	5 4 0 0 3	H(5)N(4)F(3)	(N(F)(N(H(H(N(H(F))))(H(N(H(F)))))))	101	5.2512	3.63e-15
FHLLGDPHTKJCTLSIR	5 4 1 0 1	H(5)N(4)A(1)F(1)	(N(F)(N(H(H(N(H)))(H(N(H(A)))))))	101	37.1229	5.54e-70
FHLLGDPHTKJCTLSIR	5 4 1 0 0	H(5)N(4)A(1)	(N(N(H(H(N(H)))(H(N(H(A)))))))	101	32.4767	1.98e-43
FHLLGDPHTKJCTLSIR	5 4 0 0 2	H(5)N(4)F(2)	(N(N(H(H(N(H(F))))(H(N(H(F)))))))	101	29.9521	2.38e-51
FHLLGDPHTKJCTLSIR	5 4 1 0 0	H(5)N(4)A(1)	(N(N(H(H(N(H)))(H(N(H(A)))))))	101	27.3363	4.66e-50
FHLLGDPHTKJCTLSIR	5 4 1 0 0	H(5)N(4)A(1)	(N(N(H(H(N(H)))(H(N(H(A)))))))	101	27.2816	8.39e-49
FHLLGDPHTKJCTLSIR	5 4 0 0 2	H(5)N(4)F(2)	(N(N(H(H(N(H(F))))(H(N(H(F)))))))	101	25.7222	7.37e-42
FHLLGDPHTKJCTLSIR	5 4 1 0 1	H(5)N(4)A(1)F(1)	(N(N(H(H(N(H)(F)))(H(N(H(A)))))))	101	17.4877	2.34e-28
FHLLGDPHTKJCTLSIR	5 4 1 0 0	H(5)N(4)A(1)	(N(N(H(H(N(H)))(H(N(H(A)))))))	101	21.3009	4.13e-17
FHLLGDPHTKJCTLSIR	5 4 1 0 1	H(5)N(4)A(1)F(1)	(N(F)(N(H(H(N(H)))(H(N(H(A)))))))	101	19.8027	7.71e-32
FHLLGDPHTKJCTLSIR	5 4 1 0 1	H(5)N(4)A(1)F(1)	(N(F)(N(H(H(N(H)))(H(N(H(A)))))))	101	35.8915	1.45e-63
FHLLGDPHTKJCTLSIR	5 4 1 0 1	H(5)N(4)A(1)F(1)	(N(N(H(H(N(H)(F)))(H(N(H(A)))))))	101	28.9073	3.41e-45
FHLLGDPHTKJCTLSIR	5 4 1 0 1	H(5)N(4)A(1)F(1)	(N(F)(N(H(H(N(H)))(H(N(H(A)))))))	101	31.2273	7.51e-74
FHLLGDPHTKJCTLSIR	4 4 0 0 3	H(4)N(4)F(3)	(N(F)(N(H(H(N(F)))(H(N(H)(F))))))	101	24.3935	1.01e-40
FHLLGDPHTKJCTLSIR	5 4 1 0 1	H(5)N(4)A(1)F(1)	(N(F)(N(H(H(N(H)))(H(N(H(A)))))))	101	32.8315	1.44e-65
FHLLGDPHTKJCTLSIR	4 4 0 0 3	H(4)N(4)F(3)	(N(F)(N(H(H(N(F)))(H(N(H)(F))))))	101	26.3548	1.29e-53
FHLLGDPHTKJCTLSIR	4 4 1 0 1	H(4)N(4)A(1)F(1)	(N(F)(N(H(H(N))(H(N(H(A)))))))	101	34.8362	9.17e-57
FHLLGDPHTKJCTLSIR	4 4 0 0 3	H(4)N(4)F(3)	(N(N(H(H(N(F)))(H(N(F)(H(F)))))))	101	26.4428	9.92e-48
FHLLGDPHTKJCTLSIR	5 4 0 0 3	H(5)N(4)F(3)	(N(F)(N(H(H(N(H)))(H(N(F)(H(F)))))))	101	24.0008	1.5e-56
FHLLGDPHTKJCTLSIR	5 4 0 0 3	H(5)N(4)F(3)	(N(F)(N(H(H(N(H(F))))(H(N(H(F)))))))	101	21.6589	3.96e-66
FHLLGDPHTKJCTLSIR	5 4 1 0 1	H(5)N(4)A(1)F(1)	(N(F)(N(H(H(N(H)))(H(N(H(A)))))))	101	15.2728	4.2e-33
FHLLGDPHTKJCTLSIR	5 4 1 0 1	H(5)N(4)A(1)F(1)	(N(F)(N(H(H(N(H)))(H(N(H(A)))))))	101	7.19999	3.03e-08
FHLLGDPHTKJCTLSIR	5 4 0 0 3	H(5)N(4)F(3)	(N(F)(N(H(H(N(H(F))))(H(N(H(F)))))))	101	6.29096	3.61e-13
DRFHLLGDPHTKJCTLSIR	5 4 1 0 3	H(5)N(4)A(1)F(3)	(N(F)(N(H(H(N(H)(F)))(H(N(F)(H(A)))))))	101	10.5854	2.05e-35
DRFHLLGDPHTKJCTLSIR	5 4 2 0 1	H(5)N(4)A(2)F(1)	(N(F)(N(H(H(N(H(A))))(H(N(H(A)))))))	101	30.1643	6.26e-83
DRFHLLGDPHTKJCTLSIR	5 4 2 0 1	H(5)N(4)A(2)F(1)	(N(F)(N(H(H(N(H(A))))(H(N(H(A)))))))	101	48.1229	5.18e-127
FHLLGDPHTKJCTLSIR	6 5 1 0 3	H(6)N(5)A(1)F(3)	(N(F)(N(H(H(N(H(A))))(H(N(F)(H(N(H)(F))))))))	101	10.1577	3.51e-22
DRFHLLGDPHTKJCTLSIR	5 4 1 0 2	H(5)N(4)A(1)F(2)	(N(N(H(H(N(H)(F)))(H(N(F)(H(A)))))))	101	7.16316	4.37e-16
DRFHLLGDPHTKJCTLSIR	5 4 2 0 1	H(5)N(4)A(2)F(1)	(N(F)(N(H(H(N(H(A))))(H(N(H(A)))))))	101	25.8315	8.78e-58
DRFHLLGDPHTKJCTLSIR	5 4 1 0 3	H(5)N(4)A(1)F(3)	(N(F)(N(H(H(N(H)(F)))(H(N(F)(H(A)))))))	101	16.6987	3.1e-36
FHLLGDPHTKJCTLSIR	5 4 0 1 3	H(5)N(4)G(1)F(3)	(N(F)(N(H(H(N(H)(F)))(H(N(F)(H(G)))))))	101	17.5761	8.51e-12
FHLLGDPHTKJCTLSIR	5 4 1 1 1	H(5)N(4)A(1)G(1)F(1)	(N(F)(N(H(H(N(H(A))))(H(N(H(G)))))))	101	23.2925	1.68e-46
LSVJVTALTHR	6 5 1 0 1	H(6)N(5)A(1)F(1)	(N(F)(N(H(H(N(H(A))))(H(N(H))(N(H))))))	138	17.9879	2.37e-46
FHLLGDPHTKJCTLSIR	5 4 2 0 1	H(5)N(4)A(2)F(1)	(N(F)(N(H(H(N(H(A))))(H(N(H(A)))))))	101	33.4926	1.85e-74
FHLLGDPHTKJCTLSIR	5 4 1 0 3	H(5)N(4)A(1)F(3)	(N(F)(N(H(H(N(H)(F)))(H(N(F)(H(A)))))))	101	30.4253	7.56e-63
FHLLGDPHTKJCTLSIR	5 4 2 0 1	H(5)N(4)A(2)F(1)	(N(F)(N(H(H(N(H(A))))(H(N(H(A)))))))	101	35.7521	7.33e-80
LSVJVTALTHR	6 5 0 0 3	H(6)N(5)F(3)	(N(F)(N(H(H(N(H)(F)))(H(N(H))(N(H)(F))))))	138	7.68929	3.92e-24
FHLLGDPHTKJCTLSIR	5 4 1 0 3	H(5)N(4)A(1)F(3)	(N(F)(N(H(H(N(H)(F)))(H(N(F)(H(A)))))))	101	30.2408	8.93e-69
FHLLGDPHTKJCTLSIR	5 4 2 0 0	H(5)N(4)A(2)	(N(N(H(H(N(H(A))))(H(N(H(A)))))))	101	12.3147	5.47e-34
FHLLGDPHTKJCTLSIR	5 4 2 0 0	H(5)N(4)A(2)	(N(N(H(H(N(H(A))))(H(N(H(A)))))))	101	14.9223	1.21e-43
FHLLGDPHTKJCTLSIR	5 4 2 0 0	H(5)N(4)A(2)	(N(N(H(H(N(H(A))))(H(N(H(A)))))))	101	15.905	4.72e-42
FHLLGDPHTKJCTLSIR	12 2 0 0 0	H(12)N(2)	(N(N(H(H(H(H(H))))(H(H)(H(H(H(H(H)))))))))	101	4.94822	4.45e-10
LSVJVTALTHR	5 4 1 0 1	H(5)N(4)A(1)F(1)	(N(F)(N(H(H(N(H)))(H(N(H(A)))))))	138	29.799	3.44e-77
FHLLGDPHTKJCTLSIR	5 4 1 0 3	H(5)N(4)A(1)F(3)	(N(F)(N(H(H(N(H)(F)))(H(N(F)(H(A)))))))	101	14.2405	3.74e-42
LSVJVTALTHR	5 4 1 0 1	H(5)N(4)A(1)F(1)	(N(F)(N(H(H(N(H)))(H(N(H(A)))))))	138	2.67354	7.76e-05
LSVJVTALTHR	5 4 1 0 0	H(5)N(4)A(1)	(N(N(H(H(N(H)))(H(N(H(A)))))))	138	16.2089	3.64e-41
LSVJVTALTHR	8 3 0 0 0	H(8)N(3)	(N(N(H(H(N(H)))(H(H(H(H(H))))))))	138	7.73437	8.59e-19
LSVJVTALTHR	5 4 1 0 0	H(5)N(4)A(1)	(N(N(H(H(N(H)))(H(N(H(A)))))))	138	11.2222	6.48e-24
LSVJVTALTHR	4 4 1 0 0	H(4)N(4)A(1)	(N(N(H(H(N))(H(N(H(A)))))))	138	9.84258	2.37e-22
LSVJVTALTHR	4 4 0 0 2	H(4)N(4)F(2)	(N(N(H(H(N(F)))(H(N(H)(F))))))	138	7.10022	5.86e-11
LSVJVTALTHR	8 7 0 0 0	H(8)N(7)	(N(N(H(H(N(H))(N(H)))(H(N(H))(N(H(N(H))))))))	138	16.8111	2.62e-44
AQNPLGSQQVYLJVSLQSK	6 5 0 0 1	H(6)N(5)F(1)	(N(N(H(H(N(H)(F)))(H(N(H(N(H))))))))	334	26.3865	0.00279514
LSVJVTALTHR	5 4 2 0 1	H(5)N(4)A(2)F(1)	(N(F)(N(H(H(N(H(A))))(H(N(H(A)))))))	138	32.1557	6.59e-87
AQNPLGSQQVYLJVSLQSK	5 4 0 0 1	H(5)N(4)F(1)	(N(F)(N(H(H(N))(H(N(H(H)))))))	334	55.1404	2.22e-34
AQNPLGSQQVYLJVSLQSK	5 5 0 0 1	H(5)N(5)F(1)	(N(N(H(H(N(F)))(H(N(H))(N(H))))))	334	75.4317	2.04e-19
LSVJVTALTHR	5 4 1 0 3	H(5)N(4)A(1)F(3)	(N(F)(N(H(H(N(H)(F)))(H(N(F)(H(A)))))))	138	16.858	2.73e-49
LSVJVTALTHR	5 4 2 0 1	H(5)N(4)A(2)F(1)	(N(F)(N(H(H(N(H(A))))(H(N(H(A)))))))	138	15.0069	9.04e-46
AQNPLGSQQVYLJVSLQSK	5 4 0 0 1	H(5)N(4)F(1)	(N(N(H(H(N(H)))(H(N(H(F)))))))	334	44.0725	3.06e-07
LSVJVTALTHR	5 4 2 0 0	H(5)N(4)A(2)	(N(N(H(H(N(H(A))))(H(N(H(A)))))))	138	16.1574	1.17e-45
AQNPLGSQQVYLJVSLQSK	4 5 0 0 1	H(4)N(5)F(1)	(N(N(H(N)(H(N(H)))(H(N(F))))))	334	29.1421	4.72e-05
AQNPLGSQQVYLJVSLQSK	3 4 0 0 1	H(3)N(4)F(1)	(N(N(H(H)(H(N)(N(F))))))	334	19.1912	0.000209847
AQNPLGSQQVYLJVSLQSK	6 5 1 0 1	H(6)N(5)A(1)F(1)	(N(N(H(H(N(H)(F)))(H(N(H(N(H(A)))))))))	334	35.5342	0.00210368
AQNPLGSQQVYLJVSLQSK	6 5 1 0 1	H(6)N(5)A(1)F(1)	(N(N(H(H(N(H)(F)))(H(N(H(N(H(A)))))))))	334	31.6579	1.63e-06
AQNPLGSQQVYLJVSLQSK	6 5 0 0 3	H(6)N(5)F(3)	(N(N(H(H(N(H)(F)))(H(N(H)(F))(N(H)(F))))))	334	28.759	9.94e-06
AQNPLGSQQVYLJVSLQSK	6 5 1 0 1	H(6)N(5)A(1)F(1)	(N(N(H(H(N(H)(F)))(H(N(H(N(H(A)))))))))	334	36.2799	1.27e-06
AQNPLGSQQVYLJVSLQSK	6 5 0 0 3	H(6)N(5)F(3)	(N(N(H(H(N(H)(F)))(H(N(H)(F))(N(H)(F))))))	334	42.0397	5.13e-06
AQNPLGSQQVYLJVSLQSK	6 5 1 0 1	H(6)N(5)A(1)F(1)	(N(N(H(H(N(H)(F)))(H(N(H(N(H(A)))))))))	334	35.2059	8.75e-06
AQNPLGSQQVYLJVSLQSK	5 4 1 0 1	H(5)N(4)A(1)F(1)	(N(F)(N(H(H(N(H)))(H(N(H(A)))))))	334	70.4699	1.42e-05
AQNPLGSQQVYLJVSLQSK	6 5 1 0 1	H(6)N(5)A(1)F(1)	(N(N(H(H(N(H(A))))(H(N(H))(N(H)(F))))))	334	36.1888	3.01e-06
AQNPLGSQQVYLJVSLQSK	5 4 1 0 0	H(5)N(4)A(1)	(N(N(H(H(N(H)))(H(N(H(A)))))))	334	55.3943	4.27e-05
AQNPLGSQQVYLJVSLQSK	5 4 1 0 1	H(5)N(4)A(1)F(1)	(N(N(H(H(N(H)(F)))(H(N(H(A)))))))	334	74.9492	2.01e-13
AQNPLGSQQVYLJVSLQSK	6 5 1 0 1	H(6)N(5)A(1)F(1)	(N(N(H(H(N(H(A))))(H(N(H))(N(H)(F))))))	334	40.9104	1.22e-17
AQNPLGSQQVYLJVSLQSK	5 4 0 0 2	H(5)N(4)F(2)	(N(N(H(H(N(H(F))))(H(N(H(F)))))))	334	41.1898	0.000119217
AQNPLGSQQVYLJVSLQSK	6 5 0 0 3	H(6)N(5)F(3)	(N(N(H(H(N(H)(F)))(H(N(H)(F))(N(H)(F))))))	334	24.9373	0.000375425
AQNPLGSQQVYLJVSLQSK	6 5 1 0 1	H(6)N(5)A(1)F(1)	(N(N(H(H(N(H)(F)))(H(N(H(N(H(A)))))))))	334	24.054	0.00430371
AQNPLGSQQVYLJVSLQSK	5 4 1 0 1	H(5)N(4)A(1)F(1)	(N(N(H(H(N(H)(F)))(H(N(H(A)))))))	334	69.859	0.000102094
LSVJVTALTHR	6 5 3 0 1	H(6)N(5)A(3)F(1)	(N(F)(N(H(H(N(H(A))))(H(N(H(A)))(N(H(A)))))))	138	11.138	1.64e-30
LSVJVTALTHR	6 5 3 0 1	H(6)N(5)A(3)F(1)	(N(F)(N(H(H(N(H(A))))(H(N(H(A)))(N(H(A)))))))	138	14.9202	3.54e-48
AQNPLGSQQVYLJVSLQSK	5 4 1 0 1	H(5)N(4)A(1)F(1)	(N(N(H(H(N(H)(F)))(H(N(H(A)))))))	334	47.38	3.61e-05
AQNPLGSQQVYLJVSLQSK	5 4 1 0 1	H(5)N(4)A(1)F(1)	(N(N(H(H(N(H)(F)))(H(N(H(A)))))))	334	46.8847	2.23e-05
AQNPLGSQQVYLJVSLQSK	6 5 0 0 3	H(6)N(5)F(3)	(N(N(H(H(N(H)(F)))(H(N(H)(F))(N(H)(F))))))	334	30.8719	2e-12
AQNPLGSQQVYLJVSLQSK	5 4 1 0 1	H(5)N(4)A(1)F(1)	(N(N(H(H(N(H)(F)))(H(N(H(A)))))))	334	33.0613	0.000682596
SSVLTLIPQPQDHGTSLTCQVTFPGASVTTJK	5 4 0 0 1	H(5)N(4)F(1)	(N(F)(N(H(H(N))(H(N(H(H)))))))	225	17.3474	4.29e-06
SSVLTLIPQPQDHGTSLTCQVTFPGASVTTJK	4 4 0 0 0	H(4)N(4)	(N(N(H(H(N))(H(N(H))))))	225	3.07244	0.00401712
SSVLTLIPQPQDHGTSLTCQVTFPGASVTTJK	5 5 0 0 1	H(5)N(5)F(1)	(N(N(H(H(N(F)))(H(N(H))(N(H))))))	225	5.34722	0.000128976
SSVLTLIPQPQDHGTSLTCQVTFPGASVTTJK	5 4 0 0 0	H(5)N(4)	(N(N(H(H(N(H)))(H(N(H))))))	225	15.5398	2.06e-06
SSVLTLIPQPQDHGTSLTCQVTFPGASVTTJK	5 4 0 0 1	H(5)N(4)F(1)	(N(F)(N(H(H(N))(H(N(H(H)))))))	225	23.092	5.87e-07
SSVLTLIPQPQDHGTSLTCQVTFPGASVTTJK	4 4 0 0 0	H(4)N(4)	(N(N(H(H(N))(H(N(H))))))	225	7.96818	0.000231472
AQNPLGSQQVYLJVSLQSK	5 4 1 0 1	H(5)N(4)A(1)F(1)	(N(N(H(H(N(H)(F)))(H(N(H(A)))))))	334	43.9779	0.00056286
SSVLTLIPQPQDHGTSLTCQVTFPGASVTTJK	3 4 0 0 0	H(3)N(4)	(N(N(H(H(N))(H(N)))))	225	14.9886	0.00528867
AQNPLGSQQVYLJVSLQSK	5 4 0 0 3	H(5)N(4)F(3)	(N(F)(N(H(H(N(H)))(H(N(F)(H(F)))))))	334	62.9484	2.74e-42
AQNPLGSQQVYLJVSLQSK	5 4 0 0 3	H(5)N(4)F(3)	(N(N(H(H(N(H)(F)))(H(N(F)(H(F)))))))	334	36.0259	0.000911185
AQNPLGSQQVYLJVSLQSK	5 4 0 0 3	H(5)N(4)F(3)	(N(N(H(H(N(H)(F)))(H(N(F)(H(F)))))))	334	65.1239	4.94e-48
AQNPLGSQQVYLJVSLQSK	5 4 1 0 1	H(5)N(4)A(1)F(1)	(N(N(H(H(N(H)))(H(N(F)(H(A)))))))	334	70.7551	1.75e-51
AQNPLGSQQVYLJVSLQSK	5 4 1 0 1	H(5)N(4)A(1)F(1)	(N(N(H(H(N(H)(F)))(H(N(H(A)))))))	334	36.3415	0.00152944
AQNPLGSQQVYLJVSLQSK	5 4 1 0 1	H(5)N(4)A(1)F(1)	(N(N(H(H(N(H)(F)))(H(N(H(A)))))))	334	43.1385	4.76e-07
AQNPLGSQQVYLJVSLQSK	5 4 1 0 1	H(5)N(4)A(1)F(1)	(N(N(H(H(N(H)(F)))(H(N(H(A)))))))	334	41.8507	0.000463611
AQNPLGSQQVYLJVSLQSK	5 4 0 0 3	H(5)N(4)F(3)	(N(N(H(H(N(H)(F)))(H(N(F)(H(F)))))))	334	31.6212	0.00109076
AQNPLGSQQVYLJVSLQSK	6 4 0 0 2	H(6)N(4)F(2)	(N(F)(N(H(H(H)(H))(H(N(H))(N(F))))))	334	20.035	2e-09
AQNPLGSQQVYLJVSLQSK	6 4 0 0 2	H(6)N(4)F(2)	(N(F)(N(H(H(H)(H))(H(N(H))(N(F))))))	334	23.4308	5.99e-09
AQNPLGSQQVYLJVSLQSK	5 4 1 0 1	H(5)N(4)A(1)F(1)	(N(N(H(H(N(H)(F)))(H(N(H(A)))))))	334	36.571	0.000297284
AQNPLGSQQVYLJVSLQSK	8 7 0 0 0	H(8)N(7)	(N(N(H(H(N(H))(N(H)))(H(N(H))(N(H(N(H))))))))	334	35.1345	1.33e-14
AQNPLGSQQVYLJVSLQSK	8 7 0 0 0	H(8)N(7)	(N(N(H(H(N(H))(N(H)))(H(N(H))(N(H(N(H))))))))	334	37.4407	2.1e-15
AQNPLGSQQVYLJVSLQSK	6 5 2 0 1	H(6)N(5)A(2)F(1)	(N(F)(N(H(H(N(H(A))))(H(N(H(N(H(A)))))))))	334	11.0731	3.93e-05
SSVLTLIPQPQDHGTSLTCQVTFPGASVTTJK	7 6 0 0 3	H(7)N(6)F(3)	(N(F)(N(H(H(N(H))(N(H)(F)))(H(N(H))(N(H)(F))))))	225	12.0756	0.00570724
AQNPLGSQQVYLJVSLQSK	6 5 1 0 3	H(6)N(5)A(1)F(3)	(N(N(H(H(N(F)(H(A))))(H(N(H)(F))(N(H)(F))))))	334	31.0101	3.01e-05
AQNPLGSQQVYLJVSLQSK	6 5 1 0 3	H(6)N(5)A(1)F(3)	(N(F)(N(H(H(N(H)(F)))(H(N(F)(H(N(H(A)))))))))	334	39.8863	3.82e-07
AQNPLGSQQVYLJVSLQSK	6 5 2 0 1	H(6)N(5)A(2)F(1)	(N(N(H(H(N(H)(F)))(H(N(H(A)))(N(H(A)))))))	334	27.2417	0.000260989
SSVLTLIPQPQDHGTSLTCQVTFPGASVTTJK	6 5 1 0 0	H(6)N(5)A(1)	(N(N(H(H(N(H)))(H(N(H))(N(H)(A))))))	225	9.9552	0.00193788
SSVLTLIPQPQDHGTSLTCQVTFPGASVTTJK	5 4 1 0 1	H(5)N(4)A(1)F(1)	(N(F)(N(H(H(H))(H(N)(N(H(A)))))))	225	16.183	9.99e-07
SSVLTLIPQPQDHGTSLTCQVTFPGASVTTJK	6 4 0 0 2	H(6)N(4)F(2)	(N(N(H(H(H))(H(N(H)(F))(N(H)(F))))))	225	9.1442	0.0081766
SSVLTLIPQPQDHGTSLTCQVTFPGASVTTJK	5 4 1 0 0	H(5)N(4)A(1)	(N(N(H(H(N(H)))(H(N(H(A)))))))	225	22.4565	7e-05
SSVLTLIPQPQDHGTSLTCQVTFPGASVTTJK	5 4 1 0 1	H(5)N(4)A(1)F(1)	(N(F)(N(H(H(H))(H(N)(N(H(A)))))))	225	18.9181	1.25e-05
SSVLTLIPQPQDHGTSLTCQVTFPGASVTTJK	5 4 1 0 0	H(5)N(4)A(1)	(N(N(H(H(N(H)))(H(N(H(A)))))))	225	15.2414	6.38e-05
SSVLTLIPQPQDHGTSLTCQVTFPGASVTTJK	5 4 1 0 0	H(5)N(4)A(1)	(N(N(H(H(N(H)))(H(N(H(A)))))))	225	18.6201	2.91e-09
AQNPLGSQQVYLJVSLQSK	7 6 0 0 0	H(7)N(6)	(N(N(H(H(N(H(N(H)))))(H(N(H(N(H))))))))	334	53.6839	5.83e-05
AQNPLGSQQVYLJVSLQSK	6 5 1 0 3	H(6)N(5)A(1)F(3)	(N(N(H(H(N(F)(H(A))))(H(N(H)(F))(N(H)(F))))))	334	22.7636	0.00656405
AQNPLGSQQVYLJVSLQSK	6 5 1 0 3	H(6)N(5)A(1)F(3)	(N(N(H(H(N(F)(H(A))))(H(N(H)(F))(N(H)(F))))))	334	21.7468	1.77e-05
SSVLTLIPQPQDHGTSLTCQVTFPGASVTTJK	4 4 1 0 0	H(4)N(4)A(1)	(N(N(H(H(N))(H(N(H(A)))))))	225	6.0251	0.000335436
SSVLTLIPQPQDHGTSLTCQVTFPGASVTTJK	4 4 1 0 0	H(4)N(4)A(1)	(N(N(H(H(N))(H(N(H(A)))))))	225	14.2056	6.03e-06
AQNPLGSQQVYLJVSLQSK	5 4 1 0 3	H(5)N(4)A(1)F(3)	(N(N(H(H(N(F)(H(A))))(H(N(F)(H(F)))))))	334	62.4531	7.8e-29
AQNPLGSQQVYLJVSLQSK	6 5 1 0 3	H(6)N(5)A(1)F(3)	(N(N(H(H(N(F)(H(A))))(H(N(H)(F))(N(H)(F))))))	334	25.0857	2.37e-07
AQNPLGSQQVYLJVSLQSK	6 5 2 0 1	H(6)N(5)A(2)F(1)	(N(F)(N(H(H(N(H(A))))(H(N(H(N(H(A)))))))))	334	43.558	4.91e-23
AQNPLGSQQVYLJVSLQSK	5 4 0 1 3	H(5)N(4)G(1)F(3)	(N(N(H(H(N(F)(H(G))))(H(N(F)(H(F)))))))	334	46.8516	1.02e-28
AQNPLGSQQVYLJVSLQSK	5 4 2 0 1	H(5)N(4)A(2)F(1)	(N(N(H(H(N(H(A))))(H(N(F)(H(A)))))))	334	65.0502	5.53e-41
AQNPLGSQQVYLJVSLQSK	6 5 1 0 3	H(6)N(5)A(1)F(3)	(N(N(H(H(N(F)(H(A))))(H(N(H)(F))(N(H)(F))))))	334	46.4185	4.84e-25
AQNPLGSQQVYLJVSLQSK	5 4 1 0 1	H(5)N(4)A(1)F(1)	(N(N(H(H)(H(N(H)(F))(N(H(A)))))))	334	24.0003	8.7e-08
AQNPLGSQQVYLJVSLQSK	6 5 1 0 3	H(6)N(5)A(1)F(3)	(N(F)(N(H(H(N(H)(F)))(H(N(F)(H(N(H(A)))))))))	334	45.2227	1.31e-15
AQNPLGSQQVYLJVSLQSK	7 5 1 0 2	H(7)N(5)A(1)F(2)	(N(F)(N(H(N)(H(H)(H))(H(N(H)(F))(N(H(A)))))))	334	15.4409	3.3e-05
AQNPLGSQQVYLJVSLQSK	5 4 1 0 3	H(5)N(4)A(1)F(3)	(N(N(H(H(N(F)(H(A))))(H(N(F)(H(F)))))))	334	36.5123	6.93e-06
AQNPLGSQQVYLJVSLQSK	6 5 2 0 1	H(6)N(5)A(2)F(1)	(N(F)(N(H(H(N(H(A))))(H(N(H(N(H(A)))))))))	334	52.4602	5.92e-19
SSVLTLIPQPQDHGTSLTCQVTFPGASVTTJK	5 4 1 0 1	H(5)N(4)A(1)F(1)	(N(F)(N(H(H(N(H)))(H(N(H(A)))))))	225	6.89158	5.27e-05
AQNPLGSQQVYLJVSLQSK	7 5 1 0 2	H(7)N(5)A(1)F(2)	(N(N(H(N)(H(H)(H))(H(N(H)(F))(N(F)(H(A)))))))	334	19.8313	0.00707183
AQNPLGSQQVYLJVSLQSK	6 4 1 0 2	H(6)N(4)A(1)F(2)	(N(N(H(H(H))(H(N(H)(F))(N(F)(H(A)))))))	334	17.1738	0.00880315
AQNPLGSQQVYLJVSLQSK	12 2 0 0 0	H(12)N(2)	(N(N(H(H(H(H(H(H)))))(H(H(H))(H(H(H)))))))	334	28.4693	0.000171585
AQNPLGSQQVYLJVSLQSK	5 4 1 0 3	H(5)N(4)A(1)F(3)	(N(N(H(H(N(F)(H(A))))(H(N(F)(H(F)))))))	334	30.7169	2.74e-05
AQNPLGSQQVYLJVSLQSK	7 6 0 0 0	H(7)N(6)	(N(N(H(H(N(H(N(H)))))(H(N(H(N(H))))))))	334	29.3308	8.56e-05
AQNPLGSQQVYLJVSLQSK	5 4 1 0 1	H(5)N(4)A(1)F(1)	(N(F)(N(H(H(N(H)))(H(N(H(A)))))))	334	32.6863	2.48e-05
AQNPLGSQQVYLJVSLQSK	5 4 1 0 1	H(5)N(4)A(1)F(1)	(N(N(H(H(N(H)(F)))(H(N(H(A)))))))	334	31.2764	0.000828809
AQNPLGSQQVYLJVSLQSK	12 2 0 0 0	H(12)N(2)	(N(N(H(H(H(H)))(H(H(H(H(H(H(H(H)))))))))))	334	24.9493	1.99e-05
AQNPLGSQQVYLJVSLQSK	5 4 1 0 3	H(5)N(4)A(1)F(3)	(N(N(H(H(N(F)(H(A))))(H(N(F)(H(F)))))))	334	36.5779	7.83e-06
AQNPLGSQQVYLJVSLQSK	5 4 1 0 1	H(5)N(4)A(1)F(1)	(N(N(H(H(N(H)(F)))(H(N(H(A)))))))	334	26.4408	0.000512055
AQNPLGSQQVYLJVSLQSK	5 4 0 0 3	H(5)N(4)F(3)	(N(N(H(H(N(H)(F)))(H(N(F)(H(F)))))))	334	31.8092	2.65e-10
AQNPLGSQQVYLJVSLQSK	5 4 1 0 3	H(5)N(4)A(1)F(3)	(N(N(H(H(N(F)(H(A))))(H(N(F)(H(F)))))))	334	42.6196	1.58e-05
AQNPLGSQQVYLJVSLQSK	5 4 1 0 1	H(5)N(4)A(1)F(1)	(N(F)(N(H(H(N(H)))(H(N(H(A)))))))	334	34.833	0.000155142
AQNPLGSQQVYLJVSLQSK	8 7 0 0 0	H(8)N(7)	(N(N(H(H(N(H))(N(H)))(H(N(H))(N(H(N(H))))))))	334	17.8635	1.12e-05
AQNPLGSQQVYLJVSLQSK	5 4 1 0 3	H(5)N(4)A(1)F(3)	(N(N(H(H(N(F)(H(A))))(H(N(F)(H(F)))))))	334	61.3779	1.08e-30
AQNPLGSQQVYLJVSLQSK	5 4 1 0 1	H(5)N(4)A(1)F(1)	(N(N(H(H(H))(H(N(F))(N(H(A)))))))	334	53.0501	5.68e-28
AQNPLGSQQVYLJVSLQSK	5 4 2 0 1	H(5)N(4)A(2)F(1)	(N(N(H(H(N(H(A))))(H(N(F)(H(A)))))))	334	50.6213	2.57e-29
AQNPLGSQQVYLJVSLQSK	5 4 0 0 3	H(5)N(4)F(3)	(N(N(H(H(N(H)(F)))(H(N(F)(H(F)))))))	334	60.1931	2.79e-23
AQNPLGSQQVYLJVSLQSK	8 7 0 0 0	H(8)N(7)	(N(N(H(H(N(H))(N(H)))(H(N(H))(N(H(N(H))))))))	334	27.8991	3.59e-06
AQNPLGSQQVYLJVSLQSK	5 4 2 0 1	H(5)N(4)A(2)F(1)	(N(F)(N(H(H(N(H(A))))(H(N(H(A)))))))	334	58.9733	1.31e-34
AQNPLGSQQVYLJVSLQSK	12 2 0 0 0	H(12)N(2)	(N(N(H(H(H(H)))(H(H)(H(H(H(H(H(H))))))))))	334	29.9805	1.24e-08
AQNPLGSQQVYLJVSLQSK	8 7 0 0 0	H(8)N(7)	(N(N(H(H(N(H))(N(H)))(H(N(H))(N(H(N(H))))))))	334	7.30279	0.0030177
AQNPLGSQQVYLJVSLQSK	5 4 2 0 1	H(5)N(4)A(2)F(1)	(N(N(H(H(N(H(A))))(H(N(F)(H(A)))))))	334	25.8027	0.00459029
SSVLTLIPQPQDHGTSLTCQVTFPGASVTTJK	5 4 0 1 2	H(5)N(4)G(1)F(2)	(N(N(H(H(H))(H(N(F))(N(F)(H(G)))))))	225	7.38379	0.00141289
SSVLTLIPQPQDHGTSLTCQVTFPGASVTTJK	6 4 0 1 1	H(6)N(4)G(1)F(1)	(N(N(H(H(H)(H))(H(N(F))(N(H(G)))))))	225	12.2113	0.00227193
AQNPLGSQQVYLJVSLQSK	5 4 1 0 1	H(5)N(4)A(1)F(1)	(N(N(H(H(N(H)(F)))(H(N(H(A)))))))	334	23.1184	0.00118466
AQNPLGSQQVYLJVSLQSK	6 4 0 0 2	H(6)N(4)F(2)	(N(N(H(H(H))(H(N(H)(F))(N(H)(F))))))	334	5.11937	0.00761066
SSVLTLIPQPQDHGTSLTCQVTFPGASVTTJK	5 4 2 0 1	H(5)N(4)A(2)F(1)	(N(N(H(N)(H(H))(H(N(F)(H(A(A))))))))	225	9.82512	0.00946575
AQNPLGSQQVYLJVSLQSK	5 4 0 0 3	H(5)N(4)F(3)	(N(N(H(H(N(H)(F)))(H(N(F)(H(F)))))))	334	21.7712	0.00129651
AQNPLGSQQVYLJVSLQSK	5 4 1 0 3	H(5)N(4)A(1)F(3)	(N(N(H(H(N(F)(H(A))))(H(N(F)(H(F)))))))	334	24.1615	0.000188964
AQNPLGSQQVYLJVSLQSK	5 4 1 0 1	H(5)N(4)A(1)F(1)	(N(F)(N(H(H(H))(H(N)(N(H(A)))))))	334	45.3859	9.41e-34
AQNPLGSQQVYLJVSLQSK	5 4 0 0 3	H(5)N(4)F(3)	(N(F)(N(H(H(N(H)(F)))(H(N(H)(F))))))	334	58.3804	7.2e-69
AQNPLGSQQVYLJVSLQSK	5 4 0 0 3	H(5)N(4)F(3)	(N(F)(N(H(H(N(H(F))))(H(N(H(F)))))))	334	42.5232	8.28e-26
AQNPLGSQQVYLJVSLQSK	5 4 1 0 3	H(5)N(4)A(1)F(3)	(N(N(H(H(N(F)(H(A))))(H(N(F)(H(F)))))))	334	13.5931	6.23e-13
AQNPLGSQQVYLJVSLQSK	5 4 1 0 1	H(5)N(4)A(1)F(1)	(N(N(H(H(N(H)(F)))(H(N(H(A)))))))	334	26.8805	0.000999826
AQNPLGSQQVYLJVSLQSK	5 4 1 0 3	H(5)N(4)A(1)F(3)	(N(N(H(H(N(F)(H(A))))(H(N(F)(H(F)))))))	334	20.64	0.000754052
AQNPLGSQQVYLJVSLQSK	5 4 2 0 1	H(5)N(4)A(2)F(1)	(N(F)(N(H(H(N(H(A))))(H(N(H(A)))))))	334	29.6512	1.68e-18
AQNPLGSQQVYLJVSLQSK	5 4 1 0 1	H(5)N(4)A(1)F(1)	(N(N(H(H(N(H)(F)))(H(N(H(A)))))))	334	16.8568	0.00244023
AQNPLGSQQVYLJVSLQSK	12 2 0 0 0	H(12)N(2)	(N(N(H(H(H(H(H))))(H(H(H(H)))(H(H(H)))))))	334	7.89589	0.000138844
AQNPLGSQQVYLJVSLQSK	5 4 1 0 1	H(5)N(4)A(1)F(1)	(N(N(H(H(N(H)(F)))(H(N(H(A)))))))	334	26.5361	0.00323974
AQNPLGSQQVYLJVSLQSK	5 4 1 0 3	H(5)N(4)A(1)F(3)	(N(N(H(H(N(F)(H(A))))(H(N(F)(H(F)))))))	334	25.6708	1.21e-07
AQNPLGSQQVYLJVSLQSK	5 4 0 1 3	H(5)N(4)G(1)F(3)	(N(F)(N(H(H(N(H)(F)))(H(N(F)(H(G)))))))	334	5.65824	0.00613436
AQNPLGSQQVYLJVSLQSK	5 4 2 0 1	H(5)N(4)A(2)F(1)	(N(F)(N(H(H(N(H(A))))(H(N(H(A)))))))	334	31.7367	1.23e-18
AQNPLGSQQVYLJVSLQSK	5 4 1 0 1	H(5)N(4)A(1)F(1)	(N(N(H(H(N(H)(F)))(H(N(H(A)))))))	334	28.0247	0.00261091
AQNPLGSQQVYLJVSLQSK	5 4 1 0 1	H(5)N(4)A(1)F(1)	(N(N(H(H(N(H)(F)))(H(N(H(A)))))))	334	26.5834	0.00493849
AQNPLGSQQVYLJVSLQSK	5 4 1 0 1	H(5)N(4)A(1)F(1)	(N(N(H(H(N(H)))(H(N(F)(H(A)))))))	334	39.4018	8.2e-22
AQNPLGSQQVYLJVSLQSK	5 4 0 0 3	H(5)N(4)F(3)	(N(F)(N(H(H(N(H(F))))(H(N(H(F)))))))	334	49.138	7.86e-34
AQNPLGSQQVYLJVSLQSK	12 2 0 0 0	H(12)N(2)	(N(N(H(H(H(H(H(H)))))(H(H(H))(H(H(H)))))))	334	17.5163	0.0034751
AQNPLGSQQVYLJVSLQSK	5 4 0 0 3	H(5)N(4)F(3)	(N(N(H(H(N(H)(F)))(H(N(F)(H(F)))))))	334	30.0769	0.00373159
AQNPLGSQQVYLJVSLQSK	7 6 0 0 0	H(7)N(6)	(N(N(H(H(N(H(N(H)))))(H(N(H(N(H))))))))	334	13.5685	0.00165246
AQNPLGSQQVYLJVSLQSK	5 4 1 0 1	H(5)N(4)A(1)F(1)	(N(F)(N(H(H)(H(N(H))(N(H(A)))))))	334	55.8384	6.7e-50
AQNPLGSQQVYLJVSLQSK	5 4 1 0 1	H(5)N(4)A(1)F(1)	(N(N(H(H(N(H)(F)))(H(N(H(A)))))))	334	26.4551	0.0017921
AQNPLGSQQVYLJVSLQSK	5 4 1 0 1	H(5)N(4)A(1)F(1)	(N(F)(N(H(H(N(H)))(H(N(H(A)))))))	334	10.1351	9.09e-28
JCTLSIR	6 5 0 0 0	H(6)N(5)	(N(N(H(H(N(H)))(H(N(H(N(H))))))))	101	14.7452	0
JCTLSIR	7 2 0 0 0	H(7)N(2)	(N(N(H(H(H(H)))(H(H(H))))))	101	15.4051	0
JCTLSIR	6 5 0 0 0	H(6)N(5)	(N(N(H(H(N(H)))(H(N(H(N(H))))))))	101	13.0877	0
JCTLSIR	6 5 0 0 0	H(6)N(5)	(N(N(H(H(N(H)))(H(N(H(N(H))))))))	101	12.2114	0
JCTLSIR	5 4 0 0 0	H(5)N(4)	(N(N(H(H(N(H)))(H(N(H))))))	101	12.5238	0
JCTLSIR	6 4 0 0 0	H(6)N(4)	(N(N(H(H(N(H)))(H(H(N(H)))))))	101	10.669	0
JCTLSIR	6 5 0 0 1	H(6)N(5)F(1)	(N(F)(N(H(H(N(H)))(H(N(H))(N(H))))))	101	21.9548	0
JCTLSIR	6 4 0 0 0	H(6)N(4)	(N(N(H(H(N(H)))(H(H(N(H)))))))	101	19.5863	0
JCTLSIR	6 5 0 0 1	H(6)N(5)F(1)	(N(F)(N(H(H(N(H)))(H(N(H(N(H))))))))	101	11.2968	0
JCTLSIR	6 3 0 0 0	H(6)N(3)	(N(N(H(H(H)(H))(H(H(N))))))	101	20.7518	0
JCTLSIR	5 4 0 0 1	H(5)N(4)F(1)	(N(F)(N(H(H(N(H)))(H(N(H))))))	101	13.432	0.000797448
JCTLSIR	5 5 0 0 0	H(5)N(5)	(N(N(H(N)(H(H))(H(N)(N(H))))))	101	10.6188	0
JCTLSIR	5 4 0 0 0	H(5)N(4)	(N(N(H(H(N(H)))(H(N(H))))))	101	20.5569	0
JCTLSIR	5 4 0 0 0	H(5)N(4)	(N(N(H(H(H))(H(N)(N(H))))))	101	14.1623	0
JCTLSIR	5 4 0 0 0	H(5)N(4)	(N(N(H(H(H))(H(N)(N(H))))))	101	25.8716	0
JCTLSIR	5 2 0 0 0	H(5)N(2)	(N(N(H(H)(H(H)(H)))))	101	22.8023	0
JCTLSIR	6 5 0 0 0	H(6)N(5)	(N(N(H(H(N(H)))(H(N(H(N(H))))))))	101	12.5029	0
JCTLSIR	4 3 0 0 0	H(4)N(3)	(N(N(H(H(H))(H(N)))))	101	28.7422	0
JCTLSIR	3 3 0 0 0	H(3)N(3)	(N(N(H(H)(H(N)))))	101	28.428	0
JCTLSIR	4 3 0 0 0	H(4)N(3)	(N(N(H(H(H))(H(N)))))	101	32.319	0
JCTLSIR	5 3 0 0 0	H(5)N(3)	(N(H)(N(H(H)(H(N(H))))))	101	18.5403	0
JCTLSIR	4 4 0 0 0	H(4)N(4)	(N(N(H(H(N))(H(N(H))))))	101	23.08	0
JCTLSIR	6 5 0 0 1	H(6)N(5)F(1)	(N(F)(N(H(H(N(H)))(H(N(H))(N(H))))))	101	17.6246	0
JCTLSIR	4 4 0 0 0	H(4)N(4)	(N(N(H(H(H))(H(N)(N)))))	101	21.8688	0
JCTLSIR	5 4 0 0 1	H(5)N(4)F(1)	(N(F)(N(H(H(N(H)))(H(N(H))))))	101	31.9116	0
JCTLSIR	6 5 0 0 1	H(6)N(5)F(1)	(N(F)(N(H(H(N(H)))(H(N(H(N(H))))))))	101	14.5369	0
JCTLSIR	5 4 0 0 1	H(5)N(4)F(1)	(N(F)(N(H(H(N(H)))(H(N(H))))))	101	26.1061	0
JCTLSIR	6 3 0 0 0	H(6)N(3)	(N(N(H(H(H)(H))(H(N(H))))))	101	10.2898	0.000797448
JCTLSIR	5 4 0 0 0	H(5)N(4)	(N(N(H(H(H))(H(N)(N(H))))))	101	22.8237	0
JCTLSIR	4 3 0 0 1	H(4)N(3)F(1)	(N(F)(N(H(H(H))(H(N)))))	101	28.0731	0
JCTLSIR	5 4 0 0 0	H(5)N(4)	(N(N(H(H(H))(H(N)(N(H))))))	101	32.5028	0
JCTLSIR	4 3 0 0 1	H(4)N(3)F(1)	(N(F)(N(H(H)(H(N(H))))))	101	27.986	0
JCTLSIR	3 3 0 0 0	H(3)N(3)	(N(N(H(H)(H(N)))))	101	26.8133	0
JCTLSIR	3 4 0 0 0	H(3)N(4)	(N(N(H(H(N))(H(N)))))	101	25.4966	0
JCTLSIR	4 4 0 0 1	H(4)N(4)F(1)	(N(F)(N(H(H(N))(H(N(H))))))	101	29.7814	0
JCTLSIR	4 3 0 0 0	H(4)N(3)	(N(N(H(H(H))(H(N)))))	101	25.4692	0
JCTLSIR	4 4 0 0 1	H(4)N(4)F(1)	(N(F)(N(H(H(N))(H(N(H))))))	101	20.2777	0
JCTLSIR	3 3 0 0 0	H(3)N(3)	(N(N(H(H)(H(N)))))	101	25.8038	0
JCTLSIR	4 4 0 0 0	H(4)N(4)	(N(N(H(H(N))(H(N(H))))))	101	20.1042	0
JCTLSIR	3 4 0 0 0	H(3)N(4)	(N(N(H(H(N))(H(N)))))	101	12.954	0
JCTLSIR	3 4 0 0 0	H(3)N(4)	(N(N(H(H(N))(H(N)))))	101	17.3491	0
JCTLSIR	5 5 0 0 0	H(5)N(5)	(N(N(H(N)(H(N(H)))(H(N(H))))))	101	18.0941	0
JCTLSIR	4 4 0 0 0	H(4)N(4)	(N(N(H(H(N))(H(N(H))))))	101	14.413	0
JCTLSIR	4 4 0 0 0	H(4)N(4)	(N(N(H(H(N))(H(N(H))))))	101	12.9718	0
JCTLSIR	3 3 0 0 1	H(3)N(3)F(1)	(N(F)(N(H(H)(H(N)))))	101	23.8135	0
JCTLSIR	5 4 0 0 1	H(5)N(4)F(1)	(N(F)(N(H(H(N(H)))(H(N(H))))))	101	27.2703	0
JCTLSIR	5 4 0 0 1	H(5)N(4)F(1)	(N(F)(N(H(H(N(H)))(H(N(H))))))	101	19.9532	0
JCTLSIR	3 4 0 0 1	H(3)N(4)F(1)	(N(F)(N(H(H(N))(H(N)))))	101	30.9799	0
JCTLSIR	5 5 0 0 0	H(5)N(5)	(N(N(H(N)(H(N(H)))(H(N(H))))))	101	4.53923	0.000797448
JCTLSIR	4 5 0 0 0	H(4)N(5)	(N(N(H(N)(H(N))(H(N(H))))))	101	12.4626	0
JCTLSIR	5 4 0 0 0	H(5)N(4)	(N(N(H(H(N(H)))(H(N(H))))))	101	11.053	0
JCTLSIR	3 4 0 0 1	H(3)N(4)F(1)	(N(F)(N(H(H)(H(N)(N)))))	101	15.8387	0
JCTLSIR	5 4 0 0 0	H(5)N(4)	(N(N(H(H(H))(H(N)(N(H))))))	101	16.0873	0
JCTLSIR	4 3 0 0 1	H(4)N(3)F(1)	(N(F)(N(H(H)(H(N(H))))))	101	22.8036	0
JCTLSIR	3 4 0 0 0	H(3)N(4)	(N(N(H(H(N))(H(N)))))	101	20.6965	0
JCTLSIR	5 4 0 0 1	H(5)N(4)F(1)	(N(F)(N(H(H(N(H)))(H(N(H))))))	101	21.9461	0
JCTLSIR	5 4 0 0 0	H(5)N(4)	(N(N(H(H(N(H)))(H(N(H))))))	101	17.8594	0
JCTLSIR	5 4 0 0 1	H(5)N(4)F(1)	(N(F)(N(H(H(N(H)))(H(N(H))))))	101	19.7026	0
JCTLSIR	5 4 0 0 1	H(5)N(4)F(1)	(N(F)(N(H(H(N(H)))(H(N(H))))))	101	12.9283	0
JCTLSIR	5 4 0 0 0	H(5)N(4)	(N(N(H(H(N(H)))(H(N(H))))))	101	8.94156	0.000797448
JCTLSIR	5 4 0 0 0	H(5)N(4)	(N(N(H(H(N(H)))(H(N(H))))))	101	17.2941	0
JCTLSIR	5 4 0 0 0	H(5)N(4)	(N(N(H(H(N(H)))(H(N(H))))))	101	9.30245	2.26e-286
JCTLSIR	5 4 0 0 1	H(5)N(4)F(1)	(N(F)(N(H(H(N(H)))(H(N(H))))))	101	16.2565	0
JCTLSIR	5 4 0 0 0	H(5)N(4)	(N(N(H(H(N(H)))(H(N(H))))))	101	14.5156	0
JCTLSIR	5 4 0 0 0	H(5)N(4)	(N(N(H(H(N(H)))(H(N(H))))))	101	10.3505	0
JCTLSIR	5 4 0 0 0	H(5)N(4)	(N(N(H(H(N(H)))(H(N(H))))))	101	10.4305	0.000797448
JCTLSIR	5 4 0 0 0	H(5)N(4)	(N(N(H(H(N(H)))(H(N(H))))))	101	6.01541	0.000797448
JCTLSIR	5 4 0 0 0	H(5)N(4)	(N(N(H(H(N(H)))(H(N(H))))))	101	6.49182	0.000797448
JCTLSIR	5 4 0 0 0	H(5)N(4)	(N(N(H(H(N(H)))(H(N(H))))))	101	5.47846	0.000797448
JCTLSIR	5 4 0 0 0	H(5)N(4)	(N(N(H(H(N(H)))(H(N(H))))))	101	6.4063	0.000797448
JCTLSIR	5 4 0 0 0	H(5)N(4)	(N(N(H(H(N(H)))(H(N(H))))))	101	3.48804	0.000797448
JCTLSIR	6 5 0 1 0	H(6)N(5)G(1)	(N(N(H(H(N(H(G))))(H(N(H))(N(H))))))	101	7.55198	0.000797448
JCTLSIR	6 5 1 0 0	H(6)N(5)A(1)	(N(N(H(H(N(H(A))))(H(N(H))(N(H))))))	101	10.0546	1.29e-291
JCTLSIR	6 5 0 1 0	H(6)N(5)G(1)	(N(N(H(H(N(H(G))))(H(N(H))(N(H))))))	101	7.01822	0.000797448
JCTLSIR	6 5 0 1 0	H(6)N(5)G(1)	(N(N(H(H(N(H(G))))(H(N(H))(N(H))))))	101	5.73958	4.11e-149
JCTLSIR	5 4 1 0 0	H(5)N(4)A(1)	(N(N(H(H(N(H)))(H(N(H(A)))))))	101	10.2977	0.000797448
JCTLSIR	6 5 0 0 2	H(6)N(5)F(2)	(N(N(H(H(N(H)(F)))(H(N(F)(H(N(H))))))))	101	4.1306	0.000797448
JCTLSIR	5 4 1 0 0	H(5)N(4)A(1)	(N(N(H(H(N(H)))(H(N(H(A)))))))	101	10.2803	0.000797448
JCTLSIR	6 5 1 0 0	H(6)N(5)A(1)	(N(N(H(H(N(H(A))))(H(N(H))(N(H))))))	101	5.96665	0.000797448
JCTLSIR	5 4 1 0 0	H(5)N(4)A(1)	(N(N(H(H(N(H)))(H(N(H(A)))))))	101	9.15389	5.93e-284
JCTLSIR	6 5 1 0 1	H(6)N(5)A(1)F(1)	(N(F)(N(H(H(N(H(A))))(H(N(H))(N(H))))))	101	3.36463	0.000797448
JCTLSIR	5 4 1 0 0	H(5)N(4)A(1)	(N(N(H(H(N(H)))(H(N(H(A)))))))	101	10.6667	0
JCTLSIR	7 5 0 0 2	H(7)N(5)F(2)	(N(F)(N(H(N)(H(N(H(H))))(H(N(F)(H(H)))))))	101	2.78482	0.000797448
JCTLSIR	6 5 1 0 1	H(6)N(5)A(1)F(1)	(N(F)(N(H(H(N(H(A))))(H(N(H))(N(H))))))	101	11.5516	0
JCTLSIR	6 5 1 0 1	H(6)N(5)A(1)F(1)	(N(F)(N(H(H(N(H(A))))(H(N(H))(N(H))))))	101	1.71658	0.000797448
JCTLSIR	6 5 1 0 0	H(6)N(5)A(1)	(N(N(H(H(N(H(A))))(H(N(H))(N(H))))))	101	7.80506	0.000797448
JCTLSIR	6 4 1 0 0	H(6)N(4)A(1)	(N(N(H(H(H))(H(N(H))(N(H(A)))))))	101	9.83147	0.000797448
JCTLSIR	6 4 1 0 0	H(6)N(4)A(1)	(N(N(H(H(H))(H(N(H))(N(H(A)))))))	101	10.3592	0
JCTLSIR	6 5 0 0 2	H(6)N(5)F(2)	(N(N(H(H(N(H)(F)))(H(N(F)(H(N(H))))))))	101	6.78257	0.000797448
JCTLSIR	6 5 1 0 0	H(6)N(5)A(1)	(N(N(H(H(N(H(A))))(H(N(H))(N(H))))))	101	10.2007	3.6e-322
JCTLSIR	5 4 0 1 0	H(5)N(4)G(1)	(N(N(H(H(N(H)))(H(N(H(G)))))))	101	16.9038	0
JCTLSIR	6 4 0 0 1	H(6)N(4)F(1)	(N(N(H(H(H))(H(N(H))(N(H)(F))))))	101	11.9933	2.90070974e-315
JCTLSIR	6 5 1 0 0	H(6)N(5)A(1)	(N(N(H(H(N(H(A))))(H(N(H))(N(H))))))	101	11.3082	0
JCTLSIR	5 4 0 1 0	H(5)N(4)G(1)	(N(N(H(H(N(H)))(H(N(H(G)))))))	101	13.3408	0
JCTLSIR	6 4 0 0 1	H(6)N(4)F(1)	(N(N(H(H(H))(H(N(H))(N(H)(F))))))	101	13.6518	0
JCTLSIR	6 5 0 0 3	H(6)N(5)F(3)	(N(F)(N(H(H(N(H)(F)))(H(N(H))(N(H)(F))))))	101	14.3786	0
JCTLSIR	5 4 0 1 0	H(5)N(4)G(1)	(N(N(H(H(N(H)))(H(N(H(G)))))))	101	16.0075	0
JCTLSIR	6 5 1 0 1	H(6)N(5)A(1)F(1)	(N(F)(N(H(H(N(H(A))))(H(N(H))(N(H))))))	101	12.8336	0
JCTLSIR	5 4 0 1 1	H(5)N(4)G(1)F(1)	(N(F)(N(H(H(N(H)))(H(N(H(G)))))))	101	20.0401	0
JCTLSIR	5 4 0 1 1	H(5)N(4)G(1)F(1)	(N(F)(N(H(H(N(H)))(H(N(H(G)))))))	101	17.7891	0
JCTLSIR	6 4 0 0 2	H(6)N(4)F(2)	(N(F)(N(H(H(N(H)))(H(N(H(H)(F)))))))	101	16.7468	0
JCTLSIR	5 4 0 1 1	H(5)N(4)G(1)F(1)	(N(F)(N(H(H(N(H)))(H(N(H(G)))))))	101	16.3248	0.000797448
JCTLSIR	5 4 0 1 0	H(5)N(4)G(1)	(N(N(H(H(N(H)))(H(N(H(G)))))))	101	12.4006	0
JCTLSIR	5 4 0 1 0	H(5)N(4)G(1)	(N(N(H(H(N(H)))(H(N(H(G)))))))	101	13.4801	0
JCTLSIR	5 4 0 1 0	H(5)N(4)G(1)	(N(N(H(H(N(H)))(H(N(H(G)))))))	101	12.9194	0
JCTLSIR	6 5 0 0 3	H(6)N(5)F(3)	(N(F)(N(H(H(N(H)(F)))(H(N(H))(N(H)(F))))))	101	11.3732	0
JCTLSIR	5 4 0 1 1	H(5)N(4)G(1)F(1)	(N(F)(N(H(H)(H(N(H))(N(H(G)))))))	101	18.7679	0
JCTLSIR	6 4 0 0 2	H(6)N(4)F(2)	(N(F)(N(H(H(N(H)))(H(N(H(H)(F)))))))	101	17.4148	0
JCTLSIR	6 4 0 0 2	H(6)N(4)F(2)	(N(F)(N(H(H(N(H)))(H(N(H(H)(F)))))))	101	18.9892	0
JCTLSIR	5 4 0 0 2	H(5)N(4)F(2)	(N(N(H(H(N(H(F))))(H(N(H(F)))))))	101	14.9468	0
JCTLSIR	5 4 0 0 2	H(5)N(4)F(2)	(N(N(H(H(N(H(F))))(H(N(H(F)))))))	101	16.647	0
JCTLSIR	5 4 1 0 0	H(5)N(4)A(1)	(N(N(H(H(N(H)))(H(N(H(A)))))))	101	12.5103	0
JCTLSIR	5 4 0 0 2	H(5)N(4)F(2)	(N(N(H(H(N(H(F))))(H(N(H(F)))))))	101	13.3556	0
JCTLSIR	6 4 0 0 1	H(6)N(4)F(1)	(N(N(H(H(H))(H(N(H))(N(H)(F))))))	101	6.40627	0.000797448
JCTLSIR	4 3 0 0 0	H(4)N(3)	(N(N(H(H(H))(H(N)))))	101	20.3321	0
JCTLSIR	3 3 0 0 0	H(3)N(3)	(N(N(H(H)(H(N)))))	101	24.6472	0
JCTLSIR	5 4 0 0 0	H(5)N(4)	(N(N(H(H(N(H)))(H(N(H))))))	101	19.7766	0
JCTLSIR	6 4 0 0 1	H(6)N(4)F(1)	(N(N(H(H(H))(H(N(H))(N(H)(F))))))	101	5.89959	1.28e-141
JCTLSIR	5 4 0 0 1	H(5)N(4)F(1)	(N(N(H(H(N(H)))(H(N(H(F)))))))	101	10.6358	0.000797448
JCTLSIR	4 4 0 0 0	H(4)N(4)	(N(N(H(H(N))(H(N(H))))))	101	19.7653	0
JCTLSIR	3 3 0 0 0	H(3)N(3)	(N(N(H(H)(H(N)))))	101	25.9988	0
JCTLSIR	3 2 0 0 0	H(3)N(2)	(N(N(H(H)(H))))	101	18.989	0
JCTLSIR	4 3 1 0 0	H(4)N(3)A(1)	(N(N(H(H)(H(N(H(A)))))))	101	21.8947	0
JCTLSIR	5 4 1 0 0	H(5)N(4)A(1)	(N(N(H(H(N(H)))(H(N(H(A)))))))	101	24.7682	0
JCTLSIR	5 4 1 0 0	H(5)N(4)A(1)	(N(N(H(H(N(H)))(H(N(H(A)))))))	101	24.7189	0
JCTLSIR	5 4 1 0 1	H(5)N(4)A(1)F(1)	(N(F)(N(H(H(N(H)))(H(N(H(A)))))))	101	18.7863	0
JCTLSIR	5 4 1 0 1	H(5)N(4)A(1)F(1)	(N(F)(N(H(H(N(H)))(H(N(H(A)))))))	101	20.9756	0
JCTLSIR	5 4 1 0 1	H(5)N(4)A(1)F(1)	(N(F)(N(H(H(N(H)))(H(N(H(A)))))))	101	24.3784	0
JCTLSIR	4 3 1 0 0	H(4)N(3)A(1)	(N(N(H(H)(H(N(H(A)))))))	101	18.1059	0
JCTLSIR	6 4 0 0 1	H(6)N(4)F(1)	(N(N(H(H(H))(H(N(H))(N(H)(F))))))	101	7.34492	0.000797448
JCTLSIR	6 4 0 0 1	H(6)N(4)F(1)	(N(N(H(H(H))(H(N(H))(N(H)(F))))))	101	11.2805	7.52e-321
JCTLSIR	5 4 0 0 0	H(5)N(4)	(N(N(H(H(H))(H(N)(N(H))))))	101	27.432	0
JCTLSIR	5 3 1 0 0	H(5)N(3)A(1)	(N(N(H(H(H))(H(N(H(A)))))))	101	15.2745	0
JCTLSIR	4 3 0 0 0	H(4)N(3)	(N(N(H(H(H))(H(N)))))	101	22.1542	0
JCTLSIR	3 3 0 0 0	H(3)N(3)	(N(N(H(H)(H(N)))))	101	19.7422	0
JCTLSIR	5 4 0 0 0	H(5)N(4)	(N(N(H(H(N(H)))(H(N(H))))))	101	17.2091	0
JCTLSIR	5 4 0 0 0	H(5)N(4)	(N(N(H(H(H))(H(N)(N(H))))))	101	16.7788	0
JCTLSIR	3 3 0 0 1	H(3)N(3)F(1)	(N(F)(N(H(H)(H(N)))))	101	20.13	0
JCTLSIR	4 3 0 0 1	H(4)N(3)F(1)	(N(F)(N(H(H)(H(N(H))))))	101	23.4414	0
JCTLSIR	6 4 0 0 2	H(6)N(4)F(2)	(N(F)(N(H(H(N(H)))(H(N(H(H)(F)))))))	101	13.7604	0
JCTLSIR	4 3 1 0 1	H(4)N(3)A(1)F(1)	(N(F)(N(H(H)(H(N(H(A)))))))	101	16.5026	0
JCTLSIR	5 4 1 0 0	H(5)N(4)A(1)	(N(N(H(H(N(H)))(H(N(H(A)))))))	101	18.143	0
JCTLSIR	6 4 0 0 1	H(6)N(4)F(1)	(N(N(H(H(H))(H(N(H))(N(H)(F))))))	101	7.2313	1.27e-204
JCTLSIR	5 4 1 0 1	H(5)N(4)A(1)F(1)	(N(F)(N(H(H(N(H)))(H(N(H(A)))))))	101	31.2633	0
JCTLSIR	4 4 1 0 0	H(4)N(4)A(1)	(N(N(H(H(N))(H(N(H(A)))))))	101	20.2909	0
JCTLSIR	6 4 0 0 1	H(6)N(4)F(1)	(N(N(H(H(H))(H(N(H))(N(H)(F))))))	101	7.25271	7.65e-203
JCTLSIR	4 4 1 0 0	H(4)N(4)A(1)	(N(N(H(H(N))(H(N(H(A)))))))	101	22.3097	0
JCTLSIR	6 4 0 0 1	H(6)N(4)F(1)	(N(N(H(H(H))(H(N(H))(N(H)(F))))))	101	7.64395	9.82e-230
JCTLSIR	4 3 0 0 0	H(4)N(3)	(N(N(H(H)(H(N(H))))))	101	9.51032	0.000797448
JCTLSIR	4 3 0 0 1	H(4)N(3)F(1)	(N(F)(N(H(H)(H(N(H))))))	101	15.0704	0.000797448
JCTLSIR	6 4 0 0 2	H(6)N(4)F(2)	(N(F)(N(H(H(N(H)))(H(N(H(H)(F)))))))	101	8.02971	4.79e-233
JCTLSIR	5 4 1 0 0	H(5)N(4)A(1)	(N(N(H(H(N(H)))(H(N(H(A)))))))	101	17.762	0
JCTLSIR	5 4 1 0 1	H(5)N(4)A(1)F(1)	(N(F)(N(H(H(N(H)))(H(N(H(A)))))))	101	19.8356	0
JCTLSIR	4 4 1 0 0	H(4)N(4)A(1)	(N(N(H(H(N))(H(N(H(A)))))))	101	17.5595	0
JCTLSIR	4 3 1 0 0	H(4)N(3)A(1)	(N(N(H(H)(H(N(H(A)))))))	101	22.8977	0
JCTLSIR	4 4 1 0 0	H(4)N(4)A(1)	(N(N(H(H(N))(H(N(H(A)))))))	101	18.6943	0
JCTLSIR	4 4 1 0 1	H(4)N(4)A(1)F(1)	(N(F)(N(H(H(N))(H(N(H(A)))))))	101	20.8205	0
JCTLSIR	5 4 1 0 0	H(5)N(4)A(1)	(N(N(H(H(N(H)))(H(N(H(A)))))))	101	15.8064	0
JCTLSIR	5 4 1 0 1	H(5)N(4)A(1)F(1)	(N(F)(N(H(H(N(H)))(H(N(H(A)))))))	101	19.9154	0
JCTLSIR	4 3 1 0 0	H(4)N(3)A(1)	(N(N(H(H)(H(N(H(A)))))))	101	11.2045	0
JCTLSIR	5 4 1 0 0	H(5)N(4)A(1)	(N(N(H(H(N(H)))(H(N(H(A)))))))	101	15.2767	0
JCTLSIR	4 4 1 0 1	H(4)N(4)A(1)F(1)	(N(F)(N(H(H(N))(H(N(H(A)))))))	101	12.4177	0.000797448
JCTLSIR	5 4 1 0 0	H(5)N(4)A(1)	(N(N(H(H(N(H)))(H(N(H(A)))))))	101	13.7875	0
JCTLSIR	5 4 1 0 1	H(5)N(4)A(1)F(1)	(N(F)(N(H(H(N(H)))(H(N(H(A)))))))	101	17.9288	0
JCTLSIR	5 4 1 0 1	H(5)N(4)A(1)F(1)	(N(F)(N(H(H(N(H)))(H(N(H(A)))))))	101	16.9316	0
JCTLSIR	4 3 1 0 0	H(4)N(3)A(1)	(N(N(H(H)(H(N(H(A)))))))	101	17.861	0
JCTLSIR	4 4 1 0 1	H(4)N(4)A(1)F(1)	(N(F)(N(H(H(N))(H(N(H(A)))))))	101	21.6044	0
JCTLSIR	4 3 0 0 2	H(4)N(3)F(2)	(N(F)(N(H(H(H))(H(N(F))))))	101	11.0508	4.79e-230
JCTLSIR	5 4 1 0 1	H(5)N(4)A(1)F(1)	(N(F)(N(H(H(N(H)))(H(N(H(A)))))))	101	16.1308	0
JCTLSIR	5 4 1 0 0	H(5)N(4)A(1)	(N(N(H(H(N(H)))(H(N(H(A)))))))	101	11.6634	0
JCTLSIR	5 4 1 0 0	H(5)N(4)A(1)	(N(N(H(H(N(H)))(H(N(H(A)))))))	101	13.6641	0
JCTLSIR	4 4 1 0 1	H(4)N(4)A(1)F(1)	(N(F)(N(H(H(N))(H(N(H(A)))))))	101	20.4045	0
JCTLSIR	5 4 1 0 1	H(5)N(4)A(1)F(1)	(N(F)(N(H(H(N(H)))(H(N(H(A)))))))	101	17.3039	0
JCTLSIR	4 3 1 0 1	H(4)N(3)A(1)F(1)	(N(F)(N(H(H)(H(N(H(A)))))))	101	16.0035	0
JCTLSIR	5 4 1 0 1	H(5)N(4)A(1)F(1)	(N(F)(N(H(H(N(H)))(H(N(H(A)))))))	101	16.3022	0
JCTLSIR	5 4 1 0 0	H(5)N(4)A(1)	(N(N(H(H(N(H)))(H(N(H(A)))))))	101	11.4891	0
JCTLSIR	5 4 0 0 2	H(5)N(4)F(2)	(N(N(H(H(N(H(F))))(H(N(H(F)))))))	101	11.9071	0
JCTLSIR	5 4 1 0 1	H(5)N(4)A(1)F(1)	(N(F)(N(H(H(N(H)))(H(N(H(A)))))))	101	13.0864	0.000797448
JCTLSIR	5 4 1 0 1	H(5)N(4)A(1)F(1)	(N(F)(N(H(H(N(H)))(H(N(H(A)))))))	101	12.623	0.000797448
JCTLSIR	5 4 1 0 1	H(5)N(4)A(1)F(1)	(N(F)(N(H(H(N(H)))(H(N(H(A)))))))	101	13.4973	0.000797448
JCTLSIR	5 4 1 0 0	H(5)N(4)A(1)	(N(N(H(H(N(H)))(H(N(H(A)))))))	101	12.1277	0
JCTLSIR	4 3 0 0 3	H(4)N(3)F(3)	(N(F)(N(H(H)(H(N(F)(H(F)))))))	101	12.4286	0.000797448
JCTLSIR	5 4 0 0 2	H(5)N(4)F(2)	(N(N(H(H(N(H(F))))(H(N(H(F)))))))	101	11.1052	0
JCTLSIR	5 4 1 0 0	H(5)N(4)A(1)	(N(N(H(H(N(H)))(H(N(H(A)))))))	101	11.7302	0
JCTLSIR	5 4 0 0 2	H(5)N(4)F(2)	(N(N(H(H(N(H(F))))(H(N(H(F)))))))	101	9.91147	2.29733560846946e-310
JCTLSIR	5 4 1 0 0	H(5)N(4)A(1)	(N(N(H(H(N(H)))(H(N(H(A)))))))	101	12.0742	0
JCTLSIR	5 4 0 0 2	H(5)N(4)F(2)	(N(N(H(H(N(H(F))))(H(N(H(F)))))))	101	10.6731	0
JCTLSIR	5 4 1 0 0	H(5)N(4)A(1)	(N(N(H(H(N(H)))(H(N(H(A)))))))	101	11.0297	0
JCTLSIR	5 4 0 0 3	H(5)N(4)F(3)	(N(F)(N(H(H(N(H(F))))(H(N(H(F)))))))	101	14.8083	0
JCTLSIR	5 4 1 0 0	H(5)N(4)A(1)	(N(N(H(H(N(H)))(H(N(H(A)))))))	101	10.8134	0
JCTLSIR	5 4 1 0 0	H(5)N(4)A(1)	(N(N(H(H(N(H)))(H(N(H(A)))))))	101	10.3038	0.000797448
JCTLSIR	5 4 1 0 0	H(5)N(4)A(1)	(N(N(H(H(N(H)))(H(N(H(A)))))))	101	10.6861	0
JCTLSIR	5 4 1 0 0	H(5)N(4)A(1)	(N(N(H(H(N(H)))(H(N(H(A)))))))	101	10.1786	0.000797448
JCTLSIR	5 4 0 0 2	H(5)N(4)F(2)	(N(N(H(H(N(H(F))))(H(N(H(F)))))))	101	9.1368	0.000797448
JCTLSIR	5 4 1 0 0	H(5)N(4)A(1)	(N(N(H(H(N(H)))(H(N(H(A)))))))	101	9.87273	0.000797448
JCTLSIR	5 4 1 0 1	H(5)N(4)A(1)F(1)	(N(F)(N(H(H(N(H)))(H(N(H(A)))))))	101	7.71688	0.000797448
JCTLSIR	5 4 1 0 1	H(5)N(4)A(1)F(1)	(N(F)(N(H(H(N(H)))(H(N(H(A)))))))	101	9.48197	0.000797448
JCTLSIR	5 4 1 0 0	H(5)N(4)A(1)	(N(N(H(H(N(H)))(H(N(H(A)))))))	101	10.1398	0.000797448
JCTLSIR	5 4 1 0 0	H(5)N(4)A(1)	(N(N(H(H(N(H)))(H(N(H(A)))))))	101	9.86189	0.000797448
JCTLSIR	5 4 0 0 2	H(5)N(4)F(2)	(N(N(H(H(N(H(F))))(H(N(H(F)))))))	101	9.38949	0.000797448
JCTLSIR	5 4 0 0 2	H(5)N(4)F(2)	(N(N(H(H(N(H(F))))(H(N(H(F)))))))	101	10.0576	0
JCTLSIR	5 4 1 0 1	H(5)N(4)A(1)F(1)	(N(F)(N(H(H(N(H)))(H(N(H(A)))))))	101	7.43031	1.35e-211
JCTLSIR	5 4 0 0 3	H(5)N(4)F(3)	(N(F)(N(H(H(N(H(F))))(H(N(H(F)))))))	101	2.76043	0.000797448
JCTLSIR	5 4 1 0 0	H(5)N(4)A(1)	(N(N(H(H(N(H)))(H(N(H(A)))))))	101	11.253	7.27e-262
JCTLSIR	5 4 1 0 1	H(5)N(4)A(1)F(1)	(N(F)(N(H(H(N(H)))(H(N(H(A)))))))	101	9.02089	0.000797448
JCTLSIR	5 4 1 0 0	H(5)N(4)A(1)	(N(N(H(H(N(H)))(H(N(H(A)))))))	101	8.95761	1.6e-263
JCTLSIR	5 4 0 0 3	H(5)N(4)F(3)	(N(F)(N(H(H(N(H(F))))(H(N(H(F)))))))	101	10.244	0
JCTLSIR	5 4 1 0 0	H(5)N(4)A(1)	(N(N(H(H(N(H)))(H(N(H(A)))))))	101	7.95365	0.000797448
JCTLSIR	5 4 1 0 0	H(5)N(4)A(1)	(N(N(H(H(N(H)))(H(N(H(A)))))))	101	9.55584	0.000797448
JCTLSIR	5 4 0 0 2	H(5)N(4)F(2)	(N(N(H(H(N(H(F))))(H(N(H(F)))))))	101	16.5614	0
JCTLSIR	5 4 1 0 0	H(5)N(4)A(1)	(N(N(H(H(N(H)))(H(N(H(A)))))))	101	9.10307	0.000797448
JCTLSIR	5 4 1 0 0	H(5)N(4)A(1)	(N(N(H(H(N(H)))(H(N(H(A)))))))	101	7.64891	0.000797448
JCTLSIR	5 4 1 0 0	H(5)N(4)A(1)	(N(N(H(H(N(H)))(H(N(H(A)))))))	101	6.93636	0.000797448
JCTLSIR	5 4 1 0 0	H(5)N(4)A(1)	(N(N(H(H(N(H)))(H(N(H(A)))))))	101	4.35448	0.000797448
JCTLSIR	6 5 1 0 2	H(6)N(5)A(1)F(2)	(N(N(H(H(N(H)(F)))(H(N(F)(H(N(H(A)))))))))	101	6.92344	2.8e-189
JCTLSIR	6 5 2 0 0	H(6)N(5)A(2)	(N(N(H(H(N(H(A))))(H(N(H))(N(H(A)))))))	101	9.14399	1.5e-246
JCTLSIR	5 4 1 1 0	H(5)N(4)A(1)G(1)	(N(N(H(H(N(H(A))))(H(N(H(G)))))))	101	9.56813	7.7176296407366e-310
JCTLSIR	5 4 1 1 1	H(5)N(4)A(1)G(1)F(1)	(N(F)(N(H(H(N(H(A))))(H(N(H(G)))))))	101	9.56394	0.000797448
JCTLSIR	5 4 0 1 2	H(5)N(4)G(1)F(2)	(N(N(H(H(N(H)(F)))(H(N(F)(H(G)))))))	101	7.29533	0.000797448
JCTLSIR	5 4 1 1 0	H(5)N(4)A(1)G(1)	(N(N(H(H(N(H(A))))(H(N(H(G)))))))	101	9.01518	0.000797448
JCTLSIR	5 4 0 1 3	H(5)N(4)G(1)F(3)	(N(F)(N(H(H(N(H)(F)))(H(N(F)(H(G)))))))	101	9.35121	0.000797448
JCTLSIR	6 4 1 0 1	H(6)N(4)A(1)F(1)	(N(N(H(H(N(H(H))))(H(N(F)(H(A)))))))	101	7.65325	0.000797448
FHLLGDPHTKJCTLSIR	6 5 0 0 1	H(6)N(5)F(1)	(N(F)(N(H(H(N(H)))(H(N(H(N(H))))))))	101	24.8663	0
JCTLSIR	5 4 1 1 1	H(5)N(4)A(1)G(1)F(1)	(N(F)(N(H(H(N(H(A))))(H(N(H(G)))))))	101	9.38645	0.000797448
FHLLGDPHTKJCTLSIR	5 4 0 0 1	H(5)N(4)F(1)	(N(F)(N(H(H(N(H)))(H(N(H))))))	101	22.3877	0
FHLLGDPHTKJCTLSIR	5 4 0 0 1	H(5)N(4)F(1)	(N(F)(N(H(H(N(H)))(H(N(H))))))	101	33.9058	0
FHLLGDPHTKJCTLSIR	5 4 0 0 1	H(5)N(4)F(1)	(N(F)(N(H(H(N(H)))(H(N(H))))))	101	33.7298	0
FHLLGDPHTKJCTLSIR	5 4 0 0 1	H(5)N(4)F(1)	(N(N(H(H(N(H)))(H(N(H(F)))))))	101	32.9169	0
FHLLGDPHTKJCTLSIR	5 4 0 0 0	H(5)N(4)	(N(N(H(H(N(H)))(H(N(H))))))	101	18.0548	9.48e-305
FHLLGDPHTKJCTLSIR	4 3 0 0 1	H(4)N(3)F(1)	(N(F)(N(H(H)(H(N(H))))))	101	36.6559	3.17075877e-316
FHLLGDPHTKJCTLSIR	5 4 0 0 0	H(5)N(4)	(N(N(H(H(N(H)))(H(N(H))))))	101	37.2772	0
FHLLGDPHTKJCTLSIR	4 3 0 0 1	H(4)N(3)F(1)	(N(F)(N(H(H)(H(N(H))))))	101	39.6741	0
FHLLGDPHTKJCTLSIR	5 4 0 0 0	H(5)N(4)	(N(N(H(H(N(H)))(H(N(H))))))	101	46.1864	0
FHLLGDPHTKJCTLSIR	5 4 0 0 0	H(5)N(4)	(N(N(H(H(N(H)))(H(N(H))))))	101	49.5599	0
JCTLSIR	5 4 2 0 0	H(5)N(4)A(2)	(N(N(H(H(N(H(A))))(H(N(H(A)))))))	101	10.4374	0.000797448
FHLLGDPHTKJCTLSIR	4 4 0 0 1	H(4)N(4)F(1)	(N(F)(N(H(H(N))(H(N(H))))))	101	34.0368	0
JCTLSIR	5 4 1 0 3	H(5)N(4)A(1)F(3)	(N(F)(N(H(H(N(H)(F)))(H(N(F)(H(A)))))))	101	9.0058	0.000797448
JCTLSIR	5 4 2 0 0	H(5)N(4)A(2)	(N(N(H(H(N(H(A))))(H(N(H(A)))))))	101	11.8366	0
JCTLSIR	5 4 2 0 0	H(5)N(4)A(2)	(N(N(H(H(N(H(A))))(H(N(H(A)))))))	101	14.4982	0
FHLLGDPHTKJCTLSIR	5 4 0 0 1	H(5)N(4)F(1)	(N(F)(N(H(H(N(H)))(H(N(H))))))	101	31.7616	0
FHLLGDPHTKJCTLSIR	5 4 0 0 1	H(5)N(4)F(1)	(N(F)(N(H(H(N(H)))(H(N(H))))))	101	27.9128	0
FHLLGDPHTKJCTLSIR	5 4 0 0 1	H(5)N(4)F(1)	(N(N(H(H(N(H)))(H(N(H(F)))))))	101	21.8415	6.14e-293
FHLLGDPHTKJCTLSIR	5 4 0 0 1	H(5)N(4)F(1)	(N(F)(N(H(H(N(H)))(H(N(H))))))	101	27.6268	0
JCTLSIR	5 4 1 0 2	H(5)N(4)A(1)F(2)	(N(N(H(H(N(H)(F)))(H(N(F)(H(A)))))))	101	12.4548	2.65e-274
JCTLSIR	5 4 1 0 3	H(5)N(4)A(1)F(3)	(N(F)(N(H(H(N(H)(F)))(H(N(F)(H(A)))))))	101	14.4273	0
FHLLGDPHTKJCTLSIR	4 4 0 0 1	H(4)N(4)F(1)	(N(F)(N(H(H(N))(H(N(H))))))	101	45.2937	0
DRFHLLGDPHTKJCTLSIR	5 4 0 0 1	H(5)N(4)F(1)	(N(F)(N(H(H(N(H)))(H(N(H))))))	101	20.5989	0
FHLLGDPHTKJCTLSIR	5 4 0 0 1	H(5)N(4)F(1)	(N(F)(N(H(H(N(H)))(H(N(H))))))	101	33.9678	1.11e-282
JCTLSIR	6 4 1 0 1	H(6)N(4)A(1)F(1)	(N(N(H(H(N(H(H))))(H(N(F)(H(A)))))))	101	2.53724	4.3e-19
DRFHLLGDPHTKJCTLSIR	5 4 0 0 1	H(5)N(4)F(1)	(N(F)(N(H(H(N(H)))(H(N(H))))))	101	30.3411	0
JCTLSIR	5 4 2 0 1	H(5)N(4)A(2)F(1)	(N(F)(N(H(H(N(H(A))))(H(N(H(A)))))))	101	17.7704	0
JCTLSIR	5 4 2 0 1	H(5)N(4)A(2)F(1)	(N(F)(N(H(H(N(H(A))))(H(N(H(A)))))))	101	17.9613	0
DRFHLLGDPHTKJCTLSIR	5 4 0 0 1	H(5)N(4)F(1)	(N(F)(N(H(H(N(H)))(H(N(H))))))	101	50.5255	0
JCTLSIR	5 4 2 0 1	H(5)N(4)A(2)F(1)	(N(F)(N(H(H(N(H(A))))(H(N(H(A)))))))	101	20.2994	0
DRFHLLGDPHTKJCTLSIR	5 4 0 0 1	H(5)N(4)F(1)	(N(F)(N(H(H(N(H)))(H(N(H))))))	101	34.4441	0
FHLLGDPHTKJCTLSIR	4 4 0 0 1	H(4)N(4)F(1)	(N(N(H(H(N))(H(N(H(F)))))))	101	14.9598	1.94e-57
JCTLSIR	6 4 1 0 1	H(6)N(4)A(1)F(1)	(N(N(H(H(N(H(H))))(H(N(F)(H(A)))))))	101	4.03534	6.49e-35
DRFHLLGDPHTKJCTLSIR	5 4 0 0 1	H(5)N(4)F(1)	(N(F)(N(H(H(N(H)))(H(N(H))))))	101	33.163	0
DRFHLLGDPHTKJCTLSIR	5 4 0 0 1	H(5)N(4)F(1)	(N(F)(N(H(H(N(H)))(H(N(H))))))	101	31.3076	0
JCTLSIR	5 4 2 0 0	H(5)N(4)A(2)	(N(N(H(H(N(H(A))))(H(N(H(A)))))))	101	15.0427	0
JCTLSIR	5 4 2 0 0	H(5)N(4)A(2)	(N(N(H(H(N(H(A))))(H(N(H(A)))))))	101	15.7424	0
JCTLSIR	6 4 1 0 1	H(6)N(4)A(1)F(1)	(N(N(H(H(N(H(H))))(H(N(F)(H(A)))))))	101	3.86675	1.14e-33
DRFHLLGDPHTKJCTLSIR	5 4 0 0 1	H(5)N(4)F(1)	(N(F)(N(H(H(N(H)))(H(N(H))))))	101	9.54123	1.3e-54
JCTLSIR	6 4 1 0 1	H(6)N(4)A(1)F(1)	(N(N(H(H(N(H(H))))(H(N(F)(H(A)))))))	101	2.32686	2.58e-20
JCTLSIR	5 4 2 0 1	H(5)N(4)A(2)F(1)	(N(F)(N(H(H(N(H(A))))(H(N(H(A)))))))	101	20.9064	0
JCTLSIR	5 4 2 0 1	H(5)N(4)A(2)F(1)	(N(F)(N(H(H(N(H(A))))(H(N(H(A)))))))	101	18.317	0
DRFHLLGDPHTKJCTLSIR	4 4 0 0 1	H(4)N(4)F(1)	(N(F)(N(H(H(N))(H(N(H))))))	101	16.3632	0
JCTLSIR	5 4 2 0 0	H(5)N(4)A(2)	(N(N(H(H(N(H(A))))(H(N(H(A)))))))	101	11.8292	0
DRFHLLGDPHTKJCTLSIR	5 4 0 0 1	H(5)N(4)F(1)	(N(F)(N(H(H(N(H)))(H(N(H))))))	101	8.16246	4.56e-183
JCTLSIR	5 4 2 0 0	H(5)N(4)A(2)	(N(N(H(H(N(H(A))))(H(N(H(A)))))))	101	8.98935	0.000797448
JCTLSIR	5 4 2 0 0	H(5)N(4)A(2)	(N(N(H(H(N(H(A))))(H(N(H(A)))))))	101	9.77696	0.000797448
LSVJVTALTHR	5 4 0 0 1	H(5)N(4)F(1)	(N(F)(N(H(H(N(H)))(H(N(H))))))	138	20.3629	0
DRFHLLGDPHTKJCTLSIR	6 5 1 0 1	H(6)N(5)A(1)F(1)	(N(F)(N(H(H(N(H(A))))(H(N(H))(N(H))))))	101	9.04805	9.91e-171
FHLLGDPHTKJCTLSIR	6 5 1 0 1	H(6)N(5)A(1)F(1)	(N(F)(N(H(H(N(H(A))))(H(N(H))(N(H))))))	101	26.9984	0
FHLLGDPHTKJCTLSIR	6 5 1 0 1	H(6)N(5)A(1)F(1)	(N(F)(N(H(H(N(H(A))))(H(H(N))(H(N))))))	101	40.8402	0
FHLLGDPHTKJCTLSIR	6 5 1 0 1	H(6)N(5)A(1)F(1)	(N(F)(N(H(H(N(H(A))))(H(N(H))(N(H))))))	101	16.541	1.86e-81
FHLLGDPHTKJCTLSIR	6 5 1 0 1	H(6)N(5)A(1)F(1)	(N(F)(N(H(H(N(H(A))))(H(N(H))(N(H))))))	101	9.92127	1.55e-174
DRFHLLGDPHTKJCTLSIR	5 4 1 0 1	H(5)N(4)A(1)F(1)	(N(F)(N(H(H(N(H)))(H(N(H(A)))))))	101	44.0878	0
DRFHLLGDPHTKJCTLSIR	5 4 1 0 1	H(5)N(4)A(1)F(1)	(N(F)(N(H(H(N(H)))(H(N(H(A)))))))	101	30.2944	0
DRFHLLGDPHTKJCTLSIR	5 4 0 1 1	H(5)N(4)G(1)F(1)	(N(F)(N(H(H(N(H)))(H(N(H(G)))))))	101	4.4073	4.33e-74
DRFHLLGDPHTKJCTLSIR	5 4 1 0 1	H(5)N(4)A(1)F(1)	(N(F)(N(H(H(N(H)))(H(N(H(A)))))))	101	41.2869	0
FHLLGDPHTKJCTLSIR	6 4 0 0 2	H(6)N(4)F(2)	(N(F)(N(H(H(N(H)))(H(N(H(H)(F)))))))	101	26.148	0
FHLLGDPHTKJCTLSIR	5 4 0 1 1	H(5)N(4)G(1)F(1)	(N(F)(N(H(H(N(H)))(H(N(H(G)))))))	101	35.4459	0
DRFHLLGDPHTKJCTLSIR	5 4 0 0 2	H(5)N(4)F(2)	(N(N(H(H(N(H(F))))(H(N(H(F)))))))	101	45.8273	0
FHLLGDPHTKJCTLSIR	6 4 0 0 2	H(6)N(4)F(2)	(N(F)(N(H(H(N(H)))(H(N(H(H)(F)))))))	101	31.3027	0
DRFHLLGDPHTKJCTLSIR	5 4 0 0 2	H(5)N(4)F(2)	(N(N(H(H(N(H(F))))(H(N(H(F)))))))	101	21.517	0
FHLLGDPHTKJCTLSIR	5 4 0 1 1	H(5)N(4)G(1)F(1)	(N(F)(N(H(H(N(H)))(H(N(H(G)))))))	101	20.9325	0
FHLLGDPHTKJCTLSIR	5 4 1 0 1	H(5)N(4)A(1)F(1)	(N(F)(N(H(H(N(H)))(H(N(H(A)))))))	101	36.2029	0
DRFHLLGDPHTKJCTLSIR	5 4 0 0 3	H(5)N(4)F(3)	(N(F)(N(H(H(N(H(F))))(H(N(H(F)))))))	101	20.9223	0
FHLLGDPHTKJCTLSIR	5 4 1 0 1	H(5)N(4)A(1)F(1)	(N(F)(N(H(H(N(H)))(H(N(H(A)))))))	101	35.1319	0
FHLLGDPHTKJCTLSIR	6 4 0 0 2	H(6)N(4)F(2)	(N(F)(N(H(H(N(H)))(H(N(H(H)(F)))))))	101	22.2874	0
FHLLGDPHTKJCTLSIR	6 4 1 0 0	H(6)N(4)A(1)	(N(N(H(H(N(H(H))))(H(N(H(A)))))))	101	3.40262	2.22e-45
FHLLGDPHTKJCTLSIR	5 4 1 0 1	H(5)N(4)A(1)F(1)	(N(F)(N(H(H(N(H)))(H(N(H(A)))))))	101	37.2663	0
FHLLGDPHTKJCTLSIR	5 4 1 0 1	H(5)N(4)A(1)F(1)	(N(F)(N(H(H(N(H)))(H(N(H(A)))))))	101	14.6231	5.33e-201
DRFHLLGDPHTKJCTLSIR	5 4 1 0 1	H(5)N(4)A(1)F(1)	(N(F)(N(H(H(N(H)))(H(N(H(A)))))))	101	10.7571	5.8e-229
FHLLGDPHTKJCTLSIR	5 4 0 0 2	H(5)N(4)F(2)	(N(N(H(H(N(H(F))))(H(N(H(F)))))))	101	43.6775	1.43e-127
DRFHLLGDPHTKJCTLSIR	5 4 1 0 1	H(5)N(4)A(1)F(1)	(N(F)(N(H(H(N(H)))(H(N(H(A)))))))	101	11.5617	0
DRFHLLGDPHTKJCTLSIR	5 4 1 0 1	H(5)N(4)A(1)F(1)	(N(F)(N(H(H(N(H)))(H(N(H(A)))))))	101	7.80135	2.74e-75
FHLLGDPHTKJCTLSIR	5 4 1 0 0	H(5)N(4)A(1)	(N(N(H(H(N(H)))(H(N(H(A)))))))	101	30.6589	0
FHLLGDPHTKJCTLSIR	5 4 1 0 0	H(5)N(4)A(1)	(N(N(H(H(N(H)))(H(N(H(A)))))))	101	19.9178	0
FHLLGDPHTKJCTLSIR	5 4 1 0 0	H(5)N(4)A(1)	(N(N(H(H(N(H)))(H(N(H(A)))))))	101	24.3817	0
FHLLGDPHTKJCTLSIR	5 4 1 0 1	H(5)N(4)A(1)F(1)	(N(F)(N(H(H(N(H)))(H(N(H(A)))))))	101	33.7001	0
FHLLGDPHTKJCTLSIR	5 4 1 0 1	H(5)N(4)A(1)F(1)	(N(F)(N(H(H(N(H)))(H(N(H(A)))))))	101	19.2005	1.02e-299
FHLLGDPHTKJCTLSIR	5 4 1 0 1	H(5)N(4)A(1)F(1)	(N(F)(N(H(H(N(H)))(H(N(H(A)))))))	101	33.8194	0
FHLLGDPHTKJCTLSIR	5 4 1 0 1	H(5)N(4)A(1)F(1)	(N(F)(N(H(H(N(H)))(H(N(H(A)))))))	101	12.815	1.94e-170
FHLLGDPHTKJCTLSIR	5 4 0 0 3	H(5)N(4)F(3)	(N(F)(N(H(H(N(H(F))))(H(N(H(F)))))))	101	35.9274	0
FHLLGDPHTKJCTLSIR	5 4 1 0 1	H(5)N(4)A(1)F(1)	(N(F)(N(H(H(N(H)))(H(N(H(A)))))))	101	18.8308	0
FHLLGDPHTKJCTLSIR	5 4 1 0 1	H(5)N(4)A(1)F(1)	(N(F)(N(H(H(N(H)))(H(N(H(A)))))))	101	37.7797	0
FHLLGDPHTKJCTLSIR	4 4 1 0 1	H(4)N(4)A(1)F(1)	(N(F)(N(H(H(N))(H(N(H(A)))))))	101	23.0462	0
FHLLGDPHTKJCTLSIR	4 4 1 0 1	H(4)N(4)A(1)F(1)	(N(N(H(H(N(F)))(H(N(H(A)))))))	101	21.1428	0
FHLLGDPHTKJCTLSIR	4 4 0 0 3	H(4)N(4)F(3)	(N(F)(N(H(H(N(F)))(H(N(H)(F))))))	101	27.9534	0
FHLLGDPHTKJCTLSIR	4 4 0 0 3	H(4)N(4)F(3)	(N(N(H(H(N(F)))(H(N(F)(H(F)))))))	101	27.4039	0
FHLLGDPHTKJCTLSIR	4 4 1 0 1	H(4)N(4)A(1)F(1)	(N(F)(N(H(H(N))(H(N(H(A)))))))	101	17.6156	0
FHLLGDPHTKJCTLSIR	5 4 0 0 3	H(5)N(4)F(3)	(N(F)(N(H(H(N(H(F))))(H(N(H(F)))))))	101	25.5725	0
FHLLGDPHTKJCTLSIR	5 4 0 0 3	H(5)N(4)F(3)	(N(F)(N(H(H(N(H)))(H(N(F)(H(F)))))))	101	6.55048	2.51e-138
DRFHLLGDPHTKJCTLSIR	5 4 1 0 3	H(5)N(4)A(1)F(3)	(N(F)(N(H(H(N(H)(F)))(H(N(F)(H(A)))))))	101	32.6299	0
DRFHLLGDPHTKJCTLSIR	5 4 2 0 1	H(5)N(4)A(2)F(1)	(N(F)(N(H(H(N(H(A))))(H(N(H(A)))))))	101	11.7744	1.01e-219
DRFHLLGDPHTKJCTLSIR	5 4 1 0 3	H(5)N(4)A(1)F(3)	(N(F)(N(H(H(N(H)(F)))(H(N(F)(H(A)))))))	101	8.97255	7.16e-267
DRFHLLGDPHTKJCTLSIR	5 4 2 0 1	H(5)N(4)A(2)F(1)	(N(F)(N(H(H(N(H(A))))(H(N(H(A)))))))	101	19.2274	0
DRFHLLGDPHTKJCTLSIR	5 4 2 0 1	H(5)N(4)A(2)F(1)	(N(F)(N(H(H(N(H(A))))(H(N(H(A)))))))	101	42.6532	0
DRFHLLGDPHTKJCTLSIR	5 4 1 0 2	H(5)N(4)A(1)F(2)	(N(F)(N(H(H(N(H(A))))(H(N(H(F)))))))	101	11.3353	0
FHLLGDPHTKJCTLSIR	6 5 1 0 3	H(6)N(5)A(1)F(3)	(N(F)(N(H(H(N(H)(F)))(H(N(F)(H(N(H(A)))))))))	101	3.85821	8.78e-69
FHLLGDPHTKJCTLSIR	6 5 1 0 3	H(6)N(5)A(1)F(3)	(N(N(H(H(N(F)(H(A))))(H(N(H)(F))(N(H)(F))))))	101	10.247	1.32e-230
FHLLGDPHTKJCTLSIR	6 4 2 0 0	H(6)N(4)A(2)	(N(N(H(H(N(H(A))))(H(N(H(H)(A)))))))	101	20.0836	5.67e-172
FHLLGDPHTKJCTLSIR	5 4 0 1 3	H(5)N(4)G(1)F(3)	(N(F)(N(H(H(N(H)(F)))(H(N(F)(H(G)))))))	101	17.7898	0
FHLLGDPHTKJCTLSIR	5 4 2 0 1	H(5)N(4)A(2)F(1)	(N(F)(N(H(H(N(H(A))))(H(N(H(A)))))))	101	24.2738	0
FHLLGDPHTKJCTLSIR	12 2 0 0 0	H(12)N(2)	(N(N(H(H(H)(H))(H(H(H(H)))(H(H)(H(H)))))))	101	26.2544	3.77e-148
FHLLGDPHTKJCTLSIR	5 4 1 0 3	H(5)N(4)A(1)F(3)	(N(F)(N(H(H(N(H)(F)))(H(N(F)(H(A)))))))	101	27.894	0
LSVJVTALTHR	6 5 0 0 3	H(6)N(5)F(3)	(N(F)(N(H(H(N(H)(F)))(H(N(H))(N(H)(F))))))	138	15.9807	0
FHLLGDPHTKJCTLSIR	5 4 1 0 3	H(5)N(4)A(1)F(3)	(N(F)(N(H(H(N(H)(F)))(H(N(F)(H(A)))))))	101	31.9504	0
FHLLGDPHTKJCTLSIR	5 4 2 0 1	H(5)N(4)A(2)F(1)	(N(F)(N(H(H(N(H(A))))(H(N(H(A)))))))	101	33.8448	0
FHLLGDPHTKJCTLSIR	12 2 0 0 0	H(12)N(2)	(N(N(H(H(H)(H))(H(H(H(H)))(H(H)(H(H)))))))	101	10.1546	2.86e-285
LSVJVTALTHR	6 4 0 0 2	H(6)N(4)F(2)	(N(F)(N(H(H(N(H)))(H(N(H(H)(F)))))))	138	5.87831	2.06e-117
FHLLGDPHTKJCTLSIR	5 4 1 0 2	H(5)N(4)A(1)F(2)	(N(N(H(H(N(H)(F)))(H(N(F)(H(A)))))))	101	11.6351	1.188395e-317
FHLLGDPHTKJCTLSIR	5 4 1 0 2	H(5)N(4)A(1)F(2)	(N(N(H(H(H))(H(N(F))(N(F)(H(A)))))))	101	12.6269	0
FHLLGDPHTKJCTLSIR	5 4 2 0 0	H(5)N(4)A(2)	(N(N(H(H(N(H(A))))(H(N(H(A)))))))	101	18.2431	0
FHLLGDPHTKJCTLSIR	5 4 2 0 0	H(5)N(4)A(2)	(N(N(H(H(N(H(A))))(H(N(H(A)))))))	101	12.7369	1.9e-295
FHLLGDPHTKJCTLSIR	12 2 0 0 0	H(12)N(2)	(N(N(H(H(H(H(H(H)))))(H(H(H))(H(H(H)))))))	101	4.69527	7.22e-59
LSVJVTALTHR	5 4 1 0 1	H(5)N(4)A(1)F(1)	(N(F)(N(H(H(N(H)))(H(N(H(A)))))))	138	29.3238	0
LSVJVTALTHR	5 4 1 0 1	H(5)N(4)A(1)F(1)	(N(F)(N(H(H(N(H)))(H(N(H(A)))))))	138	18.3018	0
FHLLGDPHTKJCTLSIR	5 4 1 0 3	H(5)N(4)A(1)F(3)	(N(F)(N(H(H(N(H)(F)))(H(N(F)(H(A)))))))	101	6.09107	5.58e-82
LSVJVTALTHR	5 4 0 0 3	H(5)N(4)F(3)	(N(F)(N(H(H(N(H(F))))(H(N(H(F)))))))	138	14.1889	0
LSVJVTALTHR	5 4 0 0 3	H(5)N(4)F(3)	(N(F)(N(H(H(N(H(F))))(H(N(H(F)))))))	138	5.31202	3.12e-54
LSVJVTALTHR	5 4 0 0 2	H(5)N(4)F(2)	(N(N(H(H(N(H(F))))(H(N(H(F)))))))	138	14.4057	4.61e-265
LSVJVTALTHR	5 4 1 0 0	H(5)N(4)A(1)	(N(N(H(H(N(H)))(H(N(H(A)))))))	138	14.0117	3.55e-281
LSVJVTALTHR	4 4 1 0 0	H(4)N(4)A(1)	(N(N(H(H(N))(H(N(H(A)))))))	138	5.0612	9.67e-87
LSVJVTALTHR	4 4 1 0 0	H(4)N(4)A(1)	(N(N(H(H(N))(H(N(H(A)))))))	138	14.3642	1.08e-267
LSVJVTALTHR	6 5 1 0 3	H(6)N(5)A(1)F(3)	(N(F)(N(H(H(N(H)(F)))(H(N(F)(H(N(H(A)))))))))	138	20.1155	0
LSVJVTALTHR	6 5 1 0 3	H(6)N(5)A(1)F(3)	(N(F)(N(H(H(N(H)(F)))(H(N(F)(H(N(H(A)))))))))	138	15.1012	0
LSVJVTALTHR	6 5 2 0 1	H(6)N(5)A(2)F(1)	(N(F)(N(H(H(N(H(A))))(H(N(H(N(H(A)))))))))	138	11.406	5.81e-289
LSVJVTALTHR	6 4 2 0 0	H(6)N(4)A(2)	(N(N(H(H(N(H(A))))(H(N(H(H)(A)))))))	138	2.5694	4.2e-13
LSVJVTALTHR	5 4 2 0 1	H(5)N(4)A(2)F(1)	(N(F)(N(H(H(N(H(A))))(H(N(H(A)))))))	138	27.4112	0
AQNPLGSQQVYLJVSLQSK	6 5 0 0 1	H(6)N(5)F(1)	(N(N(H(H(N(H)))(H(N(H))(N(H)(F))))))	334	34.9472	2.32e-35
LSVJVTALTHR	5 4 1 0 3	H(5)N(4)A(1)F(3)	(N(F)(N(H(H(N(H)(F)))(H(N(F)(H(A)))))))	138	13.3386	0
LSVJVTALTHR	12 2 0 0 0	H(12)N(2)	(N(N(H(H(H(H(H(H)))))(H(H)(H(H(H(H))))))))	138	12.6372	0
AQNPLGSQQVYLJVSLQSK	5 4 0 0 1	H(5)N(4)F(1)	(N(N(H(H(N(H)))(H(N(H(F)))))))	334	60.6685	2.26e-10
AQNPLGSQQVYLJVSLQSK	3 4 0 0 1	H(3)N(4)F(1)	(N(N(H(H(N))(H(N(F))))))	334	37.4939	2.14e-119
LSVJVTALTHR	5 4 2 0 0	H(5)N(4)A(2)	(N(N(H(H(N(H(A))))(H(N(H(A)))))))	138	10.1189	3.99e-204
LSVJVTALTHR	5 4 2 0 0	H(5)N(4)A(2)	(N(N(H(H(N(H(A))))(H(N(H(A)))))))	138	6.98378	6.66e-173
AQNPLGSQQVYLJVSLQSK	6 5 1 0 1	H(6)N(5)A(1)F(1)	(N(N(H(H(N(H)(F)))(H(N(H(N(H(A)))))))))	334	20.6562	1.2e-15
AQNPLGSQQVYLJVSLQSK	6 5 0 0 3	H(6)N(5)F(3)	(N(N(H(H(N(H)(F)))(H(N(H)(F))(N(H)(F))))))	334	28.7326	0.00619293
AQNPLGSQQVYLJVSLQSK	6 5 1 0 1	H(6)N(5)A(1)F(1)	(N(N(H(H(N(H)(F)))(H(N(H(N(H(A)))))))))	334	43.0249	2.79e-19
AQNPLGSQQVYLJVSLQSK	6 5 1 0 1	H(6)N(5)A(1)F(1)	(N(N(H(H(N(H)(F)))(H(N(H(N(H(A)))))))))	334	40.7596	6.95e-83
AQNPLGSQQVYLJVSLQSK	6 5 0 0 3	H(6)N(5)F(3)	(N(N(H(H(N(H)(F)))(H(N(H)(F))(N(H)(F))))))	334	31.865	1.09e-18
AQNPLGSQQVYLJVSLQSK	5 4 1 0 1	H(5)N(4)A(1)F(1)	(N(F)(N(H(H(N(H)))(H(N(H(A)))))))	334	68.982	4.02e-39
AQNPLGSQQVYLJVSLQSK	6 5 0 0 3	H(6)N(5)F(3)	(N(F)(N(H(H(N(H)(F)))(H(N(H))(N(H)(F))))))	334	43.7513	6.77e-24
AQNPLGSQQVYLJVSLQSK	5 4 0 0 2	H(5)N(4)F(2)	(N(N(H(H(N(H(F))))(H(N(H(F)))))))	334	41.4932	1.48e-09
AQNPLGSQQVYLJVSLQSK	5 4 1 0 0	H(5)N(4)A(1)	(N(N(H(H(N(H)))(H(N(H(A)))))))	334	49.0171	6.67e-11
AQNPLGSQQVYLJVSLQSK	6 5 0 0 3	H(6)N(5)F(3)	(N(N(H(H(N(H)(F)))(H(N(H)(F))(N(H)(F))))))	334	27.6913	0.00396198
AQNPLGSQQVYLJVSLQSK	6 5 0 0 3	H(6)N(5)F(3)	(N(N(H(H(N(H)(F)))(H(N(H)(F))(N(H)(F))))))	334	21.984	1.63e-06
AQNPLGSQQVYLJVSLQSK	6 5 0 0 3	H(6)N(5)F(3)	(N(N(H(H(N(H)(F)))(H(N(H)(F))(N(H)(F))))))	334	24.8911	3.65e-21
AQNPLGSQQVYLJVSLQSK	5 4 1 0 1	H(5)N(4)A(1)F(1)	(N(F)(N(H(H(N(H)))(H(N(H(A)))))))	334	66.4419	7.69e-44
AQNPLGSQQVYLJVSLQSK	6 5 1 0 1	H(6)N(5)A(1)F(1)	(N(N(H(H(N(H(A))))(H(N(H))(N(H)(F))))))	334	36.0536	6.11e-07
AQNPLGSQQVYLJVSLQSK	5 4 1 0 1	H(5)N(4)A(1)F(1)	(N(N(H(H(N(H)(F)))(H(N(H(A)))))))	334	70.3455	1.42e-96
AQNPLGSQQVYLJVSLQSK	5 4 0 0 2	H(5)N(4)F(2)	(N(N(H(H(N(H(F))))(H(N(H(F)))))))	334	42.8972	8.61e-07
AQNPLGSQQVYLJVSLQSK	6 5 0 0 3	H(6)N(5)F(3)	(N(N(H(H(N(H)(F)))(H(N(H)(F))(N(H)(F))))))	334	26.9874	3.46e-15
AQNPLGSQQVYLJVSLQSK	5 4 1 0 0	H(5)N(4)A(1)	(N(N(H(H(N(H)))(H(N(H(A)))))))	334	47.1429	1.99e-34
AQNPLGSQQVYLJVSLQSK	5 4 1 0 1	H(5)N(4)A(1)F(1)	(N(N(H(H(N(H)(F)))(H(N(H(A)))))))	334	80.7819	2.07e-11
AQNPLGSQQVYLJVSLQSK	6 4 0 0 1	H(6)N(4)F(1)	(N(N(H(H(H)(H))(H(N(H))(N(F))))))	334	12.3183	6.43e-09
AQNPLGSQQVYLJVSLQSK	5 4 1 0 1	H(5)N(4)A(1)F(1)	(N(N(H(H(N(H)(F)))(H(N(H(A)))))))	334	52.6373	1.11e-10
LSVJVTALTHR	6 5 2 0 3	H(6)N(5)A(2)F(3)	(N(F)(N(H(H(N(F)(H(A))))(H(N(H)(F))(N(H(A)))))))	138	10.1166	3.1e-303
AQNPLGSQQVYLJVSLQSK	5 4 0 0 3	H(5)N(4)F(3)	(N(N(H(H(N(H)(F)))(H(N(F)(H(F)))))))	334	50.6826	4.6e-07
AQNPLGSQQVYLJVSLQSK	5 4 0 0 3	H(5)N(4)F(3)	(N(N(H(H(N(H)(F)))(H(N(F)(H(F)))))))	334	42.2339	1.02e-05
AQNPLGSQQVYLJVSLQSK	5 4 1 0 1	H(5)N(4)A(1)F(1)	(N(N(H(H(N(H)(F)))(H(N(H(A)))))))	334	32.4614	0.00544151
AQNPLGSQQVYLJVSLQSK	6 5 1 0 1	H(6)N(5)A(1)F(1)	(N(N(H(H(N(H(A))))(H(N(H))(N(H)(F))))))	334	27.6627	1.19e-27
AQNPLGSQQVYLJVSLQSK	6 5 0 0 3	H(6)N(5)F(3)	(N(N(H(H(N(H)(F)))(H(N(H)(F))(N(H)(F))))))	334	29.3111	8.55e-121
AQNPLGSQQVYLJVSLQSK	5 4 1 0 1	H(5)N(4)A(1)F(1)	(N(F)(N(H(H(N(H)))(H(N(H(A)))))))	334	50.6757	4.31e-11
SSVLTLIPQPQDHGTSLTCQVTFPGASVTTJK	7 6 0 0 1	H(7)N(6)F(1)	(N(N(H(H(N(H))(N(H)))(H(N(H))(N(H)(F))))))	225	1.91158	0.00470275
SSVLTLIPQPQDHGTSLTCQVTFPGASVTTJK	5 4 0 0 1	H(5)N(4)F(1)	(N(F)(N(H(H(H)(H))(H(N)(N)))))	225	19.9379	1.19e-31
SSVLTLIPQPQDHGTSLTCQVTFPGASVTTJK	6 5 0 0 0	H(6)N(5)	(N(N(H(H(N(H)))(H(N(H(N(H))))))))	225	5.8879	0.000190108
SSVLTLIPQPQDHGTSLTCQVTFPGASVTTJK	5 4 0 0 0	H(5)N(4)	(N(N(H(H(N(H)))(H(N(H))))))	225	12.5401	3.19e-63
SSVLTLIPQPQDHGTSLTCQVTFPGASVTTJK	5 5 0 0 1	H(5)N(5)F(1)	(N(F)(N(H(H(N))(H(N(H))(N(H))))))	225	12.8212	2.13e-08
AQNPLGSQQVYLJVSLQSK	5 4 1 0 1	H(5)N(4)A(1)F(1)	(N(N(H(H(N(H)(F)))(H(N(H(A)))))))	334	38.6086	1.26e-14
SSVLTLIPQPQDHGTSLTCQVTFPGASVTTJK	5 4 0 0 1	H(5)N(4)F(1)	(N(F)(N(H(H(N))(H(N(H(H)))))))	225	22.359	0.000258072
SSVLTLIPQPQDHGTSLTCQVTFPGASVTTJK	5 4 0 0 0	H(5)N(4)	(N(N(H(H(N(H)))(H(N(H))))))	225	19.5425	3.45e-81
SSVLTLIPQPQDHGTSLTCQVTFPGASVTTJK	4 4 0 0 0	H(4)N(4)	(N(N(H(H(N))(H(N(H))))))	225	28.4627	6.09e-36
SSVLTLIPQPQDHGTSLTCQVTFPGASVTTJK	4 4 0 0 0	H(4)N(4)	(N(N(H(H(N))(H(N(H))))))	225	7.58673	4.72e-22
AQNPLGSQQVYLJVSLQSK	5 4 1 0 1	H(5)N(4)A(1)F(1)	(N(N(H(H(N(H)(F)))(H(N(H(A)))))))	334	43.0777	4.44e-06
AQNPLGSQQVYLJVSLQSK	5 4 1 0 1	H(5)N(4)A(1)F(1)	(N(N(H(H(N(H)(F)))(H(N(H(A)))))))	334	39.3421	3.08e-07
AQNPLGSQQVYLJVSLQSK	5 4 1 0 1	H(5)N(4)A(1)F(1)	(N(N(H(H(N(H)(F)))(H(N(H(A)))))))	334	39.3056	3.35e-06
AQNPLGSQQVYLJVSLQSK	5 4 1 0 1	H(5)N(4)A(1)F(1)	(N(N(H(H(N(H)(F)))(H(N(H(A)))))))	334	40.228	2.12e-22
AQNPLGSQQVYLJVSLQSK	5 4 0 0 3	H(5)N(4)F(3)	(N(N(H(H(N(H)(F)))(H(N(F)(H(F)))))))	334	16.8902	0.0016156
AQNPLGSQQVYLJVSLQSK	7 6 2 0 1	H(7)N(6)A(2)F(1)	(N(F)(N(H(H(N(H))(N(H(A))))(H(N(H))(N(H(A)))))))	334	4.96784	7.36e-08
AQNPLGSQQVYLJVSLQSK	5 4 1 0 1	H(5)N(4)A(1)F(1)	(N(N(H(H(N(H)(F)))(H(N(H(A)))))))	334	37.1067	3.21e-05
AQNPLGSQQVYLJVSLQSK	5 4 1 0 1	H(5)N(4)A(1)F(1)	(N(N(H(H(N(H)(F)))(H(N(H(A)))))))	334	37.2603	0.00197595
SSVLTLIPQPQDHGTSLTCQVTFPGASVTTJK	6 5 1 0 1	H(6)N(5)A(1)F(1)	(N(N(H(H(N(H)(F)))(H(N(H(N(H(A)))))))))	225	6.75011	1.76e-17
AQNPLGSQQVYLJVSLQSK	7 5 1 0 2	H(7)N(5)A(1)F(2)	(N(N(H(N)(H(H)(H))(H(N(H)(F))(N(F)(H(A)))))))	334	21.539	0.00699049
SSVLTLIPQPQDHGTSLTCQVTFPGASVTTJK	6 5 1 0 0	H(6)N(5)A(1)	(N(N(H(H(N(H)))(H(N(H))(N(H)(A))))))	225	11.6449	2.52e-24
SSVLTLIPQPQDHGTSLTCQVTFPGASVTTJK	5 4 1 0 1	H(5)N(4)A(1)F(1)	(N(N(H(H(H))(H(N)(N(F)(H(A)))))))	225	15.8459	0.00282843
SSVLTLIPQPQDHGTSLTCQVTFPGASVTTJK	5 4 1 0 0	H(5)N(4)A(1)	(N(N(H(H(N(H)))(H(N(H(A)))))))	225	20.3271	1.05e-16
AQNPLGSQQVYLJVSLQSK	5 4 1 0 3	H(5)N(4)A(1)F(3)	(N(N(H(H(N(F)(H(A))))(H(N(F)(H(F)))))))	334	46.7353	3.54e-295
SSVLTLIPQPQDHGTSLTCQVTFPGASVTTJK	5 4 1 0 0	H(5)N(4)A(1)	(N(N(H(H(N(H)))(H(N(H(A)))))))	225	12.4654	1.22e-06
AQNPLGSQQVYLJVSLQSK	6 5 1 0 3	H(6)N(5)A(1)F(3)	(N(N(H(H(N(F)(H(A))))(H(N(H)(F))(N(H)(F))))))	334	21.3348	0.00880375
SSVLTLIPQPQDHGTSLTCQVTFPGASVTTJK	4 4 1 0 0	H(4)N(4)A(1)	(N(N(H(H(N))(H(N(H(A)))))))	225	14.0758	1.46e-19
SSVLTLIPQPQDHGTSLTCQVTFPGASVTTJK	6 4 0 0 2	H(6)N(4)F(2)	(N(F)(N(H(H(N(H)))(H(N(H(H)(F)))))))	225	4.3626	0.000148089
SSVLTLIPQPQDHGTSLTCQVTFPGASVTTJK	5 4 0 0 2	H(5)N(4)F(2)	(N(N(H(H(H)(H))(H(N(F))(N(F))))))	225	15.5372	1.75e-39
AQNPLGSQQVYLJVSLQSK	5 4 1 0 1	H(5)N(4)A(1)F(1)	(N(N(H(H(N(H)(F)))(H(N(H(A)))))))	334	50.7604	1.43e-165
AQNPLGSQQVYLJVSLQSK	5 4 1 0 3	H(5)N(4)A(1)F(3)	(N(N(H(H(N(F)(H(A))))(H(N(F)(H(F)))))))	334	64.5686	3.69e-301
AQNPLGSQQVYLJVSLQSK	6 4 0 0 2	H(6)N(4)F(2)	(N(N(H(H(H)(H))(H(N(F))(N(H)(F))))))	334	11.5068	1.36e-13
AQNPLGSQQVYLJVSLQSK	6 4 1 0 2	H(6)N(4)A(1)F(2)	(N(F)(N(H(H(N(H(H))))(H(N(F)(H(A)))))))	334	47.7531	0
SSVLTLIPQPQDHGTSLTCQVTFPGASVTTJK	4 4 1 0 0	H(4)N(4)A(1)	(N(N(H(H(N))(H(N(H(A)))))))	225	7.92877	6.92e-15
AQNPLGSQQVYLJVSLQSK	5 4 0 0 4	H(5)N(4)F(4)	(N(N(H(H(N(F)(H(F))))(H(N(F)(H(F)))))))	334	26.2378	1.93e-16
AQNPLGSQQVYLJVSLQSK	6 4 1 0 2	H(6)N(4)A(1)F(2)	(N(F)(N(H(H(N(H(H))))(H(N(F)(H(A)))))))	334	51.2352	0
AQNPLGSQQVYLJVSLQSK	12 2 0 0 0	H(12)N(2)	(N(N(H(H(H(H(H))))(H(H(H(H)))(H(H(H)))))))	334	25.483	4.02e-12
AQNPLGSQQVYLJVSLQSK	6 5 2 0 1	H(6)N(5)A(2)F(1)	(N(F)(N(H(H(N(H(A))))(H(N(H(N(H(A)))))))))	334	15.3799	0.0011129
AQNPLGSQQVYLJVSLQSK	12 2 0 0 0	H(12)N(2)	(N(N(H(H(H)(H(H(H))))(H(H(H))(H(H(H)))))))	334	43.291	1.69e-95
AQNPLGSQQVYLJVSLQSK	6 5 2 0 1	H(6)N(5)A(2)F(1)	(N(F)(N(H(H(N(H(A))))(H(N(H(N(H(A)))))))))	334	21.2191	0.00131403
AQNPLGSQQVYLJVSLQSK	6 5 1 0 3	H(6)N(5)A(1)F(3)	(N(N(H(H(N(F)(H(A))))(H(N(H)(F))(N(H)(F))))))	334	22.6019	0.000718346
AQNPLGSQQVYLJVSLQSK	6 5 1 0 3	H(6)N(5)A(1)F(3)	(N(F)(N(H(H(N(H(A))))(H(N(F)(H(N(H)(F))))))))	334	38.1746	6.28e-119
AQNPLGSQQVYLJVSLQSK	12 2 0 0 0	H(12)N(2)	(N(N(H(H(H(H(H(H)))))(H(H(H))(H(H(H)))))))	334	31.1282	3.14e-13
AQNPLGSQQVYLJVSLQSK	6 4 1 0 2	H(6)N(4)A(1)F(2)	(N(N(H(H(H))(H(N(H)(F))(N(F)(H(A)))))))	334	23.6441	2.29e-05
AQNPLGSQQVYLJVSLQSK	12 2 0 0 0	H(12)N(2)	(N(N(H(H(H(H(H(H)))))(H(H(H))(H(H(H)))))))	334	32.0957	5.17e-26
AQNPLGSQQVYLJVSLQSK	5 4 1 0 3	H(5)N(4)A(1)F(3)	(N(F)(N(H(H(N(H)(F)))(H(N(F)(H(A)))))))	334	38.3048	8.73e-05
AQNPLGSQQVYLJVSLQSK	5 4 1 0 3	H(5)N(4)A(1)F(3)	(N(N(H(H(N(F)(H(A))))(H(N(F)(H(F)))))))	334	36.0285	0.000573958
AQNPLGSQQVYLJVSLQSK	12 2 0 0 0	H(12)N(2)	(N(N(H(H(H(H(H(H)))))(H(H)(H(H(H(H))))))))	334	42.4772	2.31e-14
AQNPLGSQQVYLJVSLQSK	12 2 0 0 0	H(12)N(2)	(N(N(H(H(H)(H(H(H))))(H(H(H))(H(H(H)))))))	334	27.1588	2.19e-13
AQNPLGSQQVYLJVSLQSK	7 6 0 0 0	H(7)N(6)	(N(N(H(H(N(H(N(H)))))(H(N(H(N(H))))))))	334	41.8909	2.09e-33
AQNPLGSQQVYLJVSLQSK	12 2 0 0 0	H(12)N(2)	(N(N(H(H(H(H(H))))(H(H)(H(H(H))(H(H)))))))	334	33.6587	7.07e-103
AQNPLGSQQVYLJVSLQSK	5 4 1 0 1	H(5)N(4)A(1)F(1)	(N(N(H(H(N(H)(F)))(H(N(H(A)))))))	334	31.3705	6.12e-28
AQNPLGSQQVYLJVSLQSK	12 2 0 0 0	H(12)N(2)	(N(N(H(H(H(H)))(H(H(H(H)))(H(H(H(H))))))))	334	33.9743	6.43e-99
AQNPLGSQQVYLJVSLQSK	5 4 0 1 3	H(5)N(4)G(1)F(3)	(N(N(H(H(N(F)(H(G))))(H(N(F)(H(F)))))))	334	26.0119	6.07e-14
AQNPLGSQQVYLJVSLQSK	12 2 0 0 0	H(12)N(2)	(N(N(H(H(H(H(H))))(H(H(H(H(H(H(H))))))))))	334	32.8717	1.87e-48
AQNPLGSQQVYLJVSLQSK	5 4 0 0 3	H(5)N(4)F(3)	(N(F)(N(H(H(N(H)))(H(N(F)(H(F)))))))	334	63.9662	0
AQNPLGSQQVYLJVSLQSK	7 6 0 0 0	H(7)N(6)	(N(N(H(H(N(H(N(H)))))(H(N(H(N(H))))))))	334	44.0305	7.89e-37
AQNPLGSQQVYLJVSLQSK	5 4 0 0 5	H(5)N(4)F(5)	(N(F)(N(H(H(N(F)(H(F))))(H(N(F)(H(F)))))))	334	57.9997	0
AQNPLGSQQVYLJVSLQSK	5 4 1 0 1	H(5)N(4)A(1)F(1)	(N(N(H(H(N(H)(F)))(H(N(H(A)))))))	334	62.1052	3.12e-293
AQNPLGSQQVYLJVSLQSK	12 2 0 0 0	H(12)N(2)	(N(N(H(H(H)(H(H(H))))(H(H(H(H(H(H)))))))))	334	34.8632	6.17e-98
AQNPLGSQQVYLJVSLQSK	8 7 0 0 0	H(8)N(7)	(N(N(H(H(N(H))(N(H)))(H(N(H))(N(H(N(H))))))))	334	23.554	2.4e-26
AQNPLGSQQVYLJVSLQSK	5 4 1 0 1	H(5)N(4)A(1)F(1)	(N(N(H(H(N(H)(F)))(H(N(H(A)))))))	334	30.9268	6.91e-06
AQNPLGSQQVYLJVSLQSK	6 4 1 0 2	H(6)N(4)A(1)F(2)	(N(N(H(H(H))(H(N(H)(F))(N(F)(H(A)))))))	334	7.24471	0.00238188
AQNPLGSQQVYLJVSLQSK	5 4 1 0 1	H(5)N(4)A(1)F(1)	(N(N(H(H(N(H)(F)))(H(N(H(A)))))))	334	17.428	1.2e-05
AQNPLGSQQVYLJVSLQSK	5 4 1 0 3	H(5)N(4)A(1)F(3)	(N(N(H(H(N(F)(H(A))))(H(N(F)(H(F)))))))	334	29.1956	1.05e-40
AQNPLGSQQVYLJVSLQSK	5 4 1 0 1	H(5)N(4)A(1)F(1)	(N(N(H(H(N(H)(F)))(H(N(H(A)))))))	334	55.0962	5.65e-291
AQNPLGSQQVYLJVSLQSK	5 4 1 0 1	H(5)N(4)A(1)F(1)	(N(F)(N(H(H)(H(N(H))(N(H(A)))))))	334	30.4777	7.89e-263
AQNPLGSQQVYLJVSLQSK	5 4 0 0 3	H(5)N(4)F(3)	(N(F)(N(H(H(N(H)(F)))(H(N(H)(F))))))	334	49.2671	1.55e-280
AQNPLGSQQVYLJVSLQSK	5 4 1 0 1	H(5)N(4)A(1)F(1)	(N(N(H(H(N(H)(F)))(H(N(H(A)))))))	334	30.3615	5.59e-06
AQNPLGSQQVYLJVSLQSK	5 4 2 0 1	H(5)N(4)A(2)F(1)	(N(N(H(H(N(H(A))))(H(N(F)(H(A)))))))	334	26.1918	1.41e-287
AQNPLGSQQVYLJVSLQSK	5 4 1 0 1	H(5)N(4)A(1)F(1)	(N(N(H(H(N(H)(F)))(H(N(H(A)))))))	334	23.243	1.55e-05
AQNPLGSQQVYLJVSLQSK	5 4 0 1 3	H(5)N(4)G(1)F(3)	(N(N(H(H(N(F)(H(G))))(H(N(F)(H(F)))))))	334	7.20647	6.53e-05
AQNPLGSQQVYLJVSLQSK	5 4 1 0 3	H(5)N(4)A(1)F(3)	(N(N(H(H(N(F)(H(A))))(H(N(F)(H(F)))))))	334	17.2843	6.16e-13
AQNPLGSQQVYLJVSLQSK	5 4 1 0 3	H(5)N(4)A(1)F(3)	(N(N(H(H(N(F)(H(A))))(H(N(F)(H(F)))))))	334	19.9249	2.94e-169
AQNPLGSQQVYLJVSLQSK	5 4 1 0 1	H(5)N(4)A(1)F(1)	(N(N(H(H(N(H)(F)))(H(N(H(A)))))))	334	29.3467	0.000344486
AQNPLGSQQVYLJVSLQSK	5 4 1 0 1	H(5)N(4)A(1)F(1)	(N(N(H(H(N(H)(F)))(H(N(H(A)))))))	334	20.4699	8.54e-06
AQNPLGSQQVYLJVSLQSK	7 6 0 0 0	H(7)N(6)	(N(N(H(H(N(H(N(H)))))(H(N(H(N(H))))))))	334	33.9945	2.96e-102
AQNPLGSQQVYLJVSLQSK	12 2 0 0 0	H(12)N(2)	(N(N(H(H(H(H(H(H)))))(H(H(H(H(H(H)))))))))	334	14.5449	2.26e-06
AQNPLGSQQVYLJVSLQSK	6 4 0 0 2	H(6)N(4)F(2)	(N(N(H(H(H))(H(N(H)(F))(N(H)(F))))))	334	14.4517	1.62e-10
AQNPLGSQQVYLJVSLQSK	5 4 2 0 1	H(5)N(4)A(2)F(1)	(N(N(H(H)(H(N(H(A)))(N(F)(H(A)))))))	334	17.5059	2.68e-36
AQNPLGSQQVYLJVSLQSK	5 4 2 0 1	H(5)N(4)A(2)F(1)	(N(N(H(H(N(H(A))))(H(N(F)(H(A)))))))	334	37.421	3.12e-307
AQNPLGSQQVYLJVSLQSK	12 2 0 0 0	H(12)N(2)	(N(N(H(H(H(H(H))))(H(H)(H(H(H))(H(H)))))))	334	24.2066	4.1e-33
AQNPLGSQQVYLJVSLQSK	5 4 1 0 3	H(5)N(4)A(1)F(3)	(N(N(H(H(N(F)(H(A))))(H(N(F)(H(F)))))))	334	34.4623	3.8e-162
AQNPLGSQQVYLJVSLQSK	5 4 0 0 3	H(5)N(4)F(3)	(N(N(H(H(N(H)(F)))(H(N(F)(H(F)))))))	334	22.5763	0.000117571
AQNPLGSQQVYLJVSLQSK	5 4 1 0 1	H(5)N(4)A(1)F(1)	(N(F)(N(H(H(N(H)))(H(N(H(A)))))))	334	17.7314	1.59e-07
AQNPLGSQQVYLJVSLQSK	5 4 0 0 5	H(5)N(4)F(5)	(N(F)(N(H(H(N(F)(H(F))))(H(N(F)(H(F)))))))	334	29.6361	4.15e-121
AQNPLGSQQVYLJVSLQSK	5 4 1 0 3	H(5)N(4)A(1)F(3)	(N(F)(N(H(H(N(H)(F)))(H(N(F)(H(A)))))))	334	19.0636	2.67e-120
AQNPLGSQQVYLJVSLQSK	12 2 0 0 0	H(12)N(2)	(N(N(H(H(H(H(H(H)))))(H(H(H(H(H(H)))))))))	334	19.5786	5.59e-38
AQNPLGSQQVYLJVSLQSK	6 4 0 0 2	H(6)N(4)F(2)	(N(N(H(H(H))(H(N(H)(F))(N(H)(F))))))	334	7.81626	1.25e-49
AQNPLGSQQVYLJVSLQSK	5 4 1 0 1	H(5)N(4)A(1)F(1)	(N(N(H(H(N(H)(F)))(H(N(H(A)))))))	334	19.6237	0.00972927
AQNPLGSQQVYLJVSLQSK	5 4 0 0 3	H(5)N(4)F(3)	(N(F)(N(H(H(N(H(F))))(H(N(H(F)))))))	334	28.3551	3.8e-68
AQNPLGSQQVYLJVSLQSK	5 4 1 0 1	H(5)N(4)A(1)F(1)	(N(N(H(H(H))(H(N(F))(N(H(A)))))))	334	15.519	1.18e-08
AQNPLGSQQVYLJVSLQSK	5 4 1 0 1	H(5)N(4)A(1)F(1)	(N(N(H(H(N(H)(F)))(H(N(H(A)))))))	334	35.06	4.73e-05
AQNPLGSQQVYLJVSLQSK	5 4 1 0 3	H(5)N(4)A(1)F(3)	(N(N(H(H(N(F)(H(A))))(H(N(F)(H(F)))))))	334	17.5016	2.94e-18
AQNPLGSQQVYLJVSLQSK	5 4 1 0 1	H(5)N(4)A(1)F(1)	(N(N(H(H(N(H)(F)))(H(N(H(A)))))))	334	28.6095	5.83e-20
AQNPLGSQQVYLJVSLQSK	5 4 1 0 1	H(5)N(4)A(1)F(1)	(N(N(H(H(N(H)(F)))(H(N(H(A)))))))	334	27.9858	0.000438979
AQNPLGSQQVYLJVSLQSK	5 4 2 0 1	H(5)N(4)A(2)F(1)	(N(N(H(H(N(H(A))))(H(N(F)(H(A)))))))	334	20.2054	0.00338149
AQNPLGSQQVYLJVSLQSK	5 4 1 0 1	H(5)N(4)A(1)F(1)	(N(N(H(H(H))(H(N(F))(N(H(A)))))))	334	32.3137	1.85e-28
AQNPLGSQQVYLJVSLQSK	5 4 0 0 3	H(5)N(4)F(3)	(N(N(H(H(N(H)(F)))(H(N(F)(H(F)))))))	334	35.8173	0.00788764
AQNPLGSQQVYLJVSLQSK	5 4 2 0 1	H(5)N(4)A(2)F(1)	(N(N(H(H(N(H(A))))(H(N(F)(H(A)))))))	334	7.54991	9.63e-22
AQNPLGSQQVYLJVSLQSK	5 4 1 0 1	H(5)N(4)A(1)F(1)	(N(N(H(H(N(H)(F)))(H(N(H(A)))))))	334	26.5564	0.000913667
TKPREEQYJSTYR	5 5 0 0 1	H(5)N(5)F(1)	(N(F)(N(H(H(N))(H(N(H))(N(H))))))	Fc	5.91949	0
TKPREEQYJSTYR	5 5 0 0 1	H(5)N(5)F(1)	(N(F)(N(H(H(N))(H(N(H))(N(H))))))	Fc	3.16959	0
TKPREEQYJSTYR	4 4 0 0 1	H(4)N(4)F(1)	(N(F)(N(H(H(N))(H(N(H))))))	Fc	45.8975	0
TKPREEQYJSTYR	5 4 0 0 1	H(5)N(4)F(1)	(N(F)(N(H(H(N))(H(N(H(H)))))))	Fc	46.398	0
TKPREEQYJSTYR	5 4 0 0 1	H(5)N(4)F(1)	(N(F)(N(H(H(N(H)))(H(N(H))))))	Fc	32.1088	0
TKPREEQYJSTYR	3 4 0 0 1	H(3)N(4)F(1)	(N(F)(N(H(H(N))(H(N)))))	Fc	26.4789	0
TKPREEQYJSTYR	5 4 0 0 1	H(5)N(4)F(1)	(N(F)(N(H(H(N(H)))(H(N(H))))))	Fc	32.9025	0
TKPREEQYJSTYR	4 4 0 0 1	H(4)N(4)F(1)	(N(F)(N(H(H(N))(H(N(H))))))	Fc	25.8599	0
TKPREEQYJSTYR	4 4 0 0 1	H(4)N(4)F(1)	(N(F)(N(H(H(N))(H(N(H))))))	Fc	37.9278	0
TKPREEQYJSTYR	5 4 0 0 1	H(5)N(4)F(1)	(N(F)(N(H(H(N(H)))(H(N(H))))))	Fc	17.5038	0
PREEQYJSTYR	5 4 0 0 1	H(5)N(4)F(1)	(N(F)(N(H(H(N(H)))(H(N(H))))))	Fc	35.7148	0
PREEQYJSTYR	4 4 0 0 1	H(4)N(4)F(1)	(N(F)(N(H(H(N))(H(N(H))))))	Fc	34.51	0
TKPREEQYJSTYR	5 4 1 0 1	H(5)N(4)A(1)F(1)	(N(F)(N(H(H(N(H)))(H(N(H(A)))))))	Fc	31.0018	0
TKPREEQYJSTYR	5 4 0 0 3	H(5)N(4)F(3)	(N(F)(N(H(H(N(H(F))))(H(N(H(F)))))))	Fc	23.161	0
TKPREEQYJSTYR	5 4 1 0 1	H(5)N(4)A(1)F(1)	(N(F)(N(H(H(N(H)))(H(N(H(A)))))))	Fc	31.2957	0
TKPREEQYJSTYR	5 4 1 0 1	H(5)N(4)A(1)F(1)	(N(F)(N(H(H(N(H)))(H(N(H(A)))))))	Fc	23.9034	0
TKPREEQYJSTYR	5 4 0 0 3	H(5)N(4)F(3)	(N(F)(N(H(H(N(H(F))))(H(N(H(F)))))))	Fc	17.5172	0
EEQYJSTYR	5 5 0 0 1	H(5)N(5)F(1)	(N(F)(N(H(H(N))(H(N(H))(N(H))))))	Fc	9.72376	0
EEQYJSTYR	6 4 0 0 1	H(6)N(4)F(1)	(N(F)(N(H(H(N(H)))(H(N(H(H)))))))	Fc	8.92061	0
EEQYJSTYR	5 4 0 0 1	H(5)N(4)F(1)	(N(F)(N(H(H(N(H)))(H(N(H))))))	Fc	10.698	0
EEQYJSTYR	5 4 0 0 1	H(5)N(4)F(1)	(N(F)(N(H(H(N(H)))(H(N(H))))))	Fc	8.02199	0
EEQYJSTYR	4 5 0 0 1	H(4)N(5)F(1)	(N(F)(N(H(H(N)(N))(H(N(H))))))	Fc	9.58939	0
EEQYJSTYR	4 5 0 0 1	H(4)N(5)F(1)	(N(F)(N(H(H(N)(N))(H(N(H))))))	Fc	9.09497	0
EEQYJSTYR	4 5 0 0 1	H(4)N(5)F(1)	(N(F)(N(H(H(N))(H(N)(N(H))))))	Fc	8.01767	0
EEQYJSTYR	4 4 0 0 1	H(4)N(4)F(1)	(N(F)(N(H(H(N))(H(N(H))))))	Fc	16.5284	0
EEQYJSTYR	4 4 0 0 1	H(4)N(4)F(1)	(N(F)(N(H(H(N))(H(N(H))))))	Fc	15.1979	0
EEQYJSTYR	4 3 0 0 1	H(4)N(3)F(1)	(N(F)(N(H(H)(H(N(H))))))	Fc	24.0492	0
EEQYJSTYR	5 4 0 0 1	H(5)N(4)F(1)	(N(F)(N(H(H(N(H)))(H(N(H))))))	Fc	24.7693	0
EEQYJSTYR	5 4 0 0 1	H(5)N(4)F(1)	(N(F)(N(H(H(N(H)))(H(N(H))))))	Fc	26.3564	0
EEQYJSTYR	3 4 0 0 3	H(3)N(4)F(3)	(N(F)(N(H(H(N(F)))(H(N(F))))))	Fc	2.00314	0
EEQYJSTYR	3 3 0 0 1	H(3)N(3)F(1)	(N(F)(N(H(H)(H(N)))))	Fc	18.1641	0
EEQYJSTYR	4 3 0 0 1	H(4)N(3)F(1)	(N(F)(N(H(H)(H(N(H))))))	Fc	14.0752	0
EEQYJSTYR	3 4 0 0 1	H(3)N(4)F(1)	(N(F)(N(H(H(N))(H(N)))))	Fc	24.3699	0
EEQYJSTYR	3 4 0 0 1	H(3)N(4)F(1)	(N(F)(N(H(H(N))(H(N)))))	Fc	26.5809	0
EEQYJSTYR	5 4 0 0 0	H(5)N(4)	(N(N(H(H(N(H)))(H(N(H))))))	Fc	8.28553	0
EEQYJSTYR	4 4 0 0 1	H(4)N(4)F(1)	(N(F)(N(H(H(N))(H(N(H))))))	Fc	28.6696	0
EEQYJSTYR	4 4 0 0 1	H(4)N(4)F(1)	(N(F)(N(H(H(N))(H(N(H))))))	Fc	14.8563	0
EEQYJSTYR	5 4 0 0 0	H(5)N(4)	(N(N(H(H(N(H)))(H(N(H))))))	Fc	12.5054	0
EEQYJSTYR	4 3 0 0 1	H(4)N(3)F(1)	(N(F)(N(H(H)(H(N(H))))))	Fc	12.1941	0
EEQYJSTYR	5 4 0 0 1	H(5)N(4)F(1)	(N(F)(N(H(H(N(H)))(H(N(H))))))	Fc	10.0272	0
EEQYJSTYR	5 4 0 0 1	H(5)N(4)F(1)	(N(F)(N(H(H(N(H)))(H(N(H))))))	Fc	10.9518	0
EEQYJSTYR	4 4 0 0 0	H(4)N(4)	(N(N(H(H(N))(H(N(H))))))	Fc	12.5233	0
EEQYJSTYR	4 4 0 0 0	H(4)N(4)	(N(N(H(H(N))(H(N(H))))))	Fc	13.9401	0
EEQYJSTYR	3 4 0 0 1	H(3)N(4)F(1)	(N(F)(N(H(H(N))(H(N)))))	Fc	21.9012	0
EEQYJSTYR	3 3 0 0 0	H(3)N(3)	(N(N(H(H)(H(N)))))	Fc	9.79787	0
EEQYJSTYR	4 4 0 0 1	H(4)N(4)F(1)	(N(F)(N(H(H(N))(H(N(H))))))	Fc	8.55295	0
EEQYJSTYR	3 4 0 0 0	H(3)N(4)	(N(N(H(H(N))(H(N)))))	Fc	5.30681	0
TKPREEQYJSTYR	5 4 2 0 1	H(5)N(4)A(2)F(1)	(N(F)(N(H(H(N(H(A))))(H(N(H(A)))))))	Fc	40.154	0
TKPREEQYJSTYR	5 4 2 0 1	H(5)N(4)A(2)F(1)	(N(F)(N(H(H(N(H(A))))(H(N(H(A)))))))	Fc	29.5938	0
TKPREEQYJSTYR	5 4 1 0 3	H(5)N(4)A(1)F(3)	(N(F)(N(H(H(N(H)(F)))(H(N(F)(H(A)))))))	Fc	13.0982	0
PREEQYJSTYR	8 6 0 2 1	H(8)N(6)G(2)F(1)	(N(F)(N(H(H(N(H))(N(H(H))))(H(N(H(G)))(N(H(G)))))))	Fc	2.8784	0
PREEQYJSTYR	6 6 2 0 0	H(6)N(6)A(2)	(N(N(H(N)(H(N(H(A))))(H(N(H))(N(H(A)))))))	Fc	3.31034	0
PREEQYJSTYR	6 6 2 0 0	H(6)N(6)A(2)	(N(N(H(N)(H(N(H(A))))(H(N(H))(N(H(A)))))))	Fc	3.70118	0
PREEQYJSTYR	9 6 0 0 3	H(9)N(6)F(3)	(N(F)(N(H(H(H)(H))(H(N(H(N(H)(F))))(N(H(N(H)(F))))))))	Fc	0.80805	0
PREEQYJSTYR	6 6 2 0 0	H(6)N(6)A(2)	(N(N(H(N)(H(N(H(A))))(H(N(H))(N(H(A)))))))	Fc	3.57918	0
EEQYJSTYR	4 4 0 0 2	H(4)N(4)F(2)	(N(F)(N(H(N)(H(H))(H(N(F))))))	Fc	2.91266	0
EEQYJSTYR	4 4 0 0 2	H(4)N(4)F(2)	(N(F)(N(H(H(N(H)))(H(N(F))))))	Fc	3.0144	0
PREEQYJSTYR	6 6 0 0 4	H(6)N(6)F(4)	(N(N(H(H(N(F))(N(H)(F)))(H(N(H)(F))(N(H)(F))))))	Fc	1.86097	0
EEQYJSTYR	3 4 0 0 2	H(3)N(4)F(2)	(N(F)(N(H(H)(H(N)(N(F))))))	Fc	2.9082	0
EEQYJSTYR	3 4 0 0 1	H(3)N(4)F(1)	(N(F)(N(H(H(N))(H(N)))))	Fc	2.80267	0
EEQYJSTYR	5 4 0 0 3	H(5)N(4)F(3)	(N(F)(N(H(H(N(H(F))))(H(N(H(F)))))))	Fc	9.54491	0
EEQYJSTYR	5 4 1 0 1	H(5)N(4)A(1)F(1)	(N(F)(N(H(H(N(H)))(H(N(H(A)))))))	Fc	10.8258	0
EEQYJSTYR	5 4 1 0 1	H(5)N(4)A(1)F(1)	(N(F)(N(H(H(N(H)))(H(N(H(A)))))))	Fc	9.9365	0
EEQYJSTYR	5 4 1 0 1	H(5)N(4)A(1)F(1)	(N(F)(N(H(H(N(H)))(H(N(H(A)))))))	Fc	13.3608	0
EEQYJSTYR	5 4 1 0 1	H(5)N(4)A(1)F(1)	(N(F)(N(H(H(N(H)))(H(N(H(A)))))))	Fc	9.82397	0
EEQYJSTYR	5 4 1 0 1	H(5)N(4)A(1)F(1)	(N(F)(N(H(H(N(H)))(H(N(H(A)))))))	Fc	14.8721	0
EEQYJSTYR	5 4 1 0 1	H(5)N(4)A(1)F(1)	(N(F)(N(H(H(N(H)))(H(N(H(A)))))))	Fc	8.85613	0
EEQYJSTYR	4 4 1 0 1	H(4)N(4)A(1)F(1)	(N(F)(N(H(H(N))(H(N(H(A)))))))	Fc	11.1636	0
EEQYJSTYR	4 4 0 0 3	H(4)N(4)F(3)	(N(F)(N(H(H(N(F)))(H(N(H)(F))))))	Fc	13.2955	0
EEQYJSTYR	5 4 1 0 1	H(5)N(4)A(1)F(1)	(N(F)(N(H(H(N(H)))(H(N(H(A)))))))	Fc	8.09035	0
EEQYJSTYR	4 4 0 0 3	H(4)N(4)F(3)	(N(F)(N(H(H(N(F)))(H(N(H)(F))))))	Fc	9.90843	0
EEQYJSTYR	4 4 0 0 3	H(4)N(4)F(3)	(N(F)(N(H(H(N(F)))(H(N(H)(F))))))	Fc	10.8815	0
EEQYJSTYR	5 4 0 0 3	H(5)N(4)F(3)	(N(F)(N(H(H(N(H(F))))(H(N(H(F)))))))	Fc	9.97513	0
PREEQYJSTYR	6 6 2 0 2	H(6)N(6)A(2)F(2)	(N(N(H(N)(H(N(F)(H(A))))(H(N(H)(F))(N(H(A)))))))	Fc	1.1418	0
EEQYJSTYR	5 4 0 0 3	H(5)N(4)F(3)	(N(F)(N(H(H(N(H(F))))(H(N(H(F)))))))	Fc	1.54183	0
PREEQYJSTYR	6 6 3 0 0	H(6)N(6)A(3)	(N(N(H(N)(H(N(H(A))))(H(N(H(A)))(N(H(A)))))))	Fc	2.08343	0
PREEQYJSTYR	6 6 3 0 0	H(6)N(6)A(3)	(N(N(H(N)(H(N(H(A))))(H(N(H(A)))(N(H(A)))))))	Fc	2.13145	0
EEQYJSTYR	5 4 0 1 3	H(5)N(4)G(1)F(3)	(N(F)(N(H(H(N(H)(F)))(H(N(F)(H(G)))))))	Fc	6.10027	0
EEQYJSTYR	5 4 0 1 3	H(5)N(4)G(1)F(3)	(N(F)(N(H(H(N(H)(F)))(H(N(F)(H(G)))))))	Fc	6.17397	0
EEQYJSTYR	6 4 1 0 2	H(6)N(4)A(1)F(2)	(N(F)(N(H(H(N(H(H))))(H(N(F)(H(A)))))))	Fc	5.60515	0
EEQYJSTYR	5 4 1 1 1	H(5)N(4)A(1)G(1)F(1)	(N(F)(N(H(H(N(H(A))))(H(N(H(G)))))))	Fc	7.34884	0
EEQYJSTYR	5 4 1 1 1	H(5)N(4)A(1)G(1)F(1)	(N(F)(N(H(H(N(H(A))))(H(N(H(G)))))))	Fc	5.9972	0
EEQYJSTYR	5 4 2 0 1	H(5)N(4)A(2)F(1)	(N(F)(N(H(H(N(H(A))))(H(N(H(A)))))))	Fc	6.33889	0
EEQYJSTYR	5 4 1 0 3	H(5)N(4)A(1)F(3)	(N(F)(N(H(H(N(H)(F)))(H(N(F)(H(A)))))))	Fc	4.66051	0
EEQYJSTYR	5 4 2 0 1	H(5)N(4)A(2)F(1)	(N(F)(N(H(H(N(H(A))))(H(N(H(A)))))))	Fc	10.0637	0
EEQYJSTYR	4 3 1 0 1	H(4)N(3)A(1)F(1)	(N(F)(N(H(H)(H(N(H(A)))))))	Fc	8.30267	0
EEQYJSTYR	5 4 2 0 1	H(5)N(4)A(2)F(1)	(N(F)(N(H(H(N(H(A))))(H(N(H(A)))))))	Fc	7.28221	0
EEQYJSTYR	5 4 2 0 1	H(5)N(4)A(2)F(1)	(N(F)(N(H(H(N(H(A))))(H(N(H(A)))))))	Fc	7.88281	0
EEQYJSTYR	6 4 2 0 0	H(6)N(4)A(2)	(N(N(H(H(N(H(A))))(H(N(H(H)(A)))))))	Fc	0.67861	0.0075188
EEQYJSTYR	5 4 2 0 1	H(5)N(4)A(2)F(1)	(N(F)(N(H(H(N(H(A))))(H(N(H(A)))))))	Fc	11.0014	0
EEQYJSTYR	5 4 2 0 1	H(5)N(4)A(2)F(1)	(N(F)(N(H(H(N(H(A))))(H(N(H(A)))))))	Fc	5.96141	0
EEQYJSTYR	5 4 2 0 1	H(5)N(4)A(2)F(1)	(N(F)(N(H(H(N(H(A))))(H(N(H(A)))))))	Fc	6.13703	0
EEQYJSTYR	5 4 2 0 1	H(5)N(4)A(2)F(1)	(N(F)(N(H(H(N(H(A))))(H(N(H(A)))))))	Fc	5.99763	0
EEQYJSTYR	5 4 2 0 0	H(5)N(4)A(2)	(N(N(H(H(N(H(A))))(H(N(H(A)))))))	Fc	6.15076	0
TKPREEQYJSTYR	5 5 3 0 0	H(5)N(5)A(3)	(N(N(H(N)(H(N(H(A))))(H(N(H(A(A))))))))	Fc	0.64829	0
TKPREEQYJSTYR	5 3 0 0 3	H(5)N(3)F(3)	(N(F)(N(H(H(H))(H(N(F)(H(F)))))))	Fc	0.39412	0
TKPREEQYJSTYR	5 5 2 0 4	H(5)N(5)A(2)F(4)	(N(F)(N(H(H(N(F)(H(A))))(H(N(F))(N(F)(H(A)))))))	Fc	1.76549	0
TKPREEQYJSTYR	7 7 1 0 1	H(7)N(7)A(1)F(1)	(N(N(H(N)(H(N(H))(N(H)(F)))(H(N(H))(N(H(A)))))))	Fc	1.67262	0
EEQYJSTYRVVSVLTVLHQDWLNGKEYK	5 4 0 0 1	H(5)N(4)F(1)	(N(F)(N(H(H(N(H)))(H(N(H))))))	Fc	4.13165	0
EEQYJSTYRVVSVLTVLHQDWLNGK	5 4 2 0 1	H(5)N(4)A(2)F(1)	(N(F)(N(H(H(N(H(A))))(H(N(H(A)))))))	Fc	2.18338	0
TKPREEQYJSTYR	5 4 0 0 1	H(5)N(4)F(1)	(N(F)(N(H(H(N(H)))(H(N(H))))))	Fc	32.1598	0
TKPREEQYJSTYR	4 4 0 0 1	H(4)N(4)F(1)	(N(F)(N(H(H(N))(H(N(H))))))	Fc	41.7606	0
TKPREEQYJSTYR	5 4 0 0 1	H(5)N(4)F(1)	(N(F)(N(H(H(N))(H(N(H(H)))))))	Fc	44.6712	0
TKPREEQYJSTYR	5 4 0 0 1	H(5)N(4)F(1)	(N(F)(N(H(H(N(H)))(H(N(H))))))	Fc	33.5663	0
TKPREEQYJSTYR	4 4 0 0 1	H(4)N(4)F(1)	(N(F)(N(H(H(N))(H(N(H))))))	Fc	38.9175	0
TKPREEQYJSTYR	4 4 0 0 1	H(4)N(4)F(1)	(N(F)(N(H(H(N))(H(N(H))))))	Fc	32.9698	0
TKPREEQYJSTYR	5 4 0 0 1	H(5)N(4)F(1)	(N(F)(N(H(H(N(H)))(H(N(H))))))	Fc	23.1152	0
PREEQYJSTYR	5 4 0 0 1	H(5)N(4)F(1)	(N(F)(N(H(H(N(H)))(H(N(H))))))	Fc	34.2495	0
PREEQYJSTYR	5 4 0 0 1	H(5)N(4)F(1)	(N(F)(N(H(H(N))(H(N(H(H)))))))	Fc	39.3304	0
PREEQYJSTYR	4 4 0 0 1	H(4)N(4)F(1)	(N(F)(N(H(H(N))(H(N(H))))))	Fc	29.9076	0
PREEQYJSTYR	4 4 0 0 1	H(4)N(4)F(1)	(N(F)(N(H(H(N))(H(N(H))))))	Fc	32.7662	0
TKPREEQYJSTYR	5 4 1 0 1	H(5)N(4)A(1)F(1)	(N(F)(N(H(H(N(H)))(H(N(H(A)))))))	Fc	37.1001	0
EEQYJSTYR	6 5 0 0 1	H(6)N(5)F(1)	(N(F)(N(H(H(N(H)))(H(N(H(N(H))))))))	Fc	9.66049	0
EEQYJSTYR	5 5 0 0 1	H(5)N(5)F(1)	(N(F)(N(H(H(N(H)))(H(N)(N(H))))))	Fc	8.00276	0
EEQYJSTYR	6 4 0 0 1	H(6)N(4)F(1)	(N(F)(N(H(H(N(H)))(H(H(N(H)))))))	Fc	11.1366	0
EEQYJSTYR	5 5 0 0 1	H(5)N(5)F(1)	(N(F)(N(H(H(N(H)))(H(N)(N(H))))))	Fc	7.12678	0
EEQYJSTYR	5 4 0 0 1	H(5)N(4)F(1)	(N(F)(N(H(H(N(H)))(H(N(H))))))	Fc	9.60656	0
EEQYJSTYR	5 4 0 0 1	H(5)N(4)F(1)	(N(F)(N(H(H(N(H)))(H(N(H))))))	Fc	9.33936	0
EEQYJSTYR	4 5 0 0 1	H(4)N(5)F(1)	(N(F)(N(H(H(N))(H(N)(N(H))))))	Fc	9.231	0
EEQYJSTYR	4 5 0 0 1	H(4)N(5)F(1)	(N(F)(N(H(H(N))(H(N)(N(H))))))	Fc	9.00867	0
EEQYJSTYR	5 4 0 0 1	H(5)N(4)F(1)	(N(F)(N(H(H(N(H)))(H(N(H))))))	Fc	13.3982	0
EEQYJSTYR	5 4 0 0 1	H(5)N(4)F(1)	(N(F)(N(H(H(N(H)))(H(N(H))))))	Fc	10.6648	0
EEQYJSTYR	4 4 0 0 1	H(4)N(4)F(1)	(N(F)(N(H(H(N))(H(N(H))))))	Fc	14.8984	0
EEQYJSTYR	4 4 0 0 1	H(4)N(4)F(1)	(N(F)(N(H(H(N))(H(N(H))))))	Fc	15.5059	0
EEQYJSTYR	4 4 0 0 1	H(4)N(4)F(1)	(N(F)(N(H(H(N))(H(N(H))))))	Fc	15.5709	0
EEQYJSTYR	4 3 0 0 1	H(4)N(3)F(1)	(N(F)(N(H(H)(H(N(H))))))	Fc	15.6327	0
EEQYJSTYR	5 4 0 0 1	H(5)N(4)F(1)	(N(F)(N(H(H(N(H)))(H(N(H))))))	Fc	23.8606	0
EEQYJSTYR	5 4 0 0 1	H(5)N(4)F(1)	(N(F)(N(H(H(N(H)))(H(N(H))))))	Fc	21.2082	0
EEQYJSTYR	3 3 0 0 1	H(3)N(3)F(1)	(N(F)(N(H(H)(H(N)))))	Fc	21.3401	0
EEQYJSTYR	3 3 0 0 1	H(3)N(3)F(1)	(N(F)(N(H(H)(H(N)))))	Fc	20.5075	0
EEQYJSTYR	4 3 0 0 1	H(4)N(3)F(1)	(N(F)(N(H(H)(H(N(H))))))	Fc	18.3125	0
EEQYJSTYR	3 4 0 0 1	H(3)N(4)F(1)	(N(F)(N(H(H(N))(H(N)))))	Fc	23.7338	0
EEQYJSTYR	3 4 0 0 1	H(3)N(4)F(1)	(N(F)(N(H(H(N))(H(N)))))	Fc	25.9863	0
EEQYJSTYR	4 4 0 0 1	H(4)N(4)F(1)	(N(F)(N(H(H(N))(H(N(H))))))	Fc	23.8423	0
EEQYJSTYR	5 4 0 0 0	H(5)N(4)	(N(N(H(H(N(H)))(H(N(H))))))	Fc	9.08333	0
EEQYJSTYR	5 4 0 0 0	H(5)N(4)	(N(N(H(H(N(H)))(H(N(H))))))	Fc	10.3573	0
EEQYJSTYR	4 4 0 0 1	H(4)N(4)F(1)	(N(F)(N(H(H(N))(H(N(H))))))	Fc	23.9083	0
EEQYJSTYR	5 2 0 0 0	H(5)N(2)	(N(N(H(H)(H(H)(H)))))	Fc	11.6302	0
EEQYJSTYR	4 3 0 0 1	H(4)N(3)F(1)	(N(F)(N(H(H)(H(N(H))))))	Fc	13.9681	0
EEQYJSTYR	4 3 0 0 1	H(4)N(3)F(1)	(N(F)(N(H(H)(H(N(H))))))	Fc	11.5664	0
EEQYJSTYR	5 4 0 0 1	H(5)N(4)F(1)	(N(F)(N(H(H(N(H)))(H(N(H))))))	Fc	11.6051	0
EEQYJSTYR	4 4 0 0 0	H(4)N(4)	(N(N(H(H(N))(H(N(H))))))	Fc	10.7828	0
EEQYJSTYR	4 4 0 0 0	H(4)N(4)	(N(N(H(H(N))(H(N(H))))))	Fc	15.1858	0
EEQYJSTYR	5 4 0 0 1	H(5)N(4)F(1)	(N(F)(N(H(H(N(H)))(H(N(H))))))	Fc	9.40386	0
EEQYJSTYR	3 4 0 0 1	H(3)N(4)F(1)	(N(F)(N(H(H(N))(H(N)))))	Fc	14.9891	0
EEQYJSTYR	3 4 0 0 1	H(3)N(4)F(1)	(N(F)(N(H(H(N))(H(N)))))	Fc	17.1169	0
EEQYJSTYR	3 3 0 0 1	H(3)N(3)F(1)	(N(F)(N(H(H)(H(N)))))	Fc	10.6867	0
EEQYJSTYR	3 4 0 0 0	H(3)N(4)	(N(N(H(H(N))(H(N)))))	Fc	19.3025	0
EEQYJSTYR	3 3 0 0 0	H(3)N(3)	(N(N(H(H)(H(N)))))	Fc	10.9988	0
EEQYJSTYR	4 4 0 0 1	H(4)N(4)F(1)	(N(F)(N(H(H(N))(H(N(H))))))	Fc	9.04895	0
EEQYJSTYR	5 5 0 0 0	H(5)N(5)	(N(N(H(N)(H(N(H)))(H(N(H))))))	Fc	2.92572	0
EEQYJSTYR	5 4 0 0 1	H(5)N(4)F(1)	(N(F)(N(H(H(N(H)))(H(N(H))))))	Fc	6.72239	0.00925926
EEQYJSTYR	3 4 0 0 0	H(3)N(4)	(N(N(H(H(N))(H(N)))))	Fc	6.54428	0.00925926
TKPREEQYJSTYR	5 4 2 0 1	H(5)N(4)A(2)F(1)	(N(F)(N(H(H(N(H(A))))(H(N(H(A)))))))	Fc	33.7506	0
TKPREEQYJSTYR	5 4 2 0 1	H(5)N(4)A(2)F(1)	(N(F)(N(H(H(N(H(A))))(H(N(H(A)))))))	Fc	24.8846	0
PREEQYJSTYR	6 6 1 0 2	H(6)N(6)A(1)F(2)	(N(N(H(N)(H(N(H(A))))(H(N(H)(F))(N(H)(F))))))	Fc	3.05412	0.00925926
PREEQYJSTYR	6 6 2 0 0	H(6)N(6)A(2)	(N(N(H(N)(H(N(H(A))))(H(N(H))(N(H(A)))))))	Fc	2.95199	0
EEQYJSTYR	4 4 0 0 2	H(4)N(4)F(2)	(N(F)(N(H(H)(H(N)(N(H)(F))))))	Fc	1.77966	0
EEQYJSTYR	4 4 0 0 2	H(4)N(4)F(2)	(N(F)(N(H(H(H))(H(N)(N(F))))))	Fc	4.74132	0
EEQYJSTYR	3 4 0 0 1	H(3)N(4)F(1)	(N(F)(N(H(H(N))(H(N)))))	Fc	2.70348	0
EEQYJSTYR	5 4 1 0 1	H(5)N(4)A(1)F(1)	(N(F)(N(H(H(N(H)))(H(N(H(A)))))))	Fc	11.1288	0
EEQYJSTYR	5 4 1 0 1	H(5)N(4)A(1)F(1)	(N(F)(N(H(H(N(H)))(H(N(H(A)))))))	Fc	12.2769	0
EEQYJSTYR	5 4 0 0 3	H(5)N(4)F(3)	(N(F)(N(H(H(N(H(F))))(H(N(H(F)))))))	Fc	8.66926	0.00925926
EEQYJSTYR	5 4 1 0 1	H(5)N(4)A(1)F(1)	(N(F)(N(H(H(N(H)))(H(N(H(A)))))))	Fc	10.0351	0
EEQYJSTYR	5 4 1 0 1	H(5)N(4)A(1)F(1)	(N(F)(N(H(H(N(H)))(H(N(H(A)))))))	Fc	8.23611	0
EEQYJSTYR	4 4 0 0 3	H(4)N(4)F(3)	(N(F)(N(H(H(N(F)))(H(N(H)(F))))))	Fc	9.09137	0
EEQYJSTYR	5 4 1 0 1	H(5)N(4)A(1)F(1)	(N(F)(N(H(H(N(H)))(H(N(H(A)))))))	Fc	8.96142	0
EEQYJSTYR	4 4 1 0 1	H(4)N(4)A(1)F(1)	(N(F)(N(H(H(N))(H(N(H(A)))))))	Fc	10.3818	0
EEQYJSTYR	4 4 1 0 1	H(4)N(4)A(1)F(1)	(N(F)(N(H(H(N))(H(N(H(A)))))))	Fc	9.25857	0
EEQYJSTYR	5 4 1 0 1	H(5)N(4)A(1)F(1)	(N(F)(N(H(H(N(H)))(H(N(H(A)))))))	Fc	9.43424	0
EEQYJSTYR	4 4 0 0 3	H(4)N(4)F(3)	(N(F)(N(H(H(N(F)))(H(N(H)(F))))))	Fc	10.104	0
EEQYJSTYR	5 4 0 0 3	H(5)N(4)F(3)	(N(F)(N(H(H(N(H(F))))(H(N(H(F)))))))	Fc	9.65137	0
EEQYJSTYR	4 4 1 0 1	H(4)N(4)A(1)F(1)	(N(F)(N(H(H(N))(H(N(H(A)))))))	Fc	10.3553	0
EEQYJSTYR	4 4 0 0 3	H(4)N(4)F(3)	(N(F)(N(H(H(N(F)))(H(N(H)(F))))))	Fc	8.45192	0
EEQYJSTYR	5 4 1 0 0	H(5)N(4)A(1)	(N(N(H(H(N(H)))(H(N(H(A)))))))	Fc	7.69915	0
EEQYJSTYR	5 4 0 1 3	H(5)N(4)G(1)F(3)	(N(F)(N(H(H(N(H)(F)))(H(N(F)(H(G)))))))	Fc	7.04468	0
EEQYJSTYR	5 4 1 1 1	H(5)N(4)A(1)G(1)F(1)	(N(F)(N(H(H(N(H(A))))(H(N(H(G)))))))	Fc	6.72779	0
EEQYJSTYR	5 4 0 1 3	H(5)N(4)G(1)F(3)	(N(F)(N(H(H(N(H)(F)))(H(N(F)(H(G)))))))	Fc	6.62556	0
EEQYJSTYR	5 4 0 1 3	H(5)N(4)G(1)F(3)	(N(F)(N(H(H(N(H)(F)))(H(N(F)(H(G)))))))	Fc	7.09832	0
EEQYJSTYR	5 4 2 0 1	H(5)N(4)A(2)F(1)	(N(F)(N(H(H(N(H(A))))(H(N(H(A)))))))	Fc	7.80134	0
EEQYJSTYR	5 4 2 0 1	H(5)N(4)A(2)F(1)	(N(F)(N(H(H(N(H(A))))(H(N(H(A)))))))	Fc	11.4267	0
EEQYJSTYR	5 4 2 0 1	H(5)N(4)A(2)F(1)	(N(F)(N(H(H(N(H(A))))(H(N(H(A)))))))	Fc	7.27832	0.00925926
EEQYJSTYR	5 4 2 0 1	H(5)N(4)A(2)F(1)	(N(F)(N(H(H(N(H(A))))(H(N(H(A)))))))	Fc	7.52142	0.00925926
EEQYJSTYR	5 4 2 0 1	H(5)N(4)A(2)F(1)	(N(F)(N(H(H(N(H(A))))(H(N(H(A)))))))	Fc	11.264	0
EEQYJSTYR	5 4 1 0 3	H(5)N(4)A(1)F(3)	(N(F)(N(H(H(N(H)(F)))(H(N(F)(H(A)))))))	Fc	5.68448	0.00925926
EEQYJSTYR	5 4 2 0 1	H(5)N(4)A(2)F(1)	(N(F)(N(H(H(N(H(A))))(H(N(H(A)))))))	Fc	6.25839	0.00925926
EEQYJSTYR	5 4 2 0 0	H(5)N(4)A(2)	(N(N(H(H(N(H(A))))(H(N(H(A)))))))	Fc	6.12037	0
PREEQYJSTYR	6 6 3 0 2	H(6)N(6)A(3)F(2)	(N(N(H(N)(H(N(F)(H(A))))(H(N(H(A)))(N(F)(H(A)))))))	Fc	1.83151	0
EEQYJSTYRVVSVLTVLHQDWLNGKEYK	5 4 0 0 1	H(5)N(4)F(1)	(N(F)(N(H(H(N(H)))(H(N(H))))))	Fc	3.21142	0
EEQYJSTYRVVSVLTVLHQDWLNGK	5 4 1 0 3	H(5)N(4)A(1)F(3)	(N(F)(N(H(H(N(H)(F)))(H(N(F)(H(A)))))))	Fc	7.71347	0
