# Supplementary material for: Expression of a Siglec-Fc Protein and Its Characterization
Source: Biology (Basel). 2023 Apr 10;12(4):574. doi: 10.3390/biology12040574 (PMC10135921; doi:10.3390/biology12040574)
Supplement: Supplementary file 1 [file biology-12-00574-s001.zip › biology-2293527-Supplementary Tables/Supplementary_Table_S3_Siglec9-Fc-IP-MS+MS result.xlsx]

## Sheet: Sheet1
Protein IDs	Protein names	Gene_name	Q-value	Score	Intensity
Q6N096	Ig gamma-1 chain C region	DKFZp686I15196	0	323.31	5469500000
P09382	Galectin-1	LGALS1	0	323.31	3334400000
V9HVZ4	Glyceraldehyde-3-phosphate dehydrogenase	HEL-S-162eP	0	323.31	1028400000
P00338	L-lactate dehydrogenase A chain;L-lactate dehydrogenase	LDHA	0	290.67	801980000
P68032	Actin, alpha cardiac muscle 1;Actin, alpha skeletal muscle;Actin, aortic smooth muscle;Actin, gamma-enteric smooth muscle	ACTC1	0	66.45	492450000
V9HWI5	Cofilin-1	HEL-S-15	0	126.78	308450000
P68104	Elongation factor 1-alpha 1;Elongation factor 1-alpha;Putative elongation factor 1-alpha-like 3	EEF1A1	0	177.85	278510000
Q09666	Neuroblast differentiation-associated protein AHNAK	AHNAK	0	323.31	252210000
P07437	Tubulin beta chain	TUBB	0	319.58	224630000
P07737	Profilin-1	PFN1	0	74.693	212830000
A0A0S2Z3Y1	Galectin-3-binding protein	LGALS3BP	0	299.35	201610000
P62937	Peptidyl-prolyl cis-trans isomerase A;Peptidyl-prolyl cis-trans isomerase A, N-terminally processed;Peptidyl-prolyl cis-trans isomerase	PPIA	0	92.806	189640000
V9HWB8	Pyruvate kinase;Pyruvate kinase PKM	HEL-S-30	0	155.85	170180000
V9HWE1	Vimentin	HEL113	0	323.31	167510000
Q93079	Histone H2B type 1-H;Histone H2B;Histone H2B type 1-K;Histone H2B type 2-F;Histone H2B type 1-L;Histone H2B type F-S;Histone H2B type 1-M;Histone H2B type 1-N;Histone H2B type 1-C/E/F/G/I;Histone H2B type 1-D;Histone H2B type 1-J;Histone H2B type 2-E;Histone H2B type 1-B;Histone H2B type 1-O;Histone H2B type 1-A;Histone H2B type 3-B	HIST1H2BH	0	127.94	134410000
P04075	Fructose-bisphosphate aldolase A;Fructose-bisphosphate aldolase	ALDOA	0	121.04	121800000
Q9UNM1	10 kDa heat shock protein, mitochondrial	EPFP1	0	46.388	114360000
P38646	Stress-70 protein, mitochondrial	HSPA9	0	172.5	113600000
Q6FI13	Histone H2A type 2-A;Histone H2A type 3;Histone H2A;Histone H2A type 2-C;Histone H2A.J;Histone H2A type 1;Histone H2A type 1-J;Histone H2A type 1-B/E;Histone H2A type 1-H;Histone H2A type 1-D;Histone H2A type 1-C;Histone H2A type 2-B;Histone H2A.V;Histone H2A.Z;Histone H2AX;Histone H2A type 1-A	HIST2H2AA3	0	75.323	112760000
Q0QF37	Malate dehydrogenase;Malate dehydrogenase, mitochondrial	MDH2	0	110.78	107480000
V9HWA9	Complement C3;Complement C3 beta chain;C3-beta-c;Complement C3 alpha chain;C3a anaphylatoxin;Acylation stimulating protein;Complement C3b alpha chain;Complement C3c alpha chain fragment 1;Complement C3dg fragment;Complement C3g fragment;Complement C3d fragment;Complement C3f fragment;Complement C3c alpha chain fragment 2	HEL-S-62p	0	87.359	98936000
V9HWC0	Moesin	HEL70	0	224.65	93660000
P07237	Protein disulfide-isomerase	P4HB	0	233.95	76809000
B4DUI5	Triosephosphate isomerase	HEL-S-49	0	71.601	72545000
A0A0G2JM53	Immunoglobulin alpha Fc receptor	FCAR	0.0022026	6.272	65595000
Q0VAS5	Histone H4	HIST1H4H	0	39.329	62992000
Q7Z612	60S acidic ribosomal protein P1	RPLP1	0	23.557	62460000
A0A0S2Z3G9	Alpha-actinin-4	ACTN4	0	100.48	60995000
O75390	Citrate synthase, mitochondrial;Citrate synthase	CS	0	54.953	59257000
C9J9K3	40S ribosomal protein SA	RPSA	0	172.33	54879000
A0A384NPU5	Protein disulfide-isomerase A6	PDIA6	0	50.014	53751000
A8K651	Complement component 1 Q subcomponent-binding protein, mitochondrial	C1QBP	0	75.841	51654000
B4DUQ1	Heterogeneous nuclear ribonucleoprotein K	HNRPK	0	89.425	51457000
V9HWJ0	Neutral alpha-glucosidase AB	HEL-S-164nA	0	103.11	50041000
A0A024RDR0	High mobility group protein B1	HMGB1	0	33.228	48174000
Q53YD7	Elongation factor 1-gamma	EEF1G	0	53.954	48111000
A0A0A0MSI0	Peroxiredoxin-1	PRDX1	0	51.469	48075000
I3L397	Eukaryotic translation initiation factor 5A;Eukaryotic translation initiation factor 5A-1	EIF5A	0	65.081	45913000
V9HWD9	Transketolase	HEL107	0	79.855	40729000
F8WCF6	Actin-related protein 2/3 complex subunit 4	ARPC4-TTLL3	0	33.915	38361000
P09651	Heterogeneous nuclear ribonucleoprotein A1;Heterogeneous nuclear ribonucleoprotein A1, N-terminally processed;Heterogeneous nuclear ribonucleoprotein A1-like 2	HNRNPA1	0	68.182	37751000
P50454	Serpin H1	SERPINH1	0	70.956	36859000
P05387	60S acidic ribosomal protein P2	RPLP2	0	88.604	36160000
A0A087WVQ6	Clathrin heavy chain;Clathrin heavy chain 1	CLTC	0	113.33	34612000
Q6IPN0	Reticulon;Reticulon-4	RTN4	0	22.943	34402000
F8VQ14	T-complex protein 1 subunit beta	CCT2	0	62.75	32688000
V9HWE9	Glutathione S-transferase P	HEL-S-22	0	60.172	32493000
H0Y512	Adipocyte plasma membrane-associated protein	APMAP	0	45.824	30097000
A0A024RAI1	Actin-related protein 3	ACTR3	0	46.43	30070000
B4DMH3	Coronin;Coronin-1C	CORO1C	0	35.446	28973000
A1LU37	Heterogeneous nuclear ribonucleoprotein D0	HNRNPD	0	40.78	27970000
P14625	Endoplasmin	HSP90B1	0	83.9	27514000
P29692	Elongation factor 1-delta	EEF1D	0	59.706	26850000
B7Z582	Annexin;Annexin A6	ANXA6	0	50.298	26101000
A0A384MQX1	Prelamin-A/C;Lamin-A/C	LMNA	0	57.031	25147000
P60903	Protein S100-A10	S100A10	0	40.036	25078000
B3KM80	Nucleolin	NCL	0	79.688	24030000
V9HW72	Stress-induced-phosphoprotein 1	HEL-S-94n	0	31.368	22250000
P30048	Thioredoxin-dependent peroxide reductase, mitochondrial	PRDX3	0	26.385	21981000
V9HW42	Ezrin;Tyrosine-protein kinase receptor	HEL-S-105	0	71.025	21310000
P19474	E3 ubiquitin-protein ligase TRIM21	TRIM21	0	86.976	20368000
B4DIT7	Protein-glutamine gamma-glutamyltransferase 2	HEL-S-45	0	75.706	19769000
A0A7I2V4S4	Heterogeneous nuclear ribonucleoproteins A2/B1	HNRNPA2B1	0	39.417	19237000
A0A2R8Y6L3	40S ribosomal protein S10	RPS10	0	6.417	18326000
F2Z393	Transaldolase	TALDO1	0	47.574	17803000
J3KT73	60S ribosomal protein L38	RPL38	0	11.929	17432000
A0A7P0T7U3	Peptidyl-prolyl cis-trans isomerase;Peptidyl-prolyl cis-trans isomerase B	HEL-S-39	0	29.742	17245000
B4DE30	T-complex protein 1 subunit epsilon	CCT5	0	44.379	17238000
Q32Q12	Nucleoside diphosphate kinase;Nucleoside diphosphate kinase B;Nucleoside diphosphate kinase A	NME1-NME2	0	35.605	17130000
A0A804HK76	Filamin-B	FLNB	0	48.902	16979000
P50990	T-complex protein 1 subunit theta	CCT8	0	62.645	16833000
Q5SQT8	GTP-binding protein SAR1a	SAR1A	0	8.083	16379000
A0A024R3W7	Elongation factor 1-beta	EEF1B2	0	42.257	16273000
B4DIA4	Receptor protein-tyrosine kinase;Tyrosine-protein kinase receptor TYRO3	TYRO3	0.0041841	6.0046	16008000
A0A024R1A3	Ubiquitin-like modifier-activating enzyme 1	UBE1	0	52.448	15761000
E7ETU9	Procollagen-lysine,2-oxoglutarate 5-dioxygenase 2	PLOD2	0	49.083	15719000
B2R4R9	40S ribosomal protein S28	RPS28	0	20.948	15184000
E7ESE2	Prohibitin	PHB	0	21.908	14763000
Q3ZCM7	Tubulin beta-8 chain	TUBB8	0	7.8891	14627000
Q7Z7M4	Superoxide dismutase;Superoxide dismutase [Mn], mitochondrial	SOD2	0	57.775	14123000
M0QZN2	40S ribosomal protein S5;40S ribosomal protein S5, N-terminally processed	RPS5	0	11.79	13567000
Q5HYD9	Cytochrome b5 type B	DKFZp686M0619	0	35.753	13362000
X6RJP6	Transgelin-2	TAGLN2	0	79.603	13241000
V9HWE0	Annexin;Annexin A5	HEL-S-7	0	69.713	13211000
B5MCX3	Septin-2	SEPTIN2	0	15.488	12998000
Q7Z4W8	60S ribosomal protein L22	RPL22	0	37.569	12989000
Q16695	Histone H3.1t;Histone H3;Histone H3.2;Histone H3.3;Histone H3.1;Histone H3.3C	HIST3H3	0	12.997	12956000
P27824	Calnexin	CANX	0	49.235	12911000
H0YCZ3	Glycoprotein endo-alpha-1,2-mannosidase-like protein	MANEAL	0.0042194	6.0336	12613000
E2QRB9	Thioredoxin reductase 1, cytoplasmic	TXNRD1	0	16.691	12510000
Q6FI35	Proliferating cell nuclear antigen	PCNA	0	28.759	12439000
F8VZG5	Adenylate kinase 2, mitochondrial;Adenylate kinase 2, mitochondrial;Adenylate kinase 2, mitochondrial, N-terminally processed	AK2	0	48.236	12369000
A0A7P0T8F1	4F2 cell-surface antigen heavy chain	SLC3A2	0	12.235	12016000
R4GMX5	Basigin	BSG	0	21.907	11973000
H3BRI0	Cytochrome c oxidase subunit 5A, mitochondrial	COX5A	0	9.9899	11932000
A0A0C4DFV9	Protein SET;Protein SETSIP	SET	0	77.09	11849000
B8A6G2	60S ribosomal protein L10	RPL10	0	13.865	11713000
P68371	Tubulin beta-4B chain;Tubulin beta-4A chain	TUBB4B	0	47.335	11620000
Q9UP43	Translationally-controlled tumor protein	TPT1	0	16.915	11551000
B4DKS8	Heterogeneous nuclear ribonucleoprotein F;Heterogeneous nuclear ribonucleoprotein F, N-terminally processed	HNRPF	0	50.635	11543000
V9HW98	14-3-3 protein epsilon	HEL2	0	36.194	11511000
P25398	40S ribosomal protein S12	RPS12	0	18.952	11196000
P55072	Transitional endoplasmic reticulum ATPase	VCP	0	85.262	10753000
B4DHX4	Rab GDP dissociation inhibitor beta;Rab GDP dissociation inhibitor alpha	GDI2	0	14.206	10739000
A0A499FI48	Protein disulfide-isomerase A4	ERP70	0	13.206	10620000
P60660	Myosin light polypeptide 6	MYL6	0	20.133	10577000
P22234	Multifunctional protein ADE2;Phosphoribosylaminoimidazole-succinocarboxamide synthase;Phosphoribosylaminoimidazole carboxylase	PAICS	0	24.654	10346000
D6R9P3	Heterogeneous nuclear ribonucleoprotein A/B	HNRNPAB	0	33.271	10317000
B4DLR8	NAD(P)H dehydrogenase [quinone] 1	NQO1	0	31.142	9549600
B7Z752	Importin subunit beta-1	KPNB1	0	86.647	9528000
P05388	60S acidic ribosomal protein P0;60S acidic ribosomal protein P0-like	RPLP0	0	20.923	9458700
F8VZJ2	Nascent polypeptide-associated complex subunit alpha;Nascent polypeptide-associated complex subunit alpha, muscle-specific form;Putative nascent polypeptide-associated complex subunit alpha-like protein	NACA	0	15.07	9455400
V9HWB5	Inorganic pyrophosphatase	HEL-S-66p	0	12.64	8997900
H9ZYJ2	Thioredoxin	TXN	0	33.083	8930900
H0YK49	Electron transfer flavoprotein subunit alpha, mitochondrial	ETFA	0	16.618	8713000
P60842	Eukaryotic initiation factor 4A-I;Eukaryotic initiation factor 4A-II;Eukaryotic initiation factor 4A-II, N-terminally processed	EIF4A1	0	14.069	8584700
P63244	Guanine nucleotide-binding protein subunit beta-2-like 1;Guanine nucleotide-binding protein subunit beta-2-like 1, N-terminally processed	GNB2L1	0	17.935	8451200
Q567R0	Cytochrome b-c1 complex subunit 6, mitochondrial	UQCRH	0	9.9105	8375400
F8VSD4	Ubiquitin-conjugating enzyme E2 N	UBE2N	0	13.97	8094200
P00403	Cytochrome c oxidase subunit 2	MT-CO2	0	20.998	7947800
A6NDY9	Filamin-A	FLNA	0	35.191	7860500
Q6IBT3	T-complex protein 1 subunit eta	CCT7	0	43.849	7848800
Q6FHM4	Cytochrome c oxidase subunit 5B, mitochondrial	COX5B	0	11.118	7485100
B7Z2F4	T-complex protein 1 subunit delta	CCT4	0	56.1	7215700
A0A024QZV0	Thioredoxin domain-containing protein 5	hCG_1811539	0	12.893	7213000
B4DV51	GTP-binding nuclear protein Ran	RAN	0	7.4267	7035000
A0A024R897	Actin-related protein 2/3 complex subunit 5;Actin-related protein 2/3 complex subunit 5-like protein	ARPC5L	0	31.505	6998300
Q6IAW5	Calumenin	CALU	0	18.297	6902600
C9JEY1	Actin-related protein 2/3 complex subunit 1B	ARPC1B	0	25.223	6854800
A0A1L1UHR1	Voltage-dependent anion-selective channel protein 1	VDAC1	0	23.116	6491100
V9HW26	ATP synthase subunit alpha;ATP synthase subunit alpha, mitochondrial	HEL-S-123m	0	67.057	6390700
Q96HX3	Dolichyl-diphosphooligosaccharide--protein glycosyltransferase subunit 1	RPN1	0	39.531	6340100
A0A024RDQ0	Heat shock protein 105 kDa	HSPH1	0	25.751	6197100
Q53GA7	Tubulin alpha-1C chain	TUBA1C	0	7.8302	6053800
P21964	Catechol O-methyltransferase	COMT	0	20.271	5897600
Q53SS8	Poly(rC)-binding protein 1	PCBP1	0	11.998	5852400
E9PBF6	Lamin-B1	LMNB1	0	26.652	5829200
A0A0D9SEI8	Nuclease-sensitive element-binding protein 1;Y-box-binding protein 2;Y-box-binding protein 3	YBX3	0	16.88	5817200
P63313	Thymosin beta-10	TMSB10	0	8.8497	5658200
Q53XJ5	Peptidyl-prolyl cis-trans isomerase;Peptidyl-prolyl cis-trans isomerase FKBP2	FKBP2	0	18.134	5651400
K7EKJ7	Polypyrimidine tract-binding protein 1	PTBP1	0	14.025	5633100
B2R4W8	40S ribosomal protein S15a	hCG_1994130	0	21.245	5544900
B4E1S3	Transmembrane protein 109	TMEM109	0.002193	6.2654	5537600
A0A024R5H0	Barrier-to-autointegration factor;Barrier-to-autointegration factor, N-terminally processed	BANF1	0.0041494	5.957	5520800
A0A0S2Z4I4	Tropomyosin alpha-3 chain;Tyrosine-protein kinase receptor;Tropomyosin beta chain;Tropomyosin alpha-1 chain;Tropomyosin alpha-4 chain	TPM3	0	12.565	5450700
B2R7Y0	Plasminogen activator inhibitor 2	SERPINB2	0	35.285	5418300
Q86WV2	Cytochrome c oxidase subunit 4 isoform 1, mitochondrial	COX4I1	0	14.4	5299500
A0A7I2V5Z8	Integrin beta;Integrin beta-1	ITGB1	0	22.692	5199800
H3BMH2	Ras-related protein Rab-11A;Ras-related protein Rab-11B	RAB11A	0	27.749	5115100
F5GX39	Transmembrane emp24 domain-containing protein 2	TMED2	0	9.4896	5043800
K7ESM5	Tubulin beta-6 chain	TUBB6	0	10.429	5022600
A8K479	Apolipoprotein B-100;Apolipoprotein B-48	APOB	0	7.0626	5003700
Q53R19	Actin-related protein 2/3 complex subunit 2	ARPC2	0	19.519	4753100
B3KTA3	Fascin	FSCN1	0	9.1828	4564400
Q6ZVI6	NADH-cytochrome b5 reductase;NADH-cytochrome b5 reductase 3;NADH-cytochrome b5 reductase 3 membrane-bound form;NADH-cytochrome b5 reductase 3 soluble form	CYB5R3	0	36.549	4559900
B4E262	Deleted in malignant brain tumors 1 protein	DMBT1	0	11.466	4527100
F8WD96	Cathepsin D;Cathepsin D light chain;Cathepsin D heavy chain	CTSD	0	8.8214	4481300
H0YES8	40S ribosomal protein S3	RPS3	0	6.4058	4436000
Q9H0L4	Cleavage stimulation factor subunit 2 tau variant	CSTF2T	0.0043011	6.1265	4379700
Q53FC7	Heat shock 70 kDa protein 6;Putative heat shock 70 kDa protein 7	HSPA6	0	26.279	4328400
F8VY02	Endoplasmic reticulum resident protein 29	ERP29	0	23.075	4292700
Q58FF8	Putative heat shock protein HSP 90-beta 2	HSP90AB2P	0	8.9141	4266300
B4DSN5	Tyrosine-protein phosphatase non-receptor type;Tyrosine-protein phosphatase non-receptor type 1	PTPN1	0	13.646	4174400
Q6ZTI3	Lysine--tRNA ligase	KARS	0	13.432	4151600
A0A384MDW7	Enoyl-CoA hydratase, mitochondrial	ECHS1	0	35.613	4151200
P31947	14-3-3 protein sigma	SFN	0	20.208	3989100
Q15149	Plectin	PLEC	0	23.772	3970900
A0A384P5S9	Spectrin alpha chain, non-erythrocytic 1	SPTAN1	0	38.316	3969300
A0A384NQ35	Proteasome activator complex subunit 1	PSME1	0	10.773	3940600
A0A1S5UZ07	Talin-1	TLN1	0	66.57	3937900
A8K0T9	F-actin-capping protein subunit alpha-1	CAPZA1	0	19.774	3891800
Q9NS69	Mitochondrial import receptor subunit TOM22 homolog	TOMM22	0	13.619	3879600
B1AP58	Carboxypeptidase N catalytic chain	CPN1	0	11.022	3755800
H0YD13	CD44 antigen	CD44	0	20.763	3734700
Q96BA7	Heterogeneous nuclear ribonucleoprotein U	HNRNPU	0	12.66	3686200
B2R8I2	Histidine-rich glycoprotein	HRG	0.0061224	5.9106	3678500
A2A2D0	Stathmin	STMN1	0	8.478	3663500
V9HW35	Peroxiredoxin-5, mitochondrial	HEL-S-55	0	7.916	3653900
B4DKM5	Voltage-dependent anion-selective channel protein 2	VDAC2	0	15.775	3614900
H0YER0	Polyadenylate-binding protein;Polyadenylate-binding protein 1;Polyadenylate-binding protein 4	PABPC4	0	29.716	3587700
K7ES69	Calponin;Calponin-2	CNN2	0	9.3458	3563100
P08134	Rho-related GTP-binding protein RhoC;Transforming protein RhoA;Rho-related GTP-binding protein RhoB	RHOC	0	21.048	3530000
A4D0Z3	ADP-ribosylation factor 3;ADP-ribosylation factor 1;ADP-ribosylation factor 5;ADP-ribosylation factor 4	ARF5	0	12.683	3479000
H0Y4Y4	EF-hand domain-containing protein D2;EF-hand domain-containing protein D1	EFHD2	0	12.748	3478300
F8VZX2	Poly(rC)-binding protein 2	PCBP2	0	16.392	3478100
C9J592	Ras-related protein Rab-7a	RAB7A	0	12.116	3453300
B7Z1N6	Fructose-bisphosphate aldolase;Fructose-bisphosphate aldolase C	ALDOC	0	12.965	3432600
G3V0E5	Transferrin receptor protein 1;Transferrin receptor protein 1, serum form	TFRC	0	13.922	3364700
B4DUL5	Cytochrome b-c1 complex subunit 1, mitochondrial	UQCRC1	0	8.957	3354800
A0A024R1U4	Ras-related protein Rab-5C	RAB5C	0.006012	5.8488	3341200
F8VR50	Actin-related protein 2/3 complex subunit 3	ARPC3	0	22.401	3305100
A0A0C4DGS1	Dolichyl-diphosphooligosaccharide--protein glycosyltransferase 48 kDa subunit	DDOST	0	12.934	3303500
A0A140VJK1	Glutaredoxin-3	GLRX3	0.0098619	5.7721	3148600
J3KRE2	Rho GDP-dissociation inhibitor 1	ARHGDIA	0	7.6519	3138100
Q6NZ55	60S ribosomal protein L13	RPL13	0	15.18	3009400
C9JJ34	Ran-specific GTPase-activating protein	RANBP1	0	7.2317	2922400
P23526	Adenosylhomocysteinase	AHCY	0	20.024	2909100
A0A1W2PRE1	Guanine nucleotide-binding protein G(s) subunit alpha isoforms XLas;Guanine nucleotide-binding protein G(t) subunit alpha-1;Guanine nucleotide-binding protein G(o) subunit alpha;Guanine nucleotide-binding protein G(t) subunit alpha-3;Guanine nucleotide-binding protein G(k) subunit alpha;Guanine nucleotide-binding protein G(i) subunit alpha-2;Guanine nucleotide-binding protein G(t) subunit alpha-2…	WUGSC:H_LUCA16.1	0.0042918	6.1194	2887400
B4DUR8	T-complex protein 1 subunit gamma	CCT3	0	49.917	2832700
B4DFL1	Dihydrolipoyl dehydrogenase;Dihydrolipoyl dehydrogenase, mitochondrial	DLD	0	11.565	2803600
J3KRB3	60S ribosomal protein L17	RPL17	0	11.277	2777700
Q10567	AP-1 complex subunit beta-1;AP-2 complex subunit beta;AP complex subunit beta	AP1B1	0	22.597	2775100
Q09028	Histone-binding protein RBBP4;Histone-binding protein RBBP7	RBBP4	0	20.815	2692600
Q9C005	Protein dpy-30 homolog	DPY30	0	7.2351	2617100
A0A7I2V5C5	Dipeptidyl peptidase 1;Dipeptidyl peptidase 1 exclusion domain chain;Dipeptidyl peptidase 1 heavy chain;Dipeptidyl peptidase 1 light chain	CTSC	0.0042463	6.0545	2604200
A0A7I2V641	26S proteasome non-ATPase regulatory subunit 1	PSMD1	0	12.432	2559800
H3BRV9	Nuclear transport factor 2	NUTF2	0	6.7203	2479400
Q5VVC8	60S ribosomal protein L11	RPL11	0	12.144	2467300
Q59E97	Galectin;Galectin-8	LGALS8	0	23.883	2466300
F5GX11	Proteasome subunit alpha type-1	PSMA1	0	10.253	2448100
B4DF70	Peroxiredoxin-2	HEL-S-2a	0	12.629	2330300
A0A7I2V4E4	Eukaryotic translation initiation factor 4H	LOC392647	0	12.779	2328300
A0A1W2PQ78	Hydroxyacyl-coenzyme A dehydrogenase, mitochondrial	HADH	0	8.339	2326800
Q5U0A0	Proteasome subunit alpha type;Proteasome subunit alpha type-5	PSMA5	0	14.505	2211900
P56385	ATP synthase subunit e, mitochondrial	ATP5I	0	6.9124	2188000
Q5HYL6	Tropomodulin-3	DKFZp686E1899	0	18.678	2184800
P61160	Actin-related protein 2	ACTR2	0	16.375	2161700
A0A024R6I3	Transmembrane emp24 domain-containing protein 10	TMED10	0	14.761	2150300
P68366	Tubulin alpha-4A chain	TUBA4A	0.0022124	6.3127	2138700
P05023	Sodium/potassium-transporting ATPase subunit alpha-1	ATP1A1	0	20.594	2135600
P27348	14-3-3 protein theta	YWHAQ	0	15.028	2119300
Q96M27	Protein PRRC1	PRRC1	0	8.7466	2095100
K7ELW0	Protein deglycase DJ-1	PARK7	0	18.003	2092500
H3BNT7	26S proteasome non-ATPase regulatory subunit 7	PSMD7	0	7.6897	2090400
F5H895	Dolichyl-diphosphooligosaccharide--protein glycosyltransferase subunit DAD1	DAD1	0	8.312	2044800
Q8TAY0	Insulin-like growth factor-binding protein complex acid labile subunit	IGFALS	0.006	5.8385	2017000
A0A3S6H7Y8	Protein arginine N-methyltransferase 1	HRMT1L2	0	6.8522	2003800
D6RCA8	Annexin;Annexin A3	ANXA3	0	8.9293	1988600
B4E354	Heat shock 70 kDa protein 4	HSPA4	0	25.617	1988100
A0A1B0GV93	Very-long-chain 3-oxoacyl-CoA reductase	HSD17B12	0	19.407	1984200
Q9Y4L1	Hypoxia up-regulated protein 1	HYOU1	0	12.177	1973600
B4DW05	Prohibitin-2	PHB2	0	18.719	1926500
A0A4D6DSY5	Rootletin	CROCC	0.0061475	5.924	1925500
E7ERC4	Lupus La protein	SSB	0	20.063	1915800
A0PJG0	Thrombospondin-1	THBS1	0	15.056	1908800
Q59FS3	40S ribosomal protein S7	RPS7	0	7.1634	1783400
P34897	Serine hydroxymethyltransferase, mitochondrial;Serine hydroxymethyltransferase	SHMT2	0	24.902	1782900
A0A0A0MTJ9	Neutral cholesterol ester hydrolase 1	NCEH1	0	8.5408	1782100
G3V1M7	Very long-chain specific acyl-CoA dehydrogenase, mitochondrial	ACADVL	0.0097656	5.727	1757700
Q96Q74	39S ribosomal protein L12, mitochondrial	MRPL7/L12	0	17.027	1752700
Q53GD1	Guanine nucleotide-binding protein subunit gamma;Guanine nucleotide-binding protein G(I)/G(S)/G(O) subunit gamma-12	GNG12	0	12.682	1728300
A0A024RBH7	Lamina-associated polypeptide 2, isoforms beta/gamma;Thymopoietin;Thymopentin;Lamina-associated polypeptide 2, isoform alpha;Thymopoietin;Thymopentin	TMPO	0	7.0549	1716500
Q5T1J1	Sigma non-opioid intracellular receptor 1	SIGMAR1	0.005988	5.835	1706200
P31151	Protein S100-A7;Protein S100-A7A	S100A7	0	11.693	1697600
E9PLD0	Ras-related protein Rab-1B	RAB1B	0	47.202	1697000
Q3KRA7	Fibrinogen alpha chain;Fibrinopeptide A;Fibrinogen alpha chain	FGA	0.0043478	6.1727	1676800
Q6PIK3	Ras-related protein Rab-2A;Ras-related protein Rab-2B	RAB4B	0	7.4038	1661500
Q6FGH9	Dynein light chain 2, cytoplasmic;Dynein light chain 1, cytoplasmic	DNCL1	0.0079365	5.7967	1599700
P81605	Dermcidin;Survival-promoting peptide;DCD-1	DCD	0.0021882	6.2199	1599700
P62942	Peptidyl-prolyl cis-trans isomerase FKBP1A;Peptidyl-prolyl cis-trans isomerase	FKBP1A	0	20.18	1559100
A8K6V3	Splicing factor 3B subunit 3	SF3B3	0	20.539	1533700
M0R0K9	Transcription intermediary factor 1-beta	TRIM28	0	14.649	1525600
A6NLM8	Translocon-associated protein subunit delta	SSR4	0	8.339	1481800
Q53TX0	Glutaminase kidney isoform, mitochondrial	GLS	0	11.606	1477700
A0A8E9ZT92	Heat shock protein beta-1	HEL-S-102	0	7.3305	1473800
Q9UII2	ATPase inhibitor, mitochondrial	ATPIF1	0.0043384	6.1704	1459300
H0YJC4	Proteasome subunit alpha type;Proteasome subunit alpha type-6	PSMA6	0	13.342	1434500
B4DEX8	S-adenosylmethionine synthase;S-adenosylmethionine synthase isoform type-2	MAT2A	0	6.9346	1391600
A0A0S2Z476	26S proteasome non-ATPase regulatory subunit 12	PSMD12	0	7.5926	1384800
A0A2R8YHB5	Fibrous sheath-interacting protein 1	FSIP1	0.0097847	5.7333	1377200
B1AHC9	X-ray repair cross-complementing protein 6	XRCC6	0	20.955	1371200
C9JB90	Ras-related protein Rab-6B;Ras-related protein Rab-6A;Ras-related protein Rab-39A	RAB6B	0	8.7424	1365500
Q96FQ6	Protein S100-A16	S100A16	0	15.852	1356300
Q9UNM7	26S proteasome non-ATPase regulatory subunit 13	PSMD13	0	6.861	1350900
F6MDI4	BRCA1-associated RING domain protein 1	BARD1	0.0060976	5.9046	1334600
B4E3E6	Heterogeneous nuclear ribonucleoprotein A3	HNRPA3	0	18.374	1320100
A0A5F9ZHL7	Acetyl-CoA acetyltransferase, mitochondrial	ACAT1	0.0060852	5.8921	1319800
Q5CZ91	Methionine aminopeptidase 1	DKFZp781C0419	0.0060362	5.8594	1272200
Q15203	Prothymosin alpha;Prothymosin alpha, N-terminally processed;Thymosin alpha-1	PTMA	0	11.932	1237000
Q8IWL5	Clusterin;Clusterin;Clusterin beta chain;Clusterin alpha chain	CLU	0	8.7715	1196900
B3KXA2	Vinculin	VCL	0	12.088	1180000
G3V279	Enhancer of rudimentary homolog	ERH	0	6.7574	1157700
M0QXW7	Far upstream element-binding protein 2	KHSRP	0.0060729	5.8883	1155500
A0A3B3IRV3	Malignant T-cell-amplified sequence 1	MCTS1	0	11.425	1124600
Q49AN9	Small nuclear ribonucleoprotein G;Putative small nuclear ribonucleoprotein G-like protein 15	SNRPG	0	8.4797	1111500
Q549M8	UPF0568 protein C14orf166	C14orf166	0	17.876	1110700
H3BMT0	Hematological and neurological expressed 1-like protein	HN1L	0	12.24	1067600
B3KRM8	Translin	TSN	0	13.385	1067300
M0QY67	Electron transfer flavoprotein subunit beta	ETFB	0.006135	5.9108	1049800
J3QRY4	26S proteasome non-ATPase regulatory subunit 11	PSMD11	0	6.9631	1032700
B3KY56	Extended synaptotagmin-1	FAM62A	0	6.572	933700
Q86TW7	Dihydrolipoyllysine-residue succinyltransferase component of 2-oxoglutarate dehydrogenase complex, mitochondrial	DLST	0.0061983	5.945	931740
A0A2R8Y4X6	Probable histidine--tRNA ligase, mitochondrial;Histidine--tRNA ligase, cytoplasmic	HRS	0.0098232	5.7476	907950
E9PNC7	Dr1-associated corepressor	DRAP1	0	8.3045	903150
B1AKQ8	Guanine nucleotide-binding protein subunit beta-4;Guanine nucleotide-binding protein G(I)/G(S)/G(T) subunit beta-1;Guanine nucleotide-binding protein G(I)/G(S)/G(T) subunit beta-2	GNB1	0	12.187	880310
H0YJH9	Polyadenylate-binding protein 2	PABPN1	0	6.9187	866860
F8VUA6	60S ribosomal protein L18	RPL18	0	7.3281	823940
X5DNM4	Lactoylglutathione lyase	GLO1	0	6.6914	799200
A0A384ME17	Elongation factor Tu, mitochondrial	TUFM	0	11.572	794110
F8VSA6	NEDD8	NEDD8	0.0042644	6.0893	788030
Q9UJX2	Cell division cycle protein 23 homolog	CDC23	0.0061602	5.9272	736460
A0A494C1T2	C-1-tetrahydrofolate synthase, cytoplasmic;Methylenetetrahydrofolate dehydrogenase;Methenyltetrahydrofolate cyclohydrolase;Formyltetrahydrofolate synthetase;C-1-tetrahydrofolate synthase, cytoplasmic, N-terminally processed	MTHFD1	0	11.485	655810
Q8N6B4	Phosphatidylinositol-binding clathrin assembly protein	MLL/CALM fusion	0.0041929	6.017	648390
P62277	40S ribosomal protein S13	RPS13	0	11.687	618050
D6RDA2	Protein DEK	DEK	0	6.8858	607080
D6RCQ0	Eukaryotic translation elongation factor 1 epsilon-1	EEF1E1	0.0060606	5.8882	566630
H7C400	3-hydroxyisobutyryl-CoA hydrolase, mitochondrial	HIBCH	0	6.3511	552450
F8WF90	PRA1 family protein 3	ARL6IP5	0	7.4957	503850
A0A0S2Z4A0	Glucosidase 2 subunit beta	PRKCSH	0	6.7441	489400
Q14315	Filamin-C	FLNC	0	14.573	460870
B4DXW6	Arginine--tRNA ligase, cytoplasmic	RARS	0.0041408	5.9489	360960
