# Supplementary material for: Expression of a Siglec-Fc Protein and Its Characterization
Source: Biology (Basel). 2023 Apr 10;12(4):574. doi: 10.3390/biology12040574 (PMC10135921; doi:10.3390/biology12040574)
Supplement: Supplementary file 1 [file biology-12-00574-s001.zip › biology-2293527-Supplementary Tables/Supplementary_Table_S4_HEK293-Siglec9_CHO-Siglec9-IP_MS .xlsx]

## Sheet: HS9
Protein	Gene_names	Protein_names	Q-value	Score	Intensity
Q9Y336	SIGLEC9	Sialic acid-binding Ig-like lectin 9	0	70.189	1299200000
Q07666	KHDRBS1	KH domain-containing, RNA-binding, signal transduction-associated protein 1	0	230.36	831730000
P01857	IGHG1	Ig gamma-1 chain C region	0	195.44	815930000
A8MUA9	SUMO3	Small ubiquitin-related modifier 3	0	323.31	666160000
O00571	DDX3X	ATP-dependent RNA helicase DDX3X	0	323.31	440220000
H0YJ97	TRIP11	Thyroid receptor-interacting protein 11	0	6.3031	350230000
Q5SU16	TUBB	Tubulin beta chain	0	323.31	287970000
B4DUQ1	HNRPK	Heterogeneous nuclear ribonucleoprotein K	0	323.31	284970000
Q92804	TAF15	TATA-binding protein-associated factor 2N	0	323.31	247530000
P31943	HNRNPH1	Heterogeneous nuclear ribonucleoprotein H	0	323.31	230600000
P54886	ALDH18A1	Delta-1-pyrroline-5-carboxylate synthase	0.0071429	5.8039	178440000
Q53HG7	CTTN	Src substrate cortactin	0	323.31	156860000
P11940	PABPC1	Polyadenylate-binding protein 1	0	278.09	130030000
A0A7I2V430	DDX1	ATP-dependent RNA helicase DDX1	0	314.93	129340000
Q9Y3I0	RTCB	tRNA-splicing ligase RtcB homolog	0	199.27	113900000
H6VRG2	KRT1		0	320.75	111730000
P68363	TUBA1B	Tubulin alpha-1B chain	0	66.997	106850000
A0A0X1KG75	COBLL1	Cordon-bleu protein-like 1	0.0074349	5.8752	105260000
Q6IAW5	CALU	Calumenin	0	212.68	98856000
P49750	YLPM1	YLP motif-containing protein 1	0	196.18	80662000
Q00839	HNRNPU	Heterogeneous nuclear ribonucleoprotein U	0	52.778	76971000
P67809	YBX1	Nuclease-sensitive element-binding protein 1	0	164.69	74142000
B4DY25	FAM98A	Protein FAM98A	0	45.714	66687000
A0A0S2Z4Z0	RBM14	RNA-binding protein 14	0	193.99	66255000
B4DZZ8	SLC39A7	Zinc transporter SLC39A7	0	323.31	65565000
Q53F48	HNRPH3	Heterogeneous nuclear ribonucleoprotein H3	0	156.07	59786000
H0YJB9	C14orf166	UPF0568 protein C14orf166	0	65.235	56603000
F8VZY9	KRT18	Keratin, type I cytoskeletal 18	0	323.31	53130000
H7C2W9	RPL31	60S ribosomal protein L31	0	63.934	50799000
Q96IR1	RPS4X	40S ribosomal protein S4	0	148.76	50510000
A0A5C2FW72	HuD11lambda Vlambda	Ig lambda chain V-II region MGC	0	7.4752	50194000
Q53G76	ACTB	Actin, cytoplasmic 1	0	175.99	44806000
P17844	DDX5	Probable ATP-dependent RNA helicase DDX5	0	145.78	43605000
Q5JR95	RPS8	40S ribosomal protein S8	0	114.57	42941000
Q8WWM7	ATXN2L	Ataxin-2-like protein	0	120.06	42835000
A0A024R7T3	HNRPF	Heterogeneous nuclear ribonucleoprotein F	0	51.308	42787000
V9HW95	HEL-S-84	Reticulocalbin-1	0	131.89	39757000
P42766	RPL35	60S ribosomal protein L35	0	43.826	39482000
Q6NZ55	RPL13	60S ribosomal protein L13	0	314.27	35455000
A8MUD9	RPL7	60S ribosomal protein L7	0	51.829	32576000
Q7Z417	NUFIP2	Nuclear fragile X mental retardation-interacting protein 2	0	81.916	32232000
P62263	RPS14	40S ribosomal protein S14	0	105.28	31724000
A0A024R4M0	RPS9	40S ribosomal protein S9	0	68.72	30749000
B4DMJ6	RPL4	60S ribosomal protein L4	0	92.766	29556000
A0A024R326	RPL29	60S ribosomal protein L29	0	36.753	29517000
P62249	RPS16	40S ribosomal protein S16	0	66.309	29221000
P06748	NPM1	Nucleophosmin	0	195.37	27739000
H6VRG3	KRT1	Keratin, type II cytoskeletal 1	0	7.7838	27682000
Q05CK9	SYNCRIP	Heterogeneous nuclear ribonucleoprotein Q	0	57.941	27494000
Q8NCI6	GLB1L3	Beta-galactosidase-1-like protein 3	0.0069686	5.7751	26576000
P35527	KRT9	Keratin, type I cytoskeletal 9	0	183.6	25433000
M0QZC5	RPS11	40S ribosomal protein S11	0	36.601	25363000
H7BY10	RPL23A	60S ribosomal protein L23a	0	95.629	25299000
P62269	RPS18	40S ribosomal protein S18	0	37.462	25253000
P62851	RPS25	40S ribosomal protein S25	0	24.424	25204000
G3V1B3	RPL21	60S ribosomal protein L21	0	36.05	24501000
A8K3W4	HNRPUL1	Heterogeneous nuclear ribonucleoprotein U-like protein 1	0	33.119	24370000
A0A7I2V2R3	HNRNPA3	Heterogeneous nuclear ribonucleoprotein A3	0	69.907	24359000
Q4VB24	HIST1H1E	Histone H1.2	0	24.151	24108000
K7EJT5	RPL22	60S ribosomal protein L22	0	15.435	24008000
P09651	HNRNPA1	Heterogeneous nuclear ribonucleoprotein A1	0	88.136	23944000
A0A7I2V4I6	HNRNPA2B1	Heterogeneous nuclear ribonucleoproteins A2/B1	0	58.539	23417000
P62081	RPS7	40S ribosomal protein S7	0	96.322	23024000
Q9BQQ5	L27a	60S ribosomal protein L27a	0	18.585	22424000
A0A7I2V5M5	NCL	Nucleolin	0	73.464	21708000
A0A024R2Q4	RPL15	Ribosomal protein L15	0	86.786	20759000
Q8TBK5	RPL6	60S ribosomal protein L6	0	67.013	20641000
D6RG13	RPS3A	40S ribosomal protein S3a	0	45.499	20435000
Q75MH1	RPS26	40S ribosomal protein S26	0	89.608	19889000
Q96DV6	RPS6	40S ribosomal protein S6	0	29.124	19818000
Q08211	DHX9	ATP-dependent RNA helicase A	0	72.315	19747000
P05141	SLC25A5	ADP/ATP translocase 2	0	23.792	19568000
P68371	TUBB4B	Tubulin beta-4B chain	0	12.269	19501000
P62424	RPL7A	60S ribosomal protein L7a	0	92.036	19284000
B0ZBD0	RPS19	40S ribosomal protein S19	0	32.353	19098000
Q14257	RCN2	Reticulocalbin-2	0	42.723	19049000
I3L3P7	RPS15A	40S ribosomal protein S15a	0	29.284	18747000
Q15717	ELAVL1	ELAV-like protein 1	0	49.069	18252000
Q8IWR8	RPL19	Ribosomal protein L19	0	64.346	17650000
O15027	SEC16A	Protein transport protein Sec16A	0	75.334	17160000
P05387	RPLP2	60S acidic ribosomal protein P2	0	148.48	17057000
P29692	EEF1D	Elongation factor 1-delta	0	38.751	17031000
G3V153	CAPRIN1	Caprin-1	0	24.097	16458000
A0A0C4DFV9	SET	Protein SET	0	38.577	16143000
E9PKZ0	RPL8	60S ribosomal protein L8	0	51.121	16050000
A0A0F7L0Q8	FXR1	Fragile X mental retardation syndrome-related protein 1	0	71.879	15963000
F8VUA6	RPL18	60S ribosomal protein L18	0	150.85	15726000
A8K517	RPS23	40S ribosomal protein S23	0	19	15563000
P68104	EEF1A1	Elongation factor 1-alpha 1	0	30.138	15407000
A0A6F7R8J6	RAG1	V(D)J recombination-activating protein 1	0	6.3764	15290000
Q9BSV4	SFPQ	Splicing factor, proline- and glutamine-rich	0	43.452	15272000
Q13283	G3BP1	Ras GTPase-activating protein-binding protein 1	0	36.411	15200000
H0YLP6	RPL28	60S ribosomal protein L28	0	34.818	15115000
P11142	HSPA8	Heat shock cognate 71 kDa protein	0	78.686	14481000
Q6IQ30	PABPC4	Polyadenylate-binding protein	0	33.457	13920000
P43243	MATR3	Matrin-3	0	33.077	12704000
P15880	RPS2	40S ribosomal protein S2	0	30.507	12599000
Q53YD7	EEF1G	Elongation factor 1-gamma	0	24.891	12480000
H7C123	RPL10	60S ribosomal protein L10	0	22.02	11917000
Q96QH2	PRAM1	PML-RARA-regulated adapter molecule 1	0	7.6946	11807000
E9PPU1	RPS3	40S ribosomal protein S3	0	42.139	11373000
H0YN26	ANP32A	Acidic leucine-rich nuclear phosphoprotein 32 family member A	0	12.9	10738000
B4DVE1	LGALS3BP	Galectin-3-binding protein	0	32.98	10394000
B3KS36	RPL3	60S ribosomal protein L3	0	31.971	9794300
C9JXB8	RPL24	60S ribosomal protein L24	0	12.768	9497300
A0A1X7SBZ2	DDX17	Probable ATP-dependent RNA helicase DDX17	0	31.881	9369700
B4DTA2	HNRNPDL	Heterogeneous nuclear ribonucleoprotein D-like	0	18.553	9217000
H3BND3	NUDT21	Cleavage and polyadenylation specificity factor subunit 5	0	44.644	9062200
J3QRI7	RPL26	60S ribosomal protein L26	0	88.291	9013600
Q0VGD6	HNRPR	Heterogeneous nuclear ribonucleoprotein R	0	21.955	8816200
J3KRB3	RPL17	60S ribosomal protein L17	0	19.164	8661700
P08670	VIM	Vimentin	0	24.851	8316600
P60866	RPS20	40S ribosomal protein S20	0	28.886	8245900
A0A024RAQ1	CSDA	Y-box-binding protein 3	0	18.197	8123300
Q8NHW5	RPLP0P6	60S acidic ribosomal protein P0-like	0	25.261	7901100
Q6PKG0	LARP1	La-related protein 1	0	23.328	7848800
Q53FC7	HSPA7	Putative heat shock 70 kDa protein 7	0	168.77	7826200
Q13151	HNRNPA0	Heterogeneous nuclear ribonucleoprotein A0	0	26.411	7550900
A0A2R8Y8A0	RPS24	40S ribosomal protein S24	0	23.581	7492900
Q6ZTR5	CXorf22	Uncharacterized protein CXorf22	0.0071174	5.8033	7366400
E9PB61	ALYREF	THO complex subunit 4	0	7.2055	7278600
F4ZW64	ILF3	Interleukin enhancer-binding factor 3	0	18.004	7140900
Q32XH3	RPL18A	60S ribosomal protein L18a	0	6.3507	7005700
H0Y9N7	IBTK	Inhibitor of Bruton tyrosine kinase	0	6.0733	6934000
P49207	RPL34	60S ribosomal protein L34	0	25.599	6657500
A0A087X0X3	HNRNPM	Heterogeneous nuclear ribonucleoprotein M	0	32.329	6600000
D6R9P3	HNRNPAB	Heterogeneous nuclear ribonucleoprotein A/B	0	23.672	6522200
A6NLN1	PTBP1	Polypyrimidine tract-binding protein 1	0	32.042	6223400
O95793	STAU1	Double-stranded RNA-binding protein Staufen homolog 1	0	26.249	6078400
J3KSP2	RPL38	60S ribosomal protein L38	0	6.9249	5858400
C9K025	RPL35A	60S ribosomal protein L35a	0	11.849	5818300
Q99878	HIST1H2AJ	Histone H2A type 1-J	0	13.474	5764300
B0YIW2	APOC3	Apolipoprotein C-III	0	7.6154	5611600
A0A024R3W7	EEF1B2	Elongation factor 1-beta	0	72.86	5581800
E9PMD7	PPP1CA	Serine/threonine-protein phosphatase	0	17.712	5532200
Q5VVC8	RPL11	60S ribosomal protein L11	0	11.893	5382600
A0A024R7L5	UPF1	Regulator of nonsense transcripts 1	0	31.358	5310400
Q9BU76	MMTAG2	Multiple myeloma tumor-associated protein 2	0	18.465	5082000
A0A024R225	TJP2	Tight junction protein ZO-2	0	40.526	5030100
Q59GN2	RPL39P5	Putative 60S ribosomal protein L39-like 5	0	6.278	4900500
S4R456	RPS15	40S ribosomal protein S15	0	5.9522	4847200
A0A7I2V4K9	NONO	Non-POU domain-containing octamer-binding protein	0	24.189	4738600
P07355	ANXA2	Annexin A2	0	24.427	4651000
B4DY09	ILF2	Interleukin enhancer-binding factor 2	0	17.913	4530700
X5DP53	MTMR10	Myotubularin-related protein 10	0	6.0575	4526400
B4DX42	SF1	Splicing factor 1	0	18.018	4408100
B3KXH8	SNX9	Sorting nexin	0	12.279	4393300
E9PLJ3	CFL1	Cofilin-1	0	12.493	4376100
Q6PK95	TOP1	DNA topoisomerase 1	0	41.331	4354300
A0A384MR27	LGALS1	Galectin-1	0	11.519	4349500
E4W6B6	RPL27	60S ribosomal protein L27	0	17.946	4336300
F5H669	CPSF7	Cleavage and polyadenylation specificity factor subunit 7	0	20.449	4336200
P62906	RPL10A	60S ribosomal protein L10a	0	12.643	4311300
H3BT71	RBMX	RNA-binding motif protein, X chromosome	0	23.489	4304000
Q9Y6M1	IGF2BP2	Insulin-like growth factor 2 mRNA-binding protein 2	0	18.59	4075300
H7BY36	EWSR1	RNA-binding protein EWS	0	16.481	4048500
H7BXF3	TRA2B	Transformer-2 protein homolog beta	0	11.799	3985700
G3V1T9	RBM7	RNA-binding protein 7	0	11.29	3963300
E7EPB3	RPL14	60S ribosomal protein L14	0	6.5109	3959800
Q59H57	FUS	RNA-binding protein FUS	0	18.807	3929600
A0A494C0Y9	FAM120A	Constitutive coactivator of PPAR-gamma-like protein 1	0	5.9689	3695300
L0R512	NCAM2		0	5.971	3653400
L8EC67	DGKK		0	5.9474	3560600
B2R959	HNRNPL	Heterogeneous nuclear ribonucleoprotein L	0	22.464	3538300
A0A7P0TAI0	HEL-S-89n	78 kDa glucose-regulated protein	0	12.307	3501300
Q92567	FAM168A	Protein FAM168A	0	6.3919	3462900
H0Y5B4	RPL36A	60S ribosomal protein L36a	0	14.47	3351200
Q9UN86	G3BP2	Ras GTPase-activating protein-binding protein 2	0	180.72	3018000
Q63HR1	DKFZp686P17171	Plasminogen activator inhibitor 1 RNA-binding protein	0	20.388	3007700
P16401	HIST1H1B	Histone H1.5	0	6.2717	2984100
O75525	KHDRBS3	KH domain-containing, RNA-binding, signal transduction-associated protein 3	0	17.072	2945600
E9PS50	RPS13	40S ribosomal protein S13	0	19.589	2886200
A0A087X2D0	SRSF3	Serine/arginine-rich splicing factor 3	0	11.794	2871200
A0A804HIV7	EMD	Emerin	0	14.662	2851000
Q15203	PTMA	Prothymosin alpha	0	12.462	2836000
P25398	RPS12	40S ribosomal protein S12	0	6.0881	2683200
B4DYY5	UBAP2L	Ubiquitin-associated protein 2-like	0	12.122	2554600
P07900	HSP90AA1	Heat shock protein HSP 90-alpha	0	11.626	2480100
A0A2R8Y851	RPS29	40S ribosomal protein S29	0	6.1632	2426100
M0QZN2	RPS5	40S ribosomal protein S5	0	6.0493	2341400
H0Y9R4	RPL9	60S ribosomal protein L9	0	6.3365	2329200
G3V5V7	HNRNPC	Heterogeneous nuclear ribonucleoproteins C1/C2	0	11.888	2309500
F8WJN3	CPSF6	Cleavage and polyadenylation specificity factor subunit 6	0	11.359	2241300
Q04637	EIF4G1	Eukaryotic translation initiation factor 4 gamma 1	0	17.533	2235500
Q9Y3U8	RPL36	60S ribosomal protein L36	0	6.5224	2212800
A0A024R1N1	MYH9	Myosin-9	0	14.992	2113500
A0A804HIL4	CTNND1	Catenin delta-1	0	12.611	2080700
B3KRR4	PPIL4	Peptidyl-prolyl cis-trans isomerase-like 4	0	5.9661	2055000
B4DRU0	EIF3C	Eukaryotic translation initiation factor 3 subunit C	0	17.734	2037800
P19474	TRIM21	E3 ubiquitin-protein ligase TRIM21	0	6.0881	1669000
Q2NKY5	TUBB6		0	6.1904	1648600
P51116	FXR2	Fragile X mental retardation syndrome-related protein 2	0	11.352	1602200
B7Z5Y7	RBMS2	RNA-binding motif, single-stranded-interacting protein 2	0	11.892	1597000
A0A024QZZ7	HIST1H2BD	Histone H2B	0	6.4395	1596000
B3KRK2	DDX41	Probable ATP-dependent RNA helicase DDX41	0	14.078	1585900
A0A384MDT2	HNRNPH2	Heterogeneous nuclear ribonucleoprotein H2	0	27.849	1562200
E9PGM9	RBM6	RNA-binding protein 6	0	17.089	1535400
Q13753	LAMC2	Laminin subunit gamma-2	0	11.353	1517500
A0A2I7N9Y9	SRSF1	Serine/arginine-rich splicing factor 1	0	12.768	1497900
H3BRT3	TNRC6A	Trinucleotide repeat-containing gene 6A protein	0	6.6539	1495900
E5RJH3	RPL30	60S ribosomal protein L30	0	6.3912	1494800
Q8J015	RPL13a	60S ribosomal protein L13a	0	11.423	1448200
J3KSM2	MARVELD3	MARVEL domain-containing protein 3	0	6.0072	1394100
B4DEP6	EIF4B	Eukaryotic translation initiation factor 4B	0	19.677	1308300
E7ERC8	SEC13	Protein SEC13 homolog	0	6.6149	1294600
Q59GE4	RPS10	40S ribosomal protein S10	0	6.5519	1286100
Q53SY7	CAD	CAD protein	0	6.3074	1267900
D3YTB1	RPL32	60S ribosomal protein L32	0	6.0892	1222700
H0Y2W2	ATAD3A	ATPase family AAA domain-containing protein 3A	0	6.1762	1205400
F5GWP8	KRT17	Keratin, type I cytoskeletal 14	0	7.1582	1135700
Q96HN5	NUMA1	Nuclear mitotic apparatus protein 1	0.007326	5.8336	1126800
A0A087WW43	ITIH3	Inter-alpha-trypsin inhibitor heavy chain H3	0	6.1005	1096600
H0YB56	MTDH	Protein LYRIC	0	6.4108	1084400
E9PR30	FAU	40S ribosomal protein S30	0	6.4551	1078600
M0QX51	AKAP8	A-kinase anchor protein 8	0	7.1871	1049300
B4DTW7	FIP1L1	Pre-mRNA 3-end-processing factor FIP1	0	6.0064	965980
H0YLA2	SRP14	Signal recognition particle 14 kDa protein	0	18.193	951900
F8WD59	RPSA	40S ribosomal protein SA	0	16.312	932880
A0A024R4X8	PAX8	Paired box protein Pax-8	0.0074627	5.8817	912410
B1AL79	PKN2	Serine/threonine-protein kinase N2	0	5.9694	910430
B4E356	XRCC6	X-ray repair cross-complementing protein 6	0	6.1425	901460
B8QGS9	PKP2	Plakophilin-2	0	8.5843	788020
E9PLD3	C11orf48	Uncharacterized protein C11orf98	0	6.144	730650
E9PB51	RBM4	RNA-binding protein 4B	0.0073529	5.8519	716970
J3KT19	USP10	Ubiquitin carboxyl-terminal hydrolase 10	0.0070922	5.8018	703180
V9HW04	HEL-S-80p	Serine/threonine-protein phosphatase	0	6.3919	702610
F2ZC09	TRIP6i4	Thyroid receptor-interacting protein 6	0	6.2442	678700
P42677	RPS27	40S ribosomal protein S27	0	5.9317	667250
P68366	TUBA4A	Tubulin alpha-4A chain	0	6.3418	634140
B4DP43	SART1	U4/U6.U5 tri-snRNP-associated protein 1	0	5.9266	616850
Q86U42	PABPN1	Polyadenylate-binding protein 2	0	6.9237	615470
I3L4F9	SERPINF1	Pigment epithelium-derived factor	0	5.971	519070
A0A2R8Y802	KIAA1212	Girdin	0	6.0636	509840
F8W7S5	RRBP1	Ribosome-binding protein 1	0	6.139	509540
Q9UPN1	PPP1CC	Serine/threonine-protein phosphatase	0	6.5548	509110
B3KX15	SRSF2	Serine/arginine-rich splicing factor 2	0.0074074	5.8751	490830
R4GMP8	SRSF10	Serine/arginine-rich splicing factor 10	0.0073801	5.8658	410780
B4DRV9	HEL-S-162eP	Glyceraldehyde-3-phosphate dehydrogenase	0.0071685	5.8042	392270
E9PJT3	SF3B2	Splicing factor 3B subunit 2	0.0070175	5.7862	344020
Q9H089	LSG1	Large subunit GTPase 1 homolog	0.0037453	5.8997	329870
K7EQH4	ATP5A1	ATP synthase subunit alpha	0.0071942	5.8095	268780
A0A384NPH0	LMNB2	Lamin-B2	0	6.5548	225540
A0A0S2Z5K3	Nbla00360	mRNA-decapping enzyme 1A	0.0070671	5.7999	212890

## Sheet: CS9
Protein IDs	Gene names	Protein names	Q-value	Score	Intensity
A0A024QZK8	HNRPH3	Heterogeneous nuclear ribonucleoprotein H3	0	78.682	62164000
A0A024R233	TJP2	Tight junction protein ZO-2	0	39.244	5044400
A0A024R326	RPL29	60S ribosomal protein L29	0	23.086	21501000
A0A024R4F1	ENO1	Alpha-enolase;Enolase	0	17.379	4178400
A0A024R4M0	RPS9	40S ribosomal protein S9	0	49.941	23498000
A0A024R4X8	PAX8	Paired box protein Pax-8	0	11.841	2688400
A0A024R588	SF1	Splicing factor 1	0	13.265	3664300
A0A024R663	KTN1	Kinectin	0	17.376	1685900
A0A024R7T3	HNRPF	Heterogeneous nuclear ribonucleoprotein F;Heterogeneous nuclear ribonucleoprotein F, N-terminally processed	0	107.3	62055000
A0A024R9C1	PABPC1	Polyadenylate-binding protein;Polyadenylate-binding protein 1;Polyadenylate-binding protein 3	0	309.12	109460000
A0A024RCA7	RPLP2	60S acidic ribosomal protein P2	0	12.299	3501100
A0A024RDK4	INTS12	Integrator complex subunit 12	0	7.1359	15267000
A0A087WUW5	PTBP1	Polypyrimidine tract-binding protein 1	0	12.327	2303700
A0A087WYY5	PPP1CC	Serine/threonine-protein phosphatase;Serine/threonine-protein phosphatase PP1-gamma catalytic subunit	0	11.898	925310
A0A090N8I0	FASTK	Fas-activated serine/threonine kinase	0.003663	6.0112	581300
A0A0C4DFV9	SET	Protein SET;Protein SETSIP	0	13.334	4974500
A0A0C4DGA7	ABLIM3	Actin-binding LIM protein 3	0.0070922	5.9478	596520
A0A0C4DH52	FAM120A	Constitutive coactivator of PPAR-gamma-like protein 1	0.0071429	5.9595	821050
A0A0F7L0Q8	FXR1	Fragile X mental retardation syndrome-related protein 1	0	19.303	5932500
A0A0S2Z3E8	FGA	Fibrinogen alpha chain;Fibrinopeptide A;Fibrinogen alpha chain	0.0036496	6.0102	952350
A0A0S2Z4Z0	RBM14	RNA-binding protein 14	0	174.25	60177000
A0A1X7SBZ2	DDX17	Probable ATP-dependent RNA helicase DDX17	0	31.58	7550800
A0A2I7N9Y9	SRSF1	Serine/arginine-rich splicing factor 1	0.0071685	5.9601	706290
A0A2P1M905	CPSF6	Cleavage and polyadenylation specificity factor subunit 6	0	6.3469	810970
A0A2R8Y811	RPS14	40S ribosomal protein S14	0	51.833	19116000
A0A2R8Y851	RPS29	40S ribosomal protein S29	0	8.0469	5835100
A0A384MDT2	HNRNPH2	Heterogeneous nuclear ribonucleoprotein H2	0	11.834	2761800
A0A384MR27	LGALS1	Galectin-1	0	14.815	37817000
A0A4W9A917	DKFZp686I15212	Ig gamma-3 chain C region	0	8.0539	8913400
A0A5C2GV09	VL6	Ig lambda chain V-II region MGC;Ig lambda chain V-II region BOH;Ig lambda chain V-I region HA;Ig lambda chain V-VI region AR;Ig lambda chain V-I region NEWM;Ig lambda chain V-I region VOR	0	6.1276	58250000
A0A6Q8PH31	HNRNPR	Heterogeneous nuclear ribonucleoprotein R	0	13.78	11002000
A0A7I2V430	DDX1	ATP-dependent RNA helicase DDX1	0	308.91	127060000
A0A7I2V4I6	HNRNPA2B1	Heterogeneous nuclear ribonucleoproteins A2/B1	0	56.429	26840000
A0A7I2V4J2	NONO	Non-POU domain-containing octamer-binding protein	0	23.744	2304200
A0A7I2V4L7	PABPC4	Polyadenylate-binding protein;Polyadenylate-binding protein 4	0	11.491	2929700
A0A7I2V5L3	RPL13A	60S ribosomal protein L13a	0	13.432	2321900
A0A7P0S5H5	RPS20	40S ribosomal protein S20	0	12.53	6365000
A0A7P0T893	AKAP8	A-kinase anchor protein 8	0	14.024	3535000
A0A7P0T8Z7	SNX9	Sorting nexin;Sorting nexin-9	0	77.95	15703000
A0A7P0TB36	HEL-S-89n	78 kDa glucose-regulated protein	0	32.308	6176800
A0A804HIV7	EMD	Emerin	0	14.69	4003600
A0A8A5YQV3	UPF1	Regulator of nonsense transcripts 1	0	18.168	2757900
A0PJG0	THBS1	Thrombospondin-1	0	24.922	5636500
A1LUY1	RPL34	60S ribosomal protein L34	0	6.305	1794300
A8K3M9	SRSF9	Serine/arginine-rich splicing factor 9	0	11.53	583590
A8K3W4	HNRPUL1	Heterogeneous nuclear ribonucleoprotein U-like protein 1	0	30.091	13278000
A8K517	RPS23	40S ribosomal protein S23	0	16.301	3784100
A8MUA9	SUMO3	Small ubiquitin-related modifier 3	0	38.21	528560000
A8MUD9	RPL7	60S ribosomal protein L7	0	16.213	12180000
B0YIW2	APOC3	Apolipoprotein C-III	0	38.091	6522300
B0YJC4	VIM	Vimentin	0	45.391	8670200
B0ZBD0	RPS19	40S ribosomal protein S19	0	19.886	10008000
B2R6U8	NUDT21	Cleavage and polyadenylation specificity factor subunit 5	0	29.642	5551800
B2R959	HNRNPL	Heterogeneous nuclear ribonucleoprotein L	0	17.323	4855600
B2RNT9	UHRF1BP1		0.0070423	5.9456	660090
B3KM80	NCL	Nucleolin	0	32.348	8131200
B3KRR4	PPIL4	Peptidyl-prolyl cis-trans isomerase-like 4	0	8.2312	1475900
B3KT06	TUBA1C	Tubulin alpha-1C chain;Tubulin alpha-1B chain;Tubulin alpha-1A chain;Tubulin alpha-4A chain	0	72.028	50118000
B3KX15	SRSF2	Serine/arginine-rich splicing factor 2;Serine/arginine-rich splicing factor 8	0	11.843	979410
B4DJI1	HEL-S-133P	L-lactate dehydrogenase;L-lactate dehydrogenase A chain	0	6.0255	857270
B4DKT5	IGF2BP2	Insulin-like growth factor 2 mRNA-binding protein 2	0	11.982	1447300
B4DMA2	HSP90AB1	Heat shock protein HSP 90-beta;Heat shock protein HSP 90-alpha	0	26.117	5718100
B4DMJ6	RPL4	60S ribosomal protein L4	0	20.049	7456100
B4DQR2	CPSF3	Cleavage and polyadenylation specificity factor subunit 3	0	6.4274	350650
B4DRU0	EIF3C	Eukaryotic translation initiation factor 3 subunit C;Eukaryotic translation initiation factor 3 subunit C-like protein	0	12.569	976450
B4DTA2	HNRNPDL	Heterogeneous nuclear ribonucleoprotein D-like	0	17.185	8611100
B4DUG4	LSM12	Protein LSM12 homolog	0	12.233	5336500
B4DUQ1	HNRPK	Heterogeneous nuclear ribonucleoprotein K	0	227.46	253140000
B4DVE1	LGALS3BP	Galectin-3-binding protein	0	49.168	15973000
B4DY09	ILF2	Interleukin enhancer-binding factor 2	0	8.2042	1489500
B4DZZ8	SLC39A7	Zinc transporter SLC39A7	0	323.31	36954000
B4E112	CFL1	Cofilin-1;Cofilin-2	0	14.458	3103500
B4E3E6	HNRPA3	Heterogeneous nuclear ribonucleoprotein A3	0	30.288	15000000
B8QGS9	PKP2	Plakophilin-2	0	22.802	1503900
B9ZVT1	RBM12B	RNA-binding protein 12B	0	23.666	3229300
C9J9S3	PPP1CB	Serine/threonine-protein phosphatase;Serine/threonine-protein phosphatase PP1-beta catalytic subunit	0	24.262	2393700
C9JB90	RAB6B	Ras-related protein Rab-6B;Ras-related protein Rab-6A;Ras-related protein Rab-39A	0	6.4831	2037600
D6R9P3	HNRNPAB	Heterogeneous nuclear ribonucleoprotein A/B	0	8.1185	2031100
D6REM6	MATR3	Matrin-3	0	24.754	4040400
D6RF44	HNRNPD	Heterogeneous nuclear ribonucleoprotein D0	0	6.1657	3081900
D6RG13	RPS3A	40S ribosomal protein S3a	0	57.292	23951000
E4W6B6	RPL27	60S ribosomal protein L27	0	25.607	6228500
E7EPB3	RPL14	60S ribosomal protein L14	0.0036101	6.0017	3179400
E7ETK0	RPS24	40S ribosomal protein S24	0	13.219	1705900
E7ETM8	NEXN	Nexilin	0	6.1931	4021000
E7EX53	RPL15	Ribosomal protein L15;60S ribosomal protein L15	0	14.451	8331800
E9PB61	ALYREF	THO complex subunit 4	0	8.1513	2691600
E9PJD9	RPL27A	60S ribosomal protein L27a	0	14.796	20290000
E9PKZ0	RPL8	60S ribosomal protein L8	0	15.805	4269500
E9PL09	RPS3	40S ribosomal protein S3	0	30.127	8838000
E9PLA9	CAPRIN1	Caprin-1	0	48.026	16343000
E9PMD7	PPP1CA	Serine/threonine-protein phosphatase;Serine/threonine-protein phosphatase PP1-alpha catalytic subunit	0	12.035	2653300
E9PQL5	C11orf57	Uncharacterized protein C11orf57	0	6.0524	341620
E9PR30	FAU	40S ribosomal protein S30	0	7.4089	2433200
E9PS50	RPS13	40S ribosomal protein S13	0	13.184	4308400
F1T0I1	SEC16A	Protein transport protein Sec16A	0	63.935	16843000
F4ZW64	ILF3	Interleukin enhancer-binding factor 3	0	32.465	6542300
F5H669	CPSF7	Cleavage and polyadenylation specificity factor subunit 7	0	12.694	2831000
F8VUA6	RPL18	60S ribosomal protein L18	0	30.023	13799000
F8VZY9	KRT18	Keratin, type I cytoskeletal 18	0	323.31	72900000
F8W7C6	RPL10	60S ribosomal protein L10	0	27.887	8172800
F8WBS5	RPL35A	60S ribosomal protein L35a	0	11.419	2522500
F8WCA5	RBM6	RNA-binding protein 6	0	18.539	1865100
F8WD59	RPSA	40S ribosomal protein SA	0	6.6238	2792500
G3V1B3	RPL21	60S ribosomal protein L21	0	11.668	3294800
G3V1Y7	MYL6	Myosin light polypeptide 6	0	12.063	1936700
G5E9R3	RPL37A	60S ribosomal protein L37a	0	6.5461	985290
H0Y9N7	IBTK	Inhibitor of Bruton tyrosine kinase	0	6.412	8061300
H0YAZ4	CNGB3		0	6.1654	1274400
H0YLP6	RPL28	60S ribosomal protein L28	0	22.651	16932000
H3BNC9	RPS17	40S ribosomal protein S17	0	12.353	5375300
H3BSS4	PCBP2	Poly(rC)-binding protein 2	0	6.196	639130
H3BT71	RBMX	RNA-binding motif protein, X chromosome;RNA-binding motif protein, X chromosome, N-terminally processed;RNA-binding motif protein, X-linked-like-2	0	23.241	3707700
H6VRG2	KRT1		0	6.3333	3801700
H7C2W9	RPL31	60S ribosomal protein L31	0	11.778	15250000
H7C3M2	RPL3	60S ribosomal protein L3	0	25.71	6301600
H9ZYJ2	TXN	Thioredoxin	0	12.536	1819200
I3L1B1	KIF1C	Kinesin-like protein;Kinesin-like protein KIF1C	0	6.2085	7822000
I3L3P7	RPS15A	40S ribosomal protein S15a	0	24.738	9425200
I4DSV7	MEFV	Pyrin	0	6.4046	8117100
I6L9E8	FAM98A	Protein FAM98A	0	323.31	71400000
J3KRB3	RPL17	60S ribosomal protein L17	0	18.715	6859800
J3KT19	USP10	Ubiquitin carboxyl-terminal hydrolase 10	0	8.7443	663430
J3QRI7	RPL26	60S ribosomal protein L26;60S ribosomal protein L26-like 1	0	13.015	4903800
J3QSB4	RPL13	60S ribosomal protein L13	0	323.31	12751000
K7EJT5	RPL22	60S ribosomal protein L22	0	14.132	16485000
K7EMA7	RPL23A	60S ribosomal protein L23a	0	43.967	15889000
K7EPZ3	KEAP1	Kelch-like ECH-associated protein 1	0.0071174	5.9486	947390
K7ESM5	TUBB6	Tubulin beta-6 chain	0	7.0514	2541700
O00571	DDX3X	ATP-dependent RNA helicase DDX3X;ATP-dependent RNA helicase DDX3Y	0	323.31	773920000
O43290	SART1	U4/U6.U5 tri-snRNP-associated protein 1	0	14.491	1413200
P01857	IGHG1	Ig gamma-1 chain C region	0	323.31	2054800000
P02533	KRT14	Keratin, type I cytoskeletal 14;Keratin, type I cytoskeletal 16;Keratin, type I cytoskeletal 17;Keratin, type I cytoskeletal 19;Keratin, type I cytoskeletal 15	0	12.755	2975400
P04264	KRT1	Keratin, type II cytoskeletal 1	0	307.83	298700000
P05787	KRT8	Keratin, type II cytoskeletal 8	0	146.2	88576000
P06748	NPM1	Nucleophosmin	0	73.177	26956000
P07305	H1F0	Histone H1.0;Histone H1.0, N-terminally processed	0	11.21	907070
P07355	ANXA2	Annexin A2;Annexin;Putative annexin A2-like protein	0	59.899	22404000
P07437	TUBB	Tubulin beta chain;Tubulin beta-2B chain;Tubulin beta-2A chain	0	139.39	225620000
P07910	HNRNPC	Heterogeneous nuclear ribonucleoproteins C1/C2	0	13.346	3937700
P09651	HNRNPA1	Heterogeneous nuclear ribonucleoprotein A1;Heterogeneous nuclear ribonucleoprotein A1, N-terminally processed	0	159.75	47418000
P11142	HSPA8	Heat shock cognate 71 kDa protein	0	48.949	16240000
P13645	KRT10	Keratin, type I cytoskeletal 10	0	323.31	162550000
P15880	RPS2	40S ribosomal protein S2	0	25.153	16012000
P16401	HIST1H1B	Histone H1.5	0	14.195	17834000
P17844	DDX5	Probable ATP-dependent RNA helicase DDX5	0	111.33	45816000
P19474	TRIM21	E3 ubiquitin-protein ligase TRIM21	0	54.722	31361000
P25398	RPS12	40S ribosomal protein S12	0	6.8127	2085100
P29692	EEF1D	Elongation factor 1-delta	0	78.281	9635900
P30050	RPL12	60S ribosomal protein L12	0	12.075	854040
P31943	HNRNPH1	Heterogeneous nuclear ribonucleoprotein H;Heterogeneous nuclear ribonucleoprotein H, N-terminally processed	0	169.47	165350000
P35527	KRT9	Keratin, type I cytoskeletal 9	0	155.43	82362000
P42766	RPL35	60S ribosomal protein L35	0	291.9	18823000
P49750	YLPM1	YLP motif-containing protein 1	0	323.31	82481000
P54886	ALDH18A1	Delta-1-pyrroline-5-carboxylate synthase;Glutamate 5-kinase;Gamma-glutamyl phosphate reductase	0.0070175	5.9351	180200000
P62081	RPS7	40S ribosomal protein S7	0	49.187	37007000
P62249	RPS16	40S ribosomal protein S16	0	54.408	25652000
P62269	RPS18	40S ribosomal protein S18	0	169.97	31583000
P62280	RPS11	40S ribosomal protein S11	0	13.504	5217400
P62807	HIST1H2BC	Histone H2B type 1-C/E/F/G/I;Histone H2B type 1-A;Histone H2B;Histone H2B type 1-K;Histone H2B type 1-N;Histone H2B type 1-L;Histone H2B type 1-M;Histone H2B type 1-H;Histone H2B type 1-J;Histone H2B type 2-F;Histone H2B type 2-E;Histone H2B type 1-D;Histone H2B type F-S;Histone H2B type 1-B;Histone H2B type 1-O;Histone H2B type 3-B	0	18.43	6520000																	HIST3H2BB
P62851	RPS25	40S ribosomal protein S25	0	112.99	30063000
P62906	RPL10A	60S ribosomal protein L10a	0	6.0462	2760400
P63261	ACTG1	Actin, cytoplasmic 2;Actin, cytoplasmic 2, N-terminally processed;Actin, cytoplasmic 1;Actin, cytoplasmic 1, N-terminally processed;Actin, alpha cardiac muscle 1;Actin, alpha skeletal muscle;Actin, aortic smooth muscle;Actin, gamma-enteric smooth muscle	0	294.76	121460000
P67809	YBX1	Nuclease-sensitive element-binding protein 1	0	206.52	85171000
P68371	TUBB4B	Tubulin beta-4B chain;Tubulin beta-4A chain	0	18.425	9851500
Q00839	HNRNPU	Heterogeneous nuclear ribonucleoprotein U	0	40.72	14335000
Q05CK9	SYNCRIP	Heterogeneous nuclear ribonucleoprotein Q	0	39.655	16266000
Q07666	KHDRBS1	KH domain-containing, RNA-binding, signal transduction-associated protein 1	0	323.31	819560000
Q08211	DHX9	ATP-dependent RNA helicase A	0	46.037	22245000
Q0VAS5	HIST1H4H	Histone H4	0	17.18	3788100
Q13151	HNRNPA0	Heterogeneous nuclear ribonucleoprotein A0	0	22.01	5374900
Q13283	G3BP1	Ras GTPase-activating protein-binding protein 1	0	49.902	13001000
Q13753	LAMC2	Laminin subunit gamma-2	0	14.17	1174800
Q14257	RCN2	Reticulocalbin-2	0	35.572	19578000
Q15417	CNN3	Calponin-3	0	19.864	2794700
Q15717	ELAVL1	ELAV-like protein 1	0	41.277	12333000
Q2F838	EEF1G	Elongation factor 1-gamma	0	7.9298	690780
Q4G131	ZNF100		0	6.6572	5328600
Q4VB24	HIST1H1E	Histone H1.2;Histone H1.4;Histone H1.3	0	30.812	21363000
Q4VY20	YWHAB	14-3-3 protein beta/alpha;14-3-3 protein beta/alpha, N-terminally processed	0	6.1599	632890
Q53FC7	HSPA7	Putative heat shock 70 kDa protein 7;Heat shock 70 kDa protein 6	0	49.148	7721600
Q53HG7	CTTN	Src substrate cortactin	0	261.58	128160000
Q59GE4	RPS10	40S ribosomal protein S10;Putative 40S ribosomal protein S10-like	0	7.3659	597730
Q5JR95	RPS8	40S ribosomal protein S8	0	27.464	18312000
Q5RLJ0	C14orf166	UPF0568 protein C14orf166	0	45.499	68570000
Q5SV16	ATAD3A	ATPase family AAA domain-containing protein 3C;ATPase family AAA domain-containing protein 3A;ATPase family AAA domain-containing protein 3B	0	11.567	889580
Q5T8U3	RPL7A	60S ribosomal protein L7a	0	11.914	3245100
Q5VTE0	EEF1A1P5	Putative elongation factor 1-alpha-like 3;Elongation factor 1-alpha;Elongation factor 1-alpha 1;Elongation factor 1-alpha 2	0	53.656	34585000
Q5VU77	UBAP2L	Ubiquitin-associated protein 2-like	0	14.226	5001500
Q5VVD0	RPL11	60S ribosomal protein L11	0	26.971	15541000
Q6I9V5	SLC25A6	ADP/ATP translocase 3;ADP/ATP translocase 3, N-terminally processed;ADP/ATP translocase 2;ADP/ATP translocase 2, N-terminally processed;ADP/ATP translocase 1	0	26.394	15543000
Q6IAW5	CALU	Calumenin	0	323.31	142770000
Q6IC76	G22P1	X-ray repair cross-complementing protein 6	0.0036232	6.0058	942050
Q6PKG0	LARP1	La-related protein 1	0	25.923	5032400
Q75MH1	RPS26	40S ribosomal protein S26;Putative 40S ribosomal protein S26-like 1	0	18.983	8115500
Q7KYM9	ORF	Heterogeneous nuclear ribonucleoprotein M	0	32.2	7472600
Q7Z417	NUFIP2	Nuclear fragile X mental retardation-interacting protein 2	0	71.759	40848000
Q7Z4Y3	SRRT	Serrate RNA effector molecule homolog	0	6.6357	754760
Q86U42	PABPN1	Polyadenylate-binding protein 2	0	16.082	1138000
Q8IWR8	RPL19	Ribosomal protein L19;60S ribosomal protein L19	0	206.49	4847100
Q8N519	LMNA	Prelamin-A/C;Lamin-A/C	0	11.524	797090
Q8TAM4	CDK5R1	Cyclin-dependent kinase 5 activator 1;Cyclin-dependent kinase 5 activator 1, p35;Cyclin-dependent kinase 5 activator 1, p25	0.0071942	5.9637	9353600
Q8TBK5	RPL6	60S ribosomal protein L6	0	49.171	10978000
Q8WWM7	ATXN2L	Ataxin-2-like protein	0	111.31	28172000
Q92567	FAM168A	Protein FAM168A	0	6.7457	2021300
Q92804	TAF15	TATA-binding protein-associated factor 2N	0	301.09	268090000
Q96DV6	RPS6	40S ribosomal protein S6	0	19.589	13111000
Q96FS1	CTNND1	Catenin delta-1	0	18.43	1924300
Q96IR1	RPS4X	40S ribosomal protein S4;40S ribosomal protein S4, X isoform;40S ribosomal protein S4, Y isoform 2;40S ribosomal protein S4, Y isoform 1	0	69.242	34678000
Q96QH2	PRAM1	PML-RARA-regulated adapter molecule 1	0	7.2815	13686000
Q9BQ04	RBM4B	RNA-binding protein 4B;RNA-binding protein 4	0	26.129	4026000
Q9BSV4	SFPQ	Splicing factor, proline- and glutamine-rich	0	34.932	12685000
Q9BTQ7	RPL23	60S ribosomal protein L23	0	11.837	5262900
Q9BU76	MMTAG2	Multiple myeloma tumor-associated protein 2	0	18.789	3450300
Q9P0U3	SENP1	Sentrin-specific protease 1	0	6.9521	748770
Q9P1D9	EIF3I	Eukaryotic translation initiation factor 3 subunit I	0.0070671	5.9465	536460
Q9UN86	G3BP2	Ras GTPase-activating protein-binding protein 2	0	12.557	6245800
Q9Y336	SIGLEC9	Sialic acid-binding Ig-like lectin 9	0	323.31	5070700000
Q9Y3I0	RTCB	tRNA-splicing ligase RtcB homolog	0	95.399	94640000
Q9Y3U8	RPL36	60S ribosomal protein L36	0	6.9786	1527900
R4GN98	S100A6	Protein S100;Protein S100-A6	0	6.1958	2288900
V9GZN0	HIST1H2AK	Histone H2A;Histone H2A.J;Histone H2A type 2-B;Histone H2AX;Histone H2A.Z;Histone H2A type 1-A;Histone H2A type 1-J;Histone H2A type 1-C;Histone H2A type 3;Histone H2A type 2-C;Histone H2A type 2-A;Histone H2A type 1-H;Histone H2A type 1-D;Histone H2A type 1;Histone H2A.V;Histone H2A type 1-B/E	0	6.1256	3607200																	HIST1H2AG
V9HW95	HEL-S-84	Reticulocalbin-1	0	310	37209000
